# Supplementary material for: Transcriptome Analysis of a Spray Drying-Resistant Subpopulation Reveals a Zinc-Dependent Mechanism for Robustness in L. lactis SK11
Source: Front Microbiol. 2018 Oct 15;9:2418. doi: 10.3389/fmicb.2018.02418 (PMC6196286; doi:10.3389/fmicb.2018.02418)
Supplement: Supplementary file 1 [file Table_1.xlsx]

## Sheet: RNAseq data
Supplementary data. Gene expression levels in the robust derivatives from lineages A and B compared with SK11. Log2 fold changes (fc) and false discovery rates (fdr) are displayed of each of the derivatives from lineage A or B compared with SK11. A negative or positive fc indicates that the gene was downregulated or upregulated, respectively, in the robust derivative.
gff.ref	gff.app	gff.feature	gff.beg	gff.end	gff.q	gff.strand	gff.frame	gff.note	locus tag	gene	a1.1	a1.2	a3.1	a3.2	a5.1	a5.2	b1.1	b1.2	b2.1	b2.2	b7.1	b7.2	sk.1	sk.2		fc.a1.over.sk	fdr.a1.over.sk	fc.a3.over.sk	fdr.a3.over.sk	fc.a5.over.sk	fdr.a5.over.sk	fc.b1.over.sk	fdr.b1.over.sk	fc.b2.over.sk	fdr.b2.over.sk	fc.b7.over.sk	fdr.b7.over.sk
SEQ	TRANSCRIPTOR	gene	144	1508	.	+	.	ID=LACR_0001;Name=LACR_0001;Alias=dnaA;locus_tag=LACR_0001;coverage=0;counts=0;rpkm=0;color=9	LACR_0001	LACR_0001#chromosomal_replication_initiation_protein#NC_008527#GI:116510843	3082	4966	1037	2257	2312	5157	3090	3599	2315	3882	2981	3817	1382	2480		0.372358	0.18581	-0.561329	0.152033	0.370287	0.467556	0.445149	0.0745159	0.323677	0.220926	0.25709	0.375874
SEQ	TRANSCRIPTOR	gene	1665	2807	.	+	.	ID=LACR_0002;Name=LACR_0002;locus_tag=LACR_0002;coverage=0;counts=0;rpkm=0;color=9	LACR_0002	LACR_0002#DNA_polymerase_III_subunit_beta#NC_008527#GI:116510843	1942	4075	680	1825	1611	4138	1663	2047	1433	2434	1785	2548	1112	1804		0.312244	0.357522	-0.614669	0.18891	0.353732	0.587316	-0.0192292	0.954732	0.0310069	0.932613	-0.00852108	0.984294
SEQ	TRANSCRIPTOR	gene	2913	6212	.	+	.	ID=LACR_0003;Name=LACR_0003;locus_tag=LACR_0003;coverage=0;counts=0;rpkm=0;color=9	LACR_0003	LACR_0003#DNA_helicase/exodeoxyribonuclease_V,_subunit_B#NC_008527#GI:116510843	2787	3810	1502	2775	1349	2893	1826	2094	1324	2204	2054	2266	1170	1321		0.666245	0.0114337	0.41596	0.420061	0.123715	0.886105	0.23637	0.384111	0.0733472	0.812266	0.172138	0.586108
SEQ	TRANSCRIPTOR	gene	6205	9816	.	+	.	ID=LACR_0004;Name=LACR_0004;locus_tag=LACR_0004;coverage=0;counts=0;rpkm=0;color=9	LACR_0004	LACR_0004#DNA_helicase/exodeoxyribonuclease_V,_subunit_A#NC_008527#GI:116510843	2993	4294	1846	3473	1835	4091	1193	1453	1108	1482	2099	2243	1386	1516		0.578317	0.0397032	0.500543	0.286466	0.372027	0.502712	-0.560526	0.032842	-0.559829	0.0369153	-0.0444423	0.905726
SEQ	TRANSCRIPTOR	gene	9851	10051	.	+	.	ID=LACR_0005;Name=LACR_0005;locus_tag=LACR_0005;coverage=0;counts=0;rpkm=0;color=9	LACR_0005	LACR_0005#hypothetical_protein#NC_008527#GI:116510843	358	461	216	371	226	481	91	133	122	113	207	217	188	187		0.381914	0.326949	0.284563	0.818611	0.2609	0.798541	-1.18775	0.000295773	-1.02894	0.00217172	-0.455289	0.22251
SEQ	TRANSCRIPTOR	gene	10059	10616	.	-	.	ID=LACR_0006;Name=LACR_0006;locus_tag=LACR_0006;coverage=0;counts=0;rpkm=0;color=9	LACR_0006	LACR_0006#XRE_family_transcriptional_regulator#NC_008527#GI:116510843	37	69	15	24	19	52	33	38	20	29	40	22	24	31		0	1	0	1	0	1	0	1	0	1	0	1
SEQ	TRANSCRIPTOR	gene	10900	12015	.	+	.	ID=LACR_0007;Name=LACR_0007;Alias=ychF;locus_tag=LACR_0007;coverage=0;counts=0;rpkm=0;color=9	LACR_0007	LACR_0007#GTP-dependent_nucleic_acid-binding_protein_EngD#NC_008527#GI:116510843	2212	2916	2088	3607	2520	4293	3330	3728	2855	4623	3252	3817	1722	2938		-0.532482	0.0414592	0.00607768	0.997894	0.0166673	0.993508	0.246826	0.342448	0.32231	0.214748	0.0395661	0.909331
SEQ	TRANSCRIPTOR	gene	12127	12450	.	+	.	ID=LACR_0008;Name=LACR_0008;locus_tag=LACR_0008;coverage=0;counts=0;rpkm=0;color=9	LACR_0008	LACR_0008#XRE_family_transcriptional_regulator#NC_008527#GI:116510843	52	88	34	82	51	119	140	135	60	195	43	64	36	54		0	1	0	1	0	1	0	1	0	1	0	1
SEQ	TRANSCRIPTOR	gene	12882	13856	.	+	.	ID=LACR_0009;Name=LACR_0009;locus_tag=LACR_0009;coverage=0;counts=0;rpkm=0;color=9	LACR_0009	LACR_0009#hypothetical_protein#NC_008527#GI:116510843	24	35	8	14	13	25	54	51	22	84	16	22	3	7		0	1	0	1	0	1	0	1	0	1	0	1
SEQ	TRANSCRIPTOR	gene	14033	14599	.	+	.	ID=LACR_0010;Name=LACR_0010;locus_tag=LACR_0010;coverage=0;counts=0;rpkm=0;color=9	LACR_0010	LACR_0010#peptidyl-tRNA_hydrolase#NC_008527#GI:116510843	211	380	170	378	225	505	101	191	144	133	227	243	163	265		-0.247644	0.563907	0.00552936	0.997894	0.17457	0.867969	-0.943133	0.00396267	-0.910974	0.00665767	-0.429829	0.250382
SEQ	TRANSCRIPTOR	gene	14600	18088	.	+	.	ID=LACR_0011;Name=LACR_0011;locus_tag=LACR_0011;coverage=0;counts=0;rpkm=0;color=9	LACR_0011	LACR_0011#transcription-repair_coupling_factor#NC_008527#GI:116510843	1190	1883	1064	2207	1367	3019	437	604	641	568	999	1286	1010	1531		-0.436297	0.204333	0.0179155	0.993692	0.18243	0.842516	-1.67221	6.89277e-09	-1.34618	3.89738e-06	-0.737959	0.0173565
SEQ	TRANSCRIPTOR	gene	18405	18674	.	+	.	ID=LACR_0012;Name=LACR_0012;locus_tag=LACR_0012;coverage=0;counts=0;rpkm=0;color=9	LACR_0012	LACR_0012#ribosome-associated_heat_shock_protein_implicated_in_the_recycling_of_the_50S_subunit_S4-like_protein#NC_008527#GI:116510843	445	352	292	337	351	555	524	430	475	714	472	435	209	251		0.12884	0.814542	0.209821	0.899225	0.409447	0.632201	0.669201	0.0675947	0.970531	0.00732672	0.378379	0.374912
SEQ	TRANSCRIPTOR	gene	18705	19079	.	+	.	ID=LACR_0013;Name=LACR_0013;locus_tag=LACR_0013;coverage=0;counts=0;rpkm=0;color=9	LACR_0013	LACR_0013#hypothetical_protein#NC_008527#GI:116510843	502	762	282	483	408	697	699	606	519	1092	580	614	317	318		0.227888	0.560588	-0.0934409	0.967878	0.188269	0.837481	0.626239	0.0373402	0.860574	0.00381945	0.276581	0.438469
SEQ	TRANSCRIPTOR	gene	19079	19402	.	+	.	ID=LACR_0014;Name=LACR_0014;locus_tag=LACR_0014;coverage=0;counts=0;rpkm=0;color=9	LACR_0014	LACR_0014#hypothetical_protein#NC_008527#GI:116510843	299	600	131	325	222	458	307	425	289	734	316	437	149	180		0.684253	0.0414592	0.0579542	0.982398	0.428321	0.523107	0.738702	0.0169696	1.15536	0.000137007	0.576337	0.086581
SEQ	TRANSCRIPTOR	gene	19543	20880	.	+	.	ID=LACR_0015;Name=LACR_0015;locus_tag=LACR_0015;coverage=0;counts=0;rpkm=0;color=9	LACR_0015	LACR_0015#Beta-lactamase_class_A#NC_008527#GI:116510843	411	584	284	495	394	583	299	306	345	616	466	456	268	224		0.234048	0.560139	0.272501	0.816848	0.384287	0.587316	-0.150796	0.674084	0.486779	0.133517	0.251386	0.503461
SEQ	TRANSCRIPTOR	gene	20877	22145	.	+	.	ID=LACR_0016;Name=LACR_0016;locus_tag=LACR_0016;coverage=0;counts=0;rpkm=0;color=9	LACR_0016	LACR_0016#tRNA(Ile)-lysidine_synthetase,_MesJ#NC_008527#GI:116510843	629	861	425	749	577	992	389	475	508	774	681	710	395	392		0.1656	0.661591	0.206925	0.852421	0.381356	0.520844	-0.303617	0.309655	0.27398	0.377773	0.18618	0.594165
SEQ	TRANSCRIPTOR	gene	22126	22677	.	+	.	ID=LACR_0017;Name=LACR_0017;locus_tag=LACR_0017;coverage=0;counts=0;rpkm=0;color=9	LACR_0017	LACR_0017#hypoxanthine_phosphoribosyltransferase#NC_008527#GI:116510843	850	1282	578	1090	735	1357	1042	1095	850	1817	991	1102	558	522		0.203481	0.610521	0.23055	0.839427	0.31389	0.674576	0.545613	0.0682291	0.805381	0.00641469	0.304652	0.383967
SEQ	TRANSCRIPTOR	gene	22883	24970	.	+	.	ID=LACR_0018;Name=LACR_0018;locus_tag=LACR_0018;coverage=0;counts=0;rpkm=0;color=9	LACR_0018	LACR_0018#FtsH-2_peptidase#NC_008527#GI:116510843	15733	20134	9743	17784	10632	25977	16552	17142	13158	21042	16313	17405	8848	14217		-0.0390656	0.931546	-0.0505555	0.978425	0.0489955	0.97913	0.191197	0.502401	0.201385	0.489796	-0.0177551	0.963284
SEQ	TRANSCRIPTOR	gene	26036	27859	.	+	.	ID=LACR_0027;Name=LACR_0027;locus_tag=LACR_0027;coverage=0;counts=0;rpkm=0;color=9	LACR_0027	LACR_0027#phosphotransferase_system,_mannitol-specific_IIBC_component#NC_008527#GI:116510843	3	10	1	1	2	9	2	0	2	3	3	5	4	3		0	1	0	1	0	1	0	1	0	1	0	1
SEQ	TRANSCRIPTOR	gene	27919	29853	.	+	.	ID=LACR_0028;Name=LACR_0028;locus_tag=LACR_0028;coverage=0;counts=0;rpkm=0;color=9	LACR_0028	LACR_0028#transcriptional_antiterminator#NC_008527#GI:116510843	5	8	0	3	1	7	3	4	2	4	3	3	3	1		0	1	0	1	0	1	0	1	0	1	0	1
SEQ	TRANSCRIPTOR	gene	29900	30331	.	+	.	ID=LACR_0029;Name=LACR_0029;locus_tag=LACR_0029;coverage=0;counts=0;rpkm=0;color=9	LACR_0029	LACR_0029#mannitol/fructose-specific_phosphotransferase_system_IIA_protein#NC_008527#GI:116510843	1	3	0	1	1	3	2	2	1	2	1	1	0	0		0	1	0	1	0	1	0	1	0	1	0	1
SEQ	TRANSCRIPTOR	gene	30480	31646	.	+	.	ID=LACR_0030;Name=LACR_0030;locus_tag=LACR_0030;coverage=0;counts=0;rpkm=0;color=9	LACR_0030	LACR_0030#mannitol-1-phosphate_5-dehydrogenase#NC_008527#GI:116510843	0	3	0	0	0	1	0	0	0	0	0	1	0	1		0	1	0	1	0	1	0	1	0	1	0	1
SEQ	TRANSCRIPTOR	gene	31752	32015	.	+	.	ID=LACR_0031;Name=LACR_0031;locus_tag=LACR_0031;coverage=0;counts=0;rpkm=0;color=9	LACR_0031	LACR_0031#hypothetical_protein#NC_008527#GI:116510843	14702	4488	4718	3500	3103	5528	4154	7950	5224	5583	5193	6182	4314	5988		0.352213	0.647756	-0.432118	0.845628	-0.828662	0.490091	-0.18975	0.774782	-0.248201	0.719647	-0.451906	0.515895
SEQ	TRANSCRIPTOR	gene	32064	32333	.	-	.	ID=LACR_0032;Name=LACR_0032;locus_tag=LACR_0032;coverage=0;counts=0;rpkm=0;color=9	LACR_0032	LACR_0032#hypothetical_protein#NC_008527#GI:116510843	4	10	6	7	5	22	8	2	10	12	6	7	2	4		0	1	0	1	0	1	0	1	0	1	0	1
SEQ	TRANSCRIPTOR	gene	32305	33135	.	-	.	ID=LACR_0033;Name=LACR_0033;locus_tag=LACR_0033;coverage=0;counts=0;rpkm=0;color=9	LACR_0033	LACR_0033#alpha/beta_hydrolase_superfamily_protein#NC_008527#GI:116510843	78	150	75	144	105	230	101	103	84	126	98	102	54	61		0	1	0	1	0	1	0	1	0	1	0	1
SEQ	TRANSCRIPTOR	gene	33891	34142	.	+	.	ID=LACR_0034;Name=LACR_0034;locus_tag=LACR_0034;coverage=0;counts=0;rpkm=0;color=9	LACR_0034	LACR_0034#hypothetical_protein#NC_008527#GI:116510843	22	22	12	27	7	35	9	11	17	29	18	18	13	13		0	1	0	1	0	1	0	1	0	1	0	1
SEQ	TRANSCRIPTOR	gene	34547	34849	.	+	.	ID=LACR_0035;Name=LACR_0035;locus_tag=LACR_0035;coverage=0;counts=0;rpkm=0;color=9	LACR_0035	LACR_0035#hypothetical_protein#NC_008527#GI:116510843	19	28	10	14	12	20	11	9	10	26	17	16	6	10		0	1	0	1	0	1	0	1	0	1	0	1
SEQ	TRANSCRIPTOR	gene	35076	35429	.	+	.	ID=LACR_0036;Name=LACR_0036;locus_tag=LACR_0036;coverage=0;counts=0;rpkm=0;color=9	LACR_0036	LACR_0036#hypothetical_protein#NC_008527#GI:116510843	20	22	7	14	18	27	10	9	5	7	14	9	6	12		0	1	0	1	0	1	0	1	0	1	0	1
SEQ	TRANSCRIPTOR	gene	35551	35709	.	+	.	ID=LACR_0037;Name=LACR_0037;locus_tag=LACR_0037;coverage=0;counts=0;rpkm=0;color=9	LACR_0037	LACR_0037#hypothetical_protein#NC_008527#GI:116510843	20	37	15	40	12	66	22	18	15	31	19	19	16	24		0	1	0	1	0	1	0	1	0	1	0	1
SEQ	TRANSCRIPTOR	gene	35769	36623	.	-	.	ID=LACR_0038;Name=LACR_0038;locus_tag=LACR_0038;coverage=0;counts=0;rpkm=0;color=9	LACR_0038	LACR_0038#transposase#NC_008527#GI:116510843	193	280	95	186	130	241	129	147	135	191	158	196	106	139		0.233224	0.51928	-0.152796	0.909884	0.0144731	0.995056	-0.216625	0.501589	0.0361371	0.92048	-0.0671307	0.868273
SEQ	TRANSCRIPTOR	gene	36620	36880	.	-	.	ID=LACR_0039;Name=LACR_0039;locus_tag=LACR_0039;coverage=0;counts=0;rpkm=0;color=9	LACR_0039	LACR_0039#transposase#NC_008527#GI:116510843	43	66	16	48	34	48	44	57	27	56	55	48	17	32		0	1	0	1	0	1	0	1	0	1	0	1
SEQ	TRANSCRIPTOR	gene	37363	37815	.	+	.	ID=LACR_0040;Name=LACR_0040;locus_tag=LACR_0040;coverage=0;counts=0;rpkm=0;color=9	LACR_0040	LACR_0040#acetyltransferase#NC_008527#GI:116510843	16	18	7	30	16	33	15	12	13	41	19	21	13	23		0	1	0	1	0	1	0	1	0	1	0	1
SEQ	TRANSCRIPTOR	gene	37900	38142	.	+	.	ID=LACR_0041;Name=LACR_0041;locus_tag=LACR_0041;coverage=0;counts=0;rpkm=0;color=9	LACR_0041	LACR_0041#hypothetical_protein#NC_008527#GI:116510843	26	50	29	76	34	78	18	27	11	35	8	11	32	41		0	1	0	1	0	1	0	1	0	1	0	1
SEQ	TRANSCRIPTOR	gene	38236	38847	.	-	.	ID=LACR_0042;Name=LACR_0042;locus_tag=LACR_0042;coverage=0;counts=0;rpkm=0;color=9	LACR_0042	LACR_0042#MFS_superfamily_sulfate_permease#NC_008527#GI:116510843	5	22	16	57	46	61	4	6	1	4	3	6	13	35		0	1	0	1	0	1	0	1	0	1	0	1
SEQ	TRANSCRIPTOR	gene	38844	39854	.	-	.	ID=LACR_0043;Name=LACR_0043;locus_tag=LACR_0043;coverage=0;counts=0;rpkm=0;color=9	LACR_0043	LACR_0043#MFS_superfamily_sulfate_permease#NC_008527#GI:116510843	19	38	42	106	87	118	8	15	8	14	21	20	34	74		0	1	0	1	0	1	0	1	0	1	0	1
SEQ	TRANSCRIPTOR	gene	40064	40585	.	+	.	ID=LACR_0044;Name=LACR_0044;locus_tag=LACR_0044;coverage=0;counts=0;rpkm=0;color=9	LACR_0044	LACR_0044#acetyltransferase#NC_008527#GI:116510843	94	191	79	203	88	173	167	204	83	249	129	148	50	86		0.34932	0.447132	0.678767	0.308797	0.376838	0.690139	1.08572	0.0021649	0.835302	0.0237249	0.462526	0.268277
SEQ	TRANSCRIPTOR	gene	41047	42222	.	+	.	ID=LACR_0046;Name=LACR_0046;locus_tag=LACR_0046;coverage=0;counts=0;rpkm=0;color=9	LACR_0046	LACR_0046#aromatic_amino_acid_aminotransferase#NC_008527#GI:116510843	1705	2727	1125	2280	935	2391	3013	3339	1634	3733	2439	2638	855	1561		0.19179	0.587829	0.18255	0.881826	-0.144808	0.865072	1.05322	3.86487e-05	0.742391	0.00526773	0.52419	0.0649345
SEQ	TRANSCRIPTOR	gene	42320	43075	.	+	.	ID=LACR_0047;Name=LACR_0047;Alias=recO;locus_tag=LACR_0047;coverage=0;counts=0;rpkm=0;color=9	LACR_0047	LACR_0047#DNA_repair_protein_RecO#NC_008527#GI:116510843	360	740	176	448	164	596	568	736	407	974	525	605	165	265		0.624055	0.0964443	0.154638	0.939614	0.13701	0.924479	1.22805	0.000177143	1.24803	0.000163123	0.823307	0.0190188
SEQ	TRANSCRIPTOR	gene	43227	44645	.	-	.	ID=LACR_0048;Name=LACR_0048;locus_tag=LACR_0048;coverage=0;counts=0;rpkm=0;color=9	LACR_0048	LACR_0048#dihydrolipoamide_dehydrogenase#NC_008527#GI:116510843	23951	28185	9169	19259	14346	31963	10658	15092	10221	9748	19866	25918	7684	13706		0.635955	0.046598	0.0862785	0.972224	0.532392	0.340109	-0.0941051	0.786071	-0.356554	0.266598	0.537685	0.0920236
SEQ	TRANSCRIPTOR	gene	44864	46450	.	-	.	ID=LACR_0049;Name=LACR_0049;locus_tag=LACR_0049;coverage=0;counts=0;rpkm=0;color=9	LACR_0049	LACR_0049#acetoin/pyruvate_dehydrogenase_complex,_E2_component,_dihydrolipoamide_succinyltransferase#NC_008527#GI:116510843	25748	28925	10018	18789	13809	29260	14669	16133	12537	11509	23687	25694	7745	12195		0.791897	0.0118854	0.215103	0.864525	0.520116	0.3546	0.264231	0.416888	-1.79468e-06	0.999995	0.738615	0.0166683
SEQ	TRANSCRIPTOR	gene	46443	47423	.	-	.	ID=LACR_0050;Name=LACR_0050;locus_tag=LACR_0050;coverage=0;counts=0;rpkm=0;color=9	LACR_0050	LACR_0050#acetoin_dehydrogenase_complex,_E1_component,_beta_subunit#NC_008527#GI:116510843	18793	23653	6611	13601	8046	19904	11744	13350	9455	10899	15634	19609	4850	7629		1.08878	5.38794e-05	0.356981	0.598141	0.539963	0.253434	0.642152	0.0162178	0.394679	0.167589	0.920036	0.000647992
SEQ	TRANSCRIPTOR	gene	47426	48550	.	-	.	ID=LACR_0051;Name=LACR_0051;locus_tag=LACR_0051;coverage=0;counts=0;rpkm=0;color=9	LACR_0051	LACR_0051#acetoin_dehydrogenase_complex,_E1_component,_alpha_subunit#NC_008527#GI:116510843	26032	30938	10559	19036	11225	24995	19107	21152	14934	19119	24919	27495	6756	11014		1.01607	0.000102098	0.435596	0.415436	0.431453	0.384357	0.821737	0.00119826	0.613913	0.0197001	0.995369	0.000122098
SEQ	TRANSCRIPTOR	gene	48639	49640	.	-	.	ID=LACR_0052;Name=LACR_0052;locus_tag=LACR_0052;coverage=0;counts=0;rpkm=0;color=9	LACR_0052	LACR_0052#lipoate-protein_ligase#NC_008527#GI:116510843	9672	14209	2615	5539	3972	10751	5153	6888	4491	6100	8738	11529	2721	4508		1.03594	8.54422e-05	-0.163972	0.899204	0.392966	0.467556	0.366867	0.180508	0.218097	0.464939	0.91482	0.000504813
SEQ	TRANSCRIPTOR	gene	49833	50687	.	-	.	ID=LACR_0053;Name=LACR_0053;locus_tag=LACR_0053;coverage=0;counts=0;rpkm=0;color=9	LACR_0053	LACR_0053#glycerophosphoryl_diester_phosphodiesterase#NC_008527#GI:116510843	602	894	461	825	559	1338	696	733	460	621	810	1020	370	558		-0.0143712	0.979124	0.158272	0.899204	0.411123	0.426052	0.255841	0.362717	-0.128368	0.683582	0.39557	0.1696
SEQ	TRANSCRIPTOR	gene	50687	50785	.	-	.	ID=LACR_0054;Name=LACR_0054;locus_tag=LACR_0054;coverage=0;counts=0;rpkm=0;color=9	LACR_0054	LACR_0054#hypothetical_protein#NC_008527#GI:116510843	82	158	43	130	69	216	90	133	61	137	87	151	37	58		0	1	0	1	0	1	0	1	0	1	0	1
SEQ	TRANSCRIPTOR	gene	50766	51501	.	-	.	ID=LACR_0055;Name=LACR_0055;locus_tag=LACR_0055;coverage=0;counts=0;rpkm=0;color=9	LACR_0055	#N/A	764	1094	493	997	562	1506	761	970	570	876	808	1066	328	687		0.220284	0.53367	0.260195	0.793814	0.43102	0.428477	0.43726	0.123155	0.187773	0.556177	0.345312	0.27066
SEQ	TRANSCRIPTOR	gene	51467	51793	.	-	.	ID=LACR_0056;Name=LACR_0056;locus_tag=LACR_0056;coverage=0;counts=0;rpkm=0;color=9	LACR_0056	LACR_0056#hypothetical_protein#NC_008527#GI:116510843	98	215	79	198	96	264	133	157	90	142	133	201	75	119		-0.0437749	0.945019	0.137625	0.952616	0.260013	0.811113	0.211866	0.59238	-0.110612	0.798243	0.198616	0.657684
SEQ	TRANSCRIPTOR	gene	51850	52740	.	-	.	ID=LACR_0057;Name=LACR_0057;locus_tag=LACR_0057;coverage=0;counts=0;rpkm=0;color=9	LACR_0057	#N/A	119	253	53	194	91	331	119	205	90	179	97	204	69	177		-0.0737068	0.926971	-0.381691	0.83233	0.156439	0.943609	0.0695244	0.901705	-0.210936	0.704938	-0.245361	0.681772
SEQ	TRANSCRIPTOR	gene	52893	53918	.	-	.	ID=LACR_0058;Name=LACR_0058;locus_tag=LACR_0058;coverage=0;counts=0;rpkm=0;color=9	LACR_0058	LACR_0058#tryptophanyl-tRNA_synthetase_II#NC_008527#GI:116510843	632	1044	413	1016	585	1576	771	943	530	906	704	925	367	614		0.0722415	0.861798	0.17229	0.899204	0.510453	0.311901	0.442948	0.114102	0.176733	0.577582	0.160537	0.647648
SEQ	TRANSCRIPTOR	gene	54417	54854	.	+	.	ID=LACR_0059;Name=LACR_0059;locus_tag=LACR_0059;coverage=0;counts=0;rpkm=0;color=9	LACR_0059	LACR_0059#redox_protein,_regulator_of_disulfide_bond_formation#NC_008527#GI:116510843	5019	6135	1919	3164	1601	3670	5127	7433	3859	4817	5466	6138	968	1927		1.30774	1.36884e-06	0.563676	0.236057	0.293162	0.674576	1.76975	1.42067e-11	1.29335	1.00747e-06	1.4669	4.16025e-08
SEQ	TRANSCRIPTOR	gene	55016	56329	.	+	.	ID=LACR_0060;Name=LACR_0060;locus_tag=LACR_0060;coverage=0;counts=0;rpkm=0;color=9	LACR_0060	LACR_0060#amino_acid_transporter#NC_008527#GI:116510843	496	708	229	425	210	516	487	632	377	687	519	556	185	224		0.830538	0.00176013	0.326461	0.646561	0.178769	0.827608	1.0425	2.75384e-05	0.952593	0.000167987	0.790085	0.00256845
SEQ	TRANSCRIPTOR	gene	56408	57403	.	-	.	ID=LACR_0061;Name=LACR_0061;locus_tag=LACR_0061;coverage=0;counts=0;rpkm=0;color=9	LACR_0061	LACR_0061#putative_glycerol-3-phosphate_acyltransferase_PlsX#NC_008527#GI:116510843	1168	1797	600	1267	725	1827	1065	1212	704	1207	974	1097	674	950		0.150369	0.672095	-0.160203	0.899204	0.0103909	0.996768	0.104981	0.728554	-0.164321	0.585943	-0.237821	0.443057
SEQ	TRANSCRIPTOR	gene	57506	58318	.	-	.	ID=LACR_0062;Name=LACR_0062;locus_tag=LACR_0062;coverage=0;counts=0;rpkm=0;color=9	LACR_0062	LACR_0062#HAD_superfamily_hydrolase#NC_008527#GI:116510843	810	1739	517	1418	767	1894	834	1197	708	1337	927	1422	624	1153		-0.19462	0.643234	-0.257639	0.832124	-0.014826	0.995885	-0.164978	0.644153	-0.172069	0.640556	-0.16132	0.692639
SEQ	TRANSCRIPTOR	gene	58767	60404	.	-	.	ID=LACR_0063;Name=LACR_0063;locus_tag=LACR_0063;coverage=0;counts=0;rpkm=0;color=9	LACR_0063	LACR_0063#ABC_transporter_ATPase#NC_008527#GI:116510843	3494	5238	2342	5308	3417	6257	3373	4281	2690	4645	3503	4347	2585	4816		-0.433755	0.102725	-0.288092	0.666879	-0.146931	0.842516	-0.298928	0.239476	-0.370632	0.145618	-0.466016	0.0697001
SEQ	TRANSCRIPTOR	gene	60904	61158	.	+	.	ID=LACR_0064;Name=LACR_0064;locus_tag=LACR_0064;coverage=0;counts=0;rpkm=0;color=9	LACR_0064	LACR_0064#hypothetical_protein#NC_008527#GI:116510843	4	7	7	16	7	15	24	9	18	49	18	24	7	15		0	1	0	1	0	1	0	1	0	1	0	1
SEQ	TRANSCRIPTOR	gene	61277	62101	.	-	.	ID=LACR_0065;Name=LACR_0065;locus_tag=LACR_0065;coverage=0;counts=0;rpkm=0;color=9	LACR_0065	LACR_0065#Short-chain_dehydrogenase_of_various_substrate_specificities#NC_008527#GI:116510843	40	44	28	61	18	39	40	38	16	82	18	32	28	61		0	1	0	1	0	1	0	1	0	1	0	1
SEQ	TRANSCRIPTOR	gene	62261	62842	.	-	.	ID=LACR_0066;Name=LACR_0066;locus_tag=LACR_0066;coverage=0;counts=0;rpkm=0;color=9	LACR_0066	LACR_0066#transcriptional_regulator#NC_008527#GI:116510843	154	223	77	178	121	265	211	238	123	316	145	172	101	205		-0.360666	0.33169	-0.590728	0.30289	-0.225395	0.817829	0.219109	0.527655	0.111665	0.769535	-0.491344	0.155412
SEQ	TRANSCRIPTOR	gene	63030	63512	.	-	.	ID=LACR_0067;Name=LACR_0067;locus_tag=LACR_0067;coverage=0;counts=0;rpkm=0;color=9	LACR_0067	LACR_0067#hypothetical_protein#NC_008527#GI:116510843	1	1	0	1	0	0	1	2	1	4	2	0	0	1		0	1	0	1	0	1	0	1	0	1	0	1
SEQ	TRANSCRIPTOR	gene	63769	65049	.	-	.	ID=LACR_0068;Name=LACR_0068;locus_tag=LACR_0068;coverage=0;counts=0;rpkm=0;color=9	LACR_0068	LACR_0068#O-acetylhomoserine_sulfhydrylase#NC_008527#GI:116510843	18	35	3	2	3	14	128	135	19	132	18	18	0	4		0	1	0	1	0	1	0	1	0	1	0	1
SEQ	TRANSCRIPTOR	gene	65315	66148	.	-	.	ID=LACR_0069;Name=LACR_0069;locus_tag=LACR_0069;coverage=0;counts=0;rpkm=0;color=9	LACR_0069	LACR_0069#Short-chain_dehydrogenase_of_various_substrate_specificities#NC_008527#GI:116510843	2106	3767	895	1939	955	2953	2720	3767	1838	2923	2367	3136	676	1533		0.745819	0.0186685	0.0629273	0.978425	0.21165	0.818987	1.22881	1.82325e-05	0.793005	0.00788481	0.790604	0.00982556
SEQ	TRANSCRIPTOR	gene	66497	67387	.	-	.	ID=LACR_0070;Name=LACR_0070;locus_tag=LACR_0070;coverage=0;counts=0;rpkm=0;color=9	LACR_0070	#N/A	61	99	32	90	51	105	53	110	38	88	67	88	37	85		0	1	0	1	0	1	0	1	0	1	0	1
SEQ	TRANSCRIPTOR	gene	67560	68027	.	+	.	ID=LACR_0071;Name=LACR_0071;locus_tag=LACR_0071;coverage=0;counts=0;rpkm=0;color=9	LACR_0071	LACR_0071#universal_stress_protein_UspA-like_nucleotide-binding_protein#NC_008527#GI:116510843	3125	4861	651	1503	1094	2106	1423	2147	1130	1537	2316	2408	619	1074		1.54943	5.37106e-11	-0.00338989	0.997894	0.362841	0.47402	0.705237	0.0031953	0.327962	0.213737	0.927295	0.000133391
SEQ	TRANSCRIPTOR	gene	68154	68351	.	+	.	ID=LACR_0072;Name=LACR_0072;locus_tag=LACR_0072;coverage=0;counts=0;rpkm=0;color=9	LACR_0072	LACR_0072#hypothetical_protein#NC_008527#GI:116510843	63	55	17	24	11	14	59	47	38	91	46	38	7	13		0	1	0	1	0	1	0	1	0	1	0	1
SEQ	TRANSCRIPTOR	gene	68387	69007	.	+	.	ID=LACR_0073;Name=LACR_0073;locus_tag=LACR_0073;coverage=0;counts=0;rpkm=0;color=9	LACR_0073	LACR_0073#esterase#NC_008527#GI:116510843	137	262	11	52	24	78	140	132	55	249	81	83	11	23		2.84481	9.81785e-08	0.454638	0.838353	0.954119	0.369197	2.66362	3.12835e-07	2.65856	4.1081e-07	1.72096	0.00191883
SEQ	TRANSCRIPTOR	gene	69075	70244	.	+	.	ID=LACR_0074;Name=LACR_0074;locus_tag=LACR_0074;coverage=0;counts=0;rpkm=0;color=9	LACR_0074	LACR_0074#lactoylglutathione_lyase_related_lyase#NC_008527#GI:116510843	534	708	109	170	102	289	540	505	214	662	417	372	59	126		2.09897	4.43711e-09	0.350091	0.796851	0.476052	0.574203	2.18136	4.55756e-10	1.80438	3.42001e-07	1.56859	1.43714e-05
SEQ	TRANSCRIPTOR	gene	70255	70845	.	+	.	ID=LACR_0075;Name=LACR_0075;locus_tag=LACR_0075;coverage=0;counts=0;rpkm=0;color=9	LACR_0075	LACR_0075#hypothetical_protein#NC_008527#GI:116510843	242	328	43	79	46	138	238	217	97	235	165	126	24	53		2.22984	5.45817e-09	0.376166	0.812561	0.647375	0.42454	2.23978	2.18721e-09	1.70366	8.93846e-06	1.39338	0.000467182
SEQ	TRANSCRIPTOR	gene	70927	71076	.	-	.	ID=LACR_0076;Name=LACR_0076;Alias=rpmG;locus_tag=LACR_0076;coverage=0;counts=0;rpkm=0;color=9	LACR_0076	LACR_0076#50S_ribosomal_protein_L33#NC_008527#GI:116510843	4617	5196	4721	8731	6164	8331	2854	3540	2242	4517	2434	4059	4676	8832		-1.09632	0.000127561	-0.289873	0.765356	-0.362012	0.576966	-1.42245	1.77791e-07	-1.38113	5.17722e-07	-1.62122	5.7442e-09
SEQ	TRANSCRIPTOR	gene	71106	71279	.	-	.	ID=LACR_0077;Name=LACR_0077;Alias=rpmF;locus_tag=LACR_0077;coverage=0;counts=0;rpkm=0;color=9	LACR_0077	LACR_0077#50S_ribosomal_protein_L32#NC_008527#GI:116510843	9639	12982	10122	17625	14432	16658	7798	7700	5590	7179	7503	8610	10932	23034		-1.2268	4.46034e-05	-0.543737	0.330014	-0.539303	0.340109	-1.4423	5.14798e-07	-1.69694	4.83411e-09	-1.60355	4.79535e-08
SEQ	TRANSCRIPTOR	gene	71641	73422	.	+	.	ID=LACR_0078;Name=LACR_0078;locus_tag=LACR_0078;coverage=0;counts=0;rpkm=0;color=9	LACR_0078	LACR_0078#cation_transport_ATPase#NC_008527#GI:116510843	2261	2944	498	1006	482	760	2850	3729	1757	2018	1937	1203	517	1140		1.01999	0.00219154	-0.423714	0.609863	-0.893432	0.0474191	1.66371	7.94968e-08	0.926997	0.00405886	0.432013	0.238018
SEQ	TRANSCRIPTOR	gene	73609	74088	.	+	.	ID=LACR_0079;Name=LACR_0079;locus_tag=LACR_0079;coverage=0;counts=0;rpkm=0;color=9	LACR_0079	LACR_0079#hypothetical_protein#NC_008527#GI:116510843	10	26	2	6	5	14	23	20	7	17	16	7	3	8		0	1	0	1	0	1	0	1	0	1	0	1
SEQ	TRANSCRIPTOR	gene	74088	74456	.	+	.	ID=LACR_0080;Name=LACR_0080;locus_tag=LACR_0080;coverage=0;counts=0;rpkm=0;color=9	LACR_0080	LACR_0080#hypothetical_protein#NC_008527#GI:116510843	11	12	3	5	4	9	18	14	7	12	10	3	5	5		0	1	0	1	0	1	0	1	0	1	0	1
SEQ	TRANSCRIPTOR	gene	74466	75251	.	-	.	ID=LACR_0081;Name=LACR_0081;locus_tag=LACR_0081;coverage=0;counts=0;rpkm=0;color=9	LACR_0081	LACR_0081#chromosome_segregation_DNA-binding_protein#NC_008527#GI:116510843	351	652	172	472	300	764	337	470	299	499	408	542	236	359		0.0270231	0.961125	-0.288911	0.753872	0.209419	0.809424	0.0553378	0.866388	0.0408994	0.905914	0.0898582	0.813731
SEQ	TRANSCRIPTOR	gene	75306	76565	.	-	.	ID=LACR_0082;Name=LACR_0082;locus_tag=LACR_0082;coverage=0;counts=0;rpkm=0;color=9	LACR_0082	LACR_0082#recombination_factor_protein_RarA#NC_008527#GI:116510843	626	922	384	780	534	1295	819	865	723	958	853	963	444	617		-0.169552	0.637993	-0.220339	0.83233	0.150496	0.855145	0.287213	0.309469	0.30734	0.286887	0.184829	0.578215
SEQ	TRANSCRIPTOR	gene	76609	77097	.	-	.	ID=LACR_0083;Name=LACR_0083;locus_tag=LACR_0083;coverage=0;counts=0;rpkm=0;color=9	LACR_0083	LACR_0083#acetyltransferase#NC_008527#GI:116510843	247	328	118	288	175	509	282	379	210	407	257	396	150	216		-0.0447623	0.931608	-0.234769	0.838761	0.244381	0.789692	0.463677	0.126392	0.340141	0.291991	0.235872	0.512274
SEQ	TRANSCRIPTOR	gene	77270	77737	.	+	.	ID=LACR_0084;Name=LACR_0084;locus_tag=LACR_0084;coverage=0;counts=0;rpkm=0;color=9	LACR_0084	LACR_0084#hypothetical_protein#NC_008527#GI:116510843	121	179	57	117	60	107	85	66	80	223	94	111	74	41		0	1	0	1	0	1	0	1	0	1	0	1
SEQ	TRANSCRIPTOR	gene	77767	79320	.	+	.	ID=LACR_0085;Name=LACR_0085;locus_tag=LACR_0085;coverage=0;counts=0;rpkm=0;color=9	LACR_0085	LACR_0085#ABC_transporter_ATPase#NC_008527#GI:116510843	963	1117	555	884	497	888	803	703	588	1218	789	780	449	486		0.429253	0.21575	0.288459	0.791659	-0.0438885	0.982764	0.283645	0.385372	0.478999	0.13107	0.12549	0.759734
SEQ	TRANSCRIPTOR	gene	79395	79679	.	+	.	ID=LACR_0086;Name=LACR_0086;locus_tag=LACR_0086;coverage=0;counts=0;rpkm=0;color=9	LACR_0086	LACR_0086#hypothetical_protein#NC_008527#GI:116510843	216	201	144	168	150	209	199	149	135	245	173	143	113	79		0.363391	0.525437	0.380852	0.825756	0.287225	0.83121	0.407675	0.401446	0.481492	0.327605	0.0507125	0.937958
SEQ	TRANSCRIPTOR	gene	79713	80453	.	+	.	ID=LACR_0087;Name=LACR_0087;locus_tag=LACR_0087;coverage=0;counts=0;rpkm=0;color=9	LACR_0087	LACR_0087#SAM-dependent_methyltransferase#NC_008527#GI:116510843	249	391	139	291	209	359	235	230	191	338	253	273	153	168		0.246826	0.483986	0.03393	0.989742	0.229351	0.792287	0.131389	0.686312	0.287915	0.352649	0.0963886	0.806149
SEQ	TRANSCRIPTOR	gene	80440	80928	.	+	.	ID=LACR_0088;Name=LACR_0088;locus_tag=LACR_0088;coverage=0;counts=0;rpkm=0;color=9	LACR_0088	LACR_0088#hypothetical_protein#NC_008527#GI:116510843	199	264	106	159	102	174	145	133	84	169	119	144	97	88		0.569821	0.144157	0.176665	0.922441	-0.0388747	0.987984	0.165199	0.686312	-0.0215316	0.964974	-0.136519	0.777666
SEQ	TRANSCRIPTOR	gene	80941	81894	.	+	.	ID=LACR_0089;Name=LACR_0089;Alias=prmA;locus_tag=LACR_0089;coverage=0;counts=0;rpkm=0;color=9	LACR_0089	LACR_0089#ribosomal_protein_L11_methyltransferase#NC_008527#GI:116510843	427	503	254	396	227	453	291	272	246	363	335	296	213	219		0.375969	0.298329	0.254293	0.83233	0.0181854	0.993508	-0.030857	0.933529	0.0780555	0.83881	-0.0728166	0.867175
SEQ	TRANSCRIPTOR	gene	82014	82766	.	+	.	ID=LACR_0090;Name=LACR_0090;locus_tag=LACR_0090;coverage=0;counts=0;rpkm=0;color=9	LACR_0090	LACR_0090#16S_ribosomal_RNA_methyltransferase_RsmE#NC_008527#GI:116510843	187	248	87	170	137	276	102	141	124	176	149	163	122	117		0.116658	0.804997	-0.285963	0.816848	0.148629	0.897631	-0.416177	0.221081	-0.0884843	0.822094	-0.24876	0.524214
SEQ	TRANSCRIPTOR	gene	82796	83752	.	+	.	ID=LACR_0091;Name=LACR_0091;locus_tag=LACR_0091;coverage=0;counts=0;rpkm=0;color=9	LACR_0091	LACR_0091#xylanase/chitin_deacetylase#NC_008527#GI:116510843	277	483	183	411	258	444	174	202	130	202	194	271	201	284		-0.0800968	0.838084	-0.0784656	0.970878	-0.0289858	0.987984	-0.749231	0.00380535	-0.928504	0.000372318	-0.656839	0.0152242
SEQ	TRANSCRIPTOR	gene	83953	86175	.	+	.	ID=LACR_0092;Name=LACR_0092;locus_tag=LACR_0092;coverage=0;counts=0;rpkm=0;color=9	LACR_0092	LACR_0092#guanosine_polyphosphate_pyrophosphohydrolase/synthetase#NC_008527#GI:116510843	2484	2962	2064	3297	2463	4652	2532	2736	2297	2694	3610	3890	1710	2188		-0.220909	0.526321	0.151165	0.904672	0.269505	0.709655	0.0399892	0.90275	0.00924003	0.979592	0.342225	0.268277
SEQ	TRANSCRIPTOR	gene	86529	87124	.	-	.	ID=LACR_0093;Name=LACR_0093;locus_tag=LACR_0093;coverage=0;counts=0;rpkm=0;color=9	LACR_0093	#N/A	211	360	105	225	143	394	199	295	152	271	163	260	113	191		0.206806	0.611015	-0.218877	0.866292	0.195189	0.83121	0.326224	0.313424	0.0977469	0.794851	-0.102694	0.809744
SEQ	TRANSCRIPTOR	gene	87382	87837	.	+	.	ID=LACR_0094;Name=LACR_0094;locus_tag=LACR_0094;coverage=0;counts=0;rpkm=0;color=9	LACR_0094	LACR_0094#D-tyrosyl-tRNA(Tyr)_deacylase#NC_008527#GI:116510843	87	186	62	119	66	173	49	91	45	140	91	94	39	74		0	1	0	1	0	1	0	1	0	1	0	1
SEQ	TRANSCRIPTOR	gene	87830	88834	.	+	.	ID=LACR_0095;Name=LACR_0095;locus_tag=LACR_0095;coverage=0;counts=0;rpkm=0;color=9	LACR_0095	LACR_0095#hypothetical_protein#NC_008527#GI:116510843	302	570	156	306	170	458	177	296	140	310	184	282	147	272		0.355628	0.347282	-0.165189	0.91618	-0.0272827	0.991769	-0.19369	0.593727	-0.295672	0.410767	-0.411357	0.256654
SEQ	TRANSCRIPTOR	gene	88837	89460	.	+	.	ID=LACR_0096;Name=LACR_0096;locus_tag=LACR_0096;coverage=0;counts=0;rpkm=0;color=9	LACR_0096	LACR_0096#HAD_superfamily_hydrolase#NC_008527#GI:116510843	168	363	85	175	118	279	83	128	59	123	97	152	81	140		0.539535	0.158579	-0.0923763	0.975735	0.249201	0.817829	-0.438844	0.232727	-0.674776	0.0633057	-0.402808	0.31529
SEQ	TRANSCRIPTOR	gene	89594	90991	.	+	.	ID=LACR_0097;Name=LACR_0097;locus_tag=LACR_0097;coverage=0;counts=0;rpkm=0;color=9	LACR_0097	LACR_0097#amino_acid_transporter#NC_008527#GI:116510843	7530	16058	6072	13459	5411	14390	18994	26140	12744	19993	20289	25621	5460	12012		-0.255229	0.502592	-0.144613	0.922441	-0.405915	0.528337	1.04129	0.000318836	0.590624	0.0542204	0.867163	0.00430335
SEQ	TRANSCRIPTOR	gene	91161	91802	.	+	.	ID=LACR_0098;Name=LACR_0098;locus_tag=LACR_0098;coverage=0;counts=0;rpkm=0;color=9	LACR_0098	LACR_0098#1-acyl-sn-glycerol-3-phosphate_acyltransferase#NC_008527#GI:116510843	970	1259	776	1467	1224	2228	517	685	456	618	617	825	747	1271		-0.526086	0.0588168	-0.154163	0.899204	0.22802	0.75172	-1.11184	6.4885e-06	-1.24099	5.77779e-07	-1.05374	3.25187e-05
SEQ	TRANSCRIPTOR	gene	91833	92342	.	-	.	ID=LACR_0099;Name=LACR_0099;locus_tag=LACR_0099;coverage=0;counts=0;rpkm=0;color=9	LACR_0099	LACR_0099#transcriptional_regulator#NC_008527#GI:116510843	120	297	94	233	140	266	171	223	114	204	142	154	112	189		-0.267726	0.511537	-0.246494	0.842552	-0.126262	0.928158	0.0224228	0.953339	-0.299572	0.40887	-0.585268	0.0936889
SEQ	TRANSCRIPTOR	gene	92509	93152	.	-	.	ID=LACR_0100;Name=LACR_0100;locus_tag=LACR_0100;coverage=0;counts=0;rpkm=0;color=9	LACR_0100	#N/A	7	23	14	31	11	33	8	3	2	6	6	4	7	31		0	1	0	1	0	1	0	1	0	1	0	1
SEQ	TRANSCRIPTOR	gene	93327	95924	.	+	.	ID=LACR_0101;Name=LACR_0101;Alias=secA;locus_tag=LACR_0101;coverage=0;counts=0;rpkm=0;color=9	LACR_0101	LACR_0101#preprotein_translocase_subunit_SecA#NC_008527#GI:116510843	12890	15611	7994	14803	11081	19289	12582	14004	11380	11970	13935	15991	8260	14026		-0.305728	0.351708	-0.267906	0.785634	-0.0897986	0.949427	-0.0975833	0.762181	-0.215257	0.489796	-0.135619	0.70705
SEQ	TRANSCRIPTOR	gene	96054	97091	.	+	.	ID=LACR_0102;Name=LACR_0102;locus_tag=LACR_0102;coverage=0;counts=0;rpkm=0;color=9	LACR_0102	LACR_0102#phospho-2-dehydro-3-deoxyheptonate_aldolase#NC_008527#GI:116510843	2649	4958	1933	4674	2244	5789	4504	5980	3098	6225	3649	4698	1476	2970		0.0878456	0.837478	0.231771	0.833389	0.259661	0.736426	0.898442	0.00102601	0.695599	0.0140034	0.367254	0.250356
SEQ	TRANSCRIPTOR	gene	97340	97606	.	+	.	ID=LACR_0103;Name=LACR_0103;locus_tag=LACR_0103;coverage=0;counts=0;rpkm=0;color=9	LACR_0103	LACR_0103#phosphocarrier_protein_HPr#NC_008527#GI:116510843	42313	40884	17760	33514	28474	44672	31860	39710	25094	27810	33321	37597	18745	43132		-0.159567	0.716273	-0.530147	0.404803	-0.225561	0.817829	-0.104028	0.774782	-0.471518	0.152682	-0.316902	0.388905
SEQ	TRANSCRIPTOR	gene	97609	99336	.	+	.	ID=LACR_0104;Name=LACR_0104;locus_tag=LACR_0104;coverage=0;counts=0;rpkm=0;color=9	LACR_0104	LACR_0104#phosphoenolpyruvate-protein_phosphotransferase#NC_008527#GI:116510843	62265	98814	35377	88221	62094	110231	26277	41195	27836	33676	42936	63113	38906	84203		-0.268333	0.477582	-0.330169	0.722657	-0.0181412	0.993508	-1.20695	2.70591e-05	-1.27141	1.11751e-05	-0.752298	0.0147864
SEQ	TRANSCRIPTOR	gene	99511	99819	.	+	.	ID=LACR_0105;Name=LACR_0105;locus_tag=LACR_0105;coverage=0;counts=0;rpkm=0;color=9	LACR_0105	LACR_0105#hypothetical_protein#NC_008527#GI:116510843	112	282	49	113	52	127	66	109	80	76	114	111	48	78		0	1	0	1	0	1	0	1	0	1	0	1
SEQ	TRANSCRIPTOR	gene	99909	100208	.	-	.	ID=LACR_0106;Name=LACR_0106;locus_tag=LACR_0106;coverage=0;counts=0;rpkm=0;color=9	LACR_0106	LACR_0106#hypothetical_protein#NC_008527#GI:116510843	457	971	297	921	517	1393	488	694	408	647	467	728	411	804		-0.472069	0.209542	-0.39396	0.666607	0.0466062	0.982764	-0.3885	0.262276	-0.540272	0.116743	-0.580222	0.101399
SEQ	TRANSCRIPTOR	gene	100313	100600	.	+	.	ID=LACR_0107;Name=LACR_0107;locus_tag=LACR_0107;coverage=0;counts=0;rpkm=0;color=9	LACR_0107	LACR_0107#serine_hydroxymethyltransferase/phosphoribosyl-dephospho-CoA_transferase_family_protein#NC_008527#GI:116510843	10	8	5	4	4	13	8	7	2	9	10	6	8	3		0	1	0	1	0	1	0	1	0	1	0	1
SEQ	TRANSCRIPTOR	gene	100880	101815	.	-	.	ID=LACR_0109;Name=LACR_0109;locus_tag=LACR_0109;coverage=0;counts=0;rpkm=0;color=9	LACR_0109	LACR_0109#alpha/beta_fold_family_hydrolase#NC_008527#GI:116510843	209	366	218	495	329	971	246	303	193	319	232	283	205	405		-0.767635	0.0120162	-0.103531	0.95842	0.469963	0.393216	-0.491794	0.0974386	-0.597274	0.0458937	-0.78844	0.00820413
SEQ	TRANSCRIPTOR	gene	101956	102414	.	+	.	ID=LACR_0110;Name=LACR_0110;locus_tag=LACR_0110;coverage=0;counts=0;rpkm=0;color=9	LACR_0110	LACR_0110#surface_antigen#NC_008527#GI:116510843	323	406	225	382	222	461	258	283	158	448	165	230	170	176		0.339319	0.38471	0.45815	0.547039	0.338734	0.674576	0.223414	0.536807	0.29247	0.420518	-0.448392	0.221891
SEQ	TRANSCRIPTOR	gene	102583	103365	.	+	.	ID=LACR_0111;Name=LACR_0111;locus_tag=LACR_0111;coverage=0;counts=0;rpkm=0;color=9	LACR_0111	LACR_0111#hypothetical_protein#NC_008527#GI:116510843	988	1162	547	913	575	1131	729	667	350	879	448	579	464	569		0.350273	0.317092	0.172857	0.899204	0.111646	0.928927	0.0460304	0.898396	-0.230975	0.491005	-0.624872	0.0454508
SEQ	TRANSCRIPTOR	gene	103551	103871	.	+	.	ID=LACR_0112;Name=LACR_0112;locus_tag=LACR_0112;coverage=0;counts=0;rpkm=0;color=9	LACR_0112	LACR_0112#membrane_transporter#NC_008527#GI:116510843	54	149	28	94	58	148	19	65	20	31	65	91	35	63		0	1	0	1	0	1	0	1	0	1	0	1
SEQ	TRANSCRIPTOR	gene	103994	105157	.	+	.	ID=LACR_0113;Name=LACR_0113;locus_tag=LACR_0113;coverage=0;counts=0;rpkm=0;color=9	LACR_0113	LACR_0113#major_facilitator_superfamily_permease#NC_008527#GI:116510843	568	813	743	1358	858	1623	741	851	487	915	751	833	548	861		-0.721922	0.00503838	0.265568	0.73631	0.249544	0.692527	-0.190687	0.488213	-0.404772	0.118715	-0.402465	0.137384
SEQ	TRANSCRIPTOR	gene	105540	105800	.	+	.	ID=LACR_0114;Name=LACR_0114;locus_tag=LACR_0114;coverage=0;counts=0;rpkm=0;color=9	LACR_0114	LACR_0114#transposase#NC_008527#GI:116510843	31	63	12	43	15	53	34	31	25	41	40	63	19	38		0	1	0	1	0	1	0	1	0	1	0	1
SEQ	TRANSCRIPTOR	gene	105797	106642	.	+	.	ID=LACR_0115;Name=LACR_0115;locus_tag=LACR_0115;coverage=0;counts=0;rpkm=0;color=9	LACR_0115	LACR_0115#transposase#NC_008527#GI:116510843	121	191	45	129	61	177	68	102	63	108	108	139	55	101		0	1	0	1	0	1	0	1	0	1	0	1
SEQ	TRANSCRIPTOR	gene	106727	107902	.	+	.	ID=LACR_0116;Name=LACR_0116;locus_tag=LACR_0116;coverage=0;counts=0;rpkm=0;color=9	LACR_0116	LACR_0116#transposase#NC_008527#GI:116510843	564	873	344	785	359	790	652	759	428	681	649	715	267	364		0.465561	0.0950827	0.457663	0.33611	0.248527	0.714202	0.773288	0.00162915	0.423544	0.111102	0.521193	0.0510057
SEQ	TRANSCRIPTOR	gene	108156	108958	.	+	.	ID=LACR_0117;Name=LACR_0117;locus_tag=LACR_0117;coverage=0;counts=0;rpkm=0;color=9	LACR_0117	#N/A	1060	1689	491	1032	681	1665	972	1164	715	1193	1113	1212	527	572		0.561272	0.0641059	0.0712767	0.978425	0.418987	0.465735	0.533344	0.0575608	0.362173	0.226753	0.455004	0.136212
SEQ	TRANSCRIPTOR	gene	108942	110177	.	+	.	ID=LACR_0118;Name=LACR_0118;locus_tag=LACR_0118;coverage=0;counts=0;rpkm=0;color=9	LACR_0118	LACR_0118#hypothetical_protein#NC_008527#GI:116510843	1101	2061	490	1256	697	2098	741	1213	713	961	1094	1490	532	797		0.518593	0.14266	-0.00341444	0.997894	0.404627	0.571072	0.157477	0.664937	-0.0150459	0.97119	0.369654	0.310926
SEQ	TRANSCRIPTOR	gene	110318	110500	.	+	.	ID=LACR_0119;Name=LACR_0119;locus_tag=LACR_0119;coverage=0;counts=0;rpkm=0;color=9	LACR_0119	LACR_0119#hypothetical_protein#NC_008527#GI:116510843	4	8	3	0	2	5	2	7	2	3	3	2	2	4		0	1	0	1	0	1	0	1	0	1	0	1
SEQ	TRANSCRIPTOR	gene	110576	110716	.	+	.	ID=LACR_0120;Name=LACR_0120;locus_tag=LACR_0120;coverage=0;counts=0;rpkm=0;color=9	LACR_0120	LACR_0120#hypothetical_protein#NC_008527#GI:116510843	6	13	1	8	9	16	6	10	5	5	11	10	6	1		0	1	0	1	0	1	0	1	0	1	0	1
SEQ	TRANSCRIPTOR	gene	110768	111622	.	-	.	ID=LACR_0121;Name=LACR_0121;locus_tag=LACR_0121;coverage=0;counts=0;rpkm=0;color=9	LACR_0121	#N/A	176	274	82	169	137	255	103	159	111	202	165	170	105	172		0.00352399	0.99492	-0.475627	0.436204	-0.0575169	0.97913	-0.458831	0.127118	-0.208574	0.531233	-0.289149	0.395772
SEQ	TRANSCRIPTOR	gene	111619	111879	.	-	.	ID=LACR_0122;Name=LACR_0122;locus_tag=LACR_0122;coverage=0;counts=0;rpkm=0;color=9	LACR_0122	#N/A	55	58	19	39	20	48	29	38	28	52	41	48	25	47		0	1	0	1	0	1	0	1	0	1	0	1
SEQ	TRANSCRIPTOR	gene	111938	113074	.	+	.	ID=LACR_0123;Name=LACR_0123;locus_tag=LACR_0123;coverage=0;counts=0;rpkm=0;color=9	LACR_0123	#N/A	2	12	4	7	3	18	10	4	8	5	5	7	1	7		0	1	0	1	0	1	0	1	0	1	0	1
SEQ	TRANSCRIPTOR	gene	114024	115217	.	+	.	ID=LACR_0125;Name=LACR_0125;locus_tag=LACR_0125;coverage=0;counts=0;rpkm=0;color=9	LACR_0125	LACR_0125#argininosuccinate_synthase#NC_008527#GI:116510843	35	37	16	20	18	33	22	18	26	33	41	30	11	15		0	1	0	1	0	1	0	1	0	1	0	1
SEQ	TRANSCRIPTOR	gene	115246	116625	.	+	.	ID=LACR_0126;Name=LACR_0126;locus_tag=LACR_0126;coverage=0;counts=0;rpkm=0;color=9	LACR_0126	LACR_0126#argininosuccinate_lyase#NC_008527#GI:116510843	26	41	9	26	19	33	14	22	17	29	33	28	7	15		0	1	0	1	0	1	0	1	0	1	0	1
SEQ	TRANSCRIPTOR	gene	116642	117838	.	-	.	ID=LACR_0127;Name=LACR_0127;locus_tag=LACR_0127;coverage=0;counts=0;rpkm=0;color=9	LACR_0127	LACR_0127#major_facilitator_superfamily_permease#NC_008527#GI:116510843	416	791	127	312	184	1665	1082	1571	551	1284	808	1200	105	240		1.13393	0.0456161	0.0220968	0.995204	1.65335	0.0139749	2.6129	3.86514e-07	2.02917	8.87779e-05	2.00746	0.000147065
SEQ	TRANSCRIPTOR	gene	118032	118607	.	+	.	ID=LACR_0128;Name=LACR_0128;locus_tag=LACR_0128;coverage=0;counts=0;rpkm=0;color=9	LACR_0128	LACR_0128#TetR_family_transcriptional_regulator#NC_008527#GI:116510843	157	374	68	161	80	503	512	572	265	624	331	405	71	82		1.00349	0.0463823	0.171297	0.956686	1.11734	0.122816	2.41684	7.38145e-08	2.05987	5.45493e-06	1.64671	0.000412608
SEQ	TRANSCRIPTOR	gene	118764	119117	.	+	.	ID=LACR_0129;Name=LACR_0129;Alias=rnpA;locus_tag=LACR_0129;coverage=0;counts=0;rpkm=0;color=9	LACR_0129	LACR_0129#ribonuclease_P#NC_008527#GI:116510843	1034	1023	659	766	760	1222	1777	1421	1305	1738	1365	1120	523	619		0.156291	0.766277	0.0767629	0.978425	0.219976	0.839494	1.10079	0.00160168	1.03221	0.00372765	0.522813	0.190251
SEQ	TRANSCRIPTOR	gene	119114	119923	.	+	.	ID=LACR_0130;Name=LACR_0130;locus_tag=LACR_0130;coverage=0;counts=0;rpkm=0;color=9	LACR_0130	LACR_0130#preprotein_translocase_subunit_YidC#NC_008527#GI:116510843	1268	1986	705	1363	962	2209	1758	1797	1257	2383	1673	1798	748	910		0.23005	0.478005	-0.0442719	0.982755	0.289546	0.632201	0.702922	0.0050261	0.69538	0.00651793	0.457293	0.0987222
SEQ	TRANSCRIPTOR	gene	120011	120925	.	+	.	ID=LACR_0131;Name=LACR_0131;locus_tag=LACR_0131;coverage=0;counts=0;rpkm=0;color=9	LACR_0131	LACR_0131#hypothetical_protein#NC_008527#GI:116510843	4483	4518	3462	4637	3997	6135	4116	3951	3300	3916	5161	4561	2545	4261		-0.237311	0.563856	0.029481	0.993192	0.0631975	0.97913	-0.0985465	0.788449	-0.222437	0.536148	-0.0344546	0.940414
SEQ	TRANSCRIPTOR	gene	121057	121191	.	+	.	ID=LACR_0132;Name=LACR_0132;Alias=rpmH;locus_tag=LACR_0132;coverage=0;counts=0;rpkm=0;color=9	LACR_0132	LACR_0132#50S_ribosomal_protein_L34#NC_008527#GI:116510843	11401	13893	7914	21207	13130	20918	10984	11811	7037	10464	7928	13452	8894	23972		-0.970283	0.00309423	-0.495527	0.456834	-0.396849	0.587316	-0.80863	0.00974688	-1.18544	0.00013142	-1.13339	0.000349109
SEQ	TRANSCRIPTOR	gene	121369	122280	.	+	.	ID=LACR_0133;Name=LACR_0133;locus_tag=LACR_0133;coverage=0;counts=0;rpkm=0;color=9	LACR_0133	LACR_0133#oxidoreductase#NC_008527#GI:116510843	2702	3651	528	1009	975	2588	762	1170	953	988	1571	2039	533	927		1.4504	5.53805e-07	-0.231885	0.838353	0.665788	0.15788	0.0325179	0.927143	0.131513	0.712771	0.741487	0.0146334
SEQ	TRANSCRIPTOR	gene	122350	122664	.	+	.	ID=LACR_0134;Name=LACR_0134;locus_tag=LACR_0134;coverage=0;counts=0;rpkm=0;color=9	LACR_0134	LACR_0134#XRE_family_transcriptional_regulator#NC_008527#GI:116510843	13	14	2	1	2	4	10	12	7	29	5	8	2	0		0	1	0	1	0	1	0	1	0	1	0	1
SEQ	TRANSCRIPTOR	gene	122841	122999	.	+	.	ID=LACR_0135;Name=LACR_0135;locus_tag=LACR_0135;coverage=0;counts=0;rpkm=0;color=9	LACR_0135	LACR_0135#hypothetical_protein#NC_008527#GI:116510843	6	4	0	2	0	1	10	8	0	15	1	3	0	0		0	1	0	1	0	1	0	1	0	1	0	1
SEQ	TRANSCRIPTOR	gene	123082	123762	.	+	.	ID=LACR_0136;Name=LACR_0136;locus_tag=LACR_0136;coverage=0;counts=0;rpkm=0;color=9	LACR_0136	LACR_0136#hypothetical_protein#NC_008527#GI:116510843	4	3	1	0	1	2	3	2	2	2	0	2	0	0		0	1	0	1	0	1	0	1	0	1	0	1
SEQ	TRANSCRIPTOR	gene	124057	124323	.	+	.	ID=LACR_0137;Name=LACR_0137;locus_tag=LACR_0137;coverage=0;counts=0;rpkm=0;color=9	LACR_0137	LACR_0137#hypothetical_protein#NC_008527#GI:116510843	7405	7207	3178	5443	3722	6041	9036	8824	6284	8336	8293	8076	2801	4778		0.313642	0.351708	-0.0947958	0.965322	-0.155046	0.863323	0.894574	0.00103794	0.623921	0.0287114	0.559605	0.0605217
SEQ	TRANSCRIPTOR	gene	124323	124754	.	+	.	ID=LACR_0138;Name=LACR_0138;locus_tag=LACR_0138;coverage=0;counts=0;rpkm=0;color=9	LACR_0138	LACR_0138#Holliday_junction_resolvase-like_protein#NC_008527#GI:116510843	7367	5518	4683	4519	5655	5276	10112	8769	8463	6918	10537	8055	3887	5697		-0.199042	0.773406	-0.218643	0.931912	-0.231773	0.886675	0.620832	0.210345	0.421293	0.427131	0.393959	0.493461
SEQ	TRANSCRIPTOR	gene	124855	125178	.	+	.	ID=LACR_0139;Name=LACR_0139;locus_tag=LACR_0139;coverage=0;counts=0;rpkm=0;color=9	LACR_0139	LACR_0139#hypothetical_protein#NC_008527#GI:116510843	4839	5870	2049	3992	3096	5143	5733	6612	4346	5926	5565	5672	2047	3348		0.322233	0.269461	-0.1562	0.899204	0.0786508	0.956788	0.833528	0.000535875	0.593349	0.0178625	0.49815	0.0595377
SEQ	TRANSCRIPTOR	gene	125208	125726	.	-	.	ID=LACR_0140;Name=LACR_0140;locus_tag=LACR_0140;coverage=0;counts=0;rpkm=0;color=9	LACR_0140	LACR_0140#hypothetical_protein#NC_008527#GI:116510843	12	24	8	24	16	43	23	21	8	27	15	14	10	14		0	1	0	1	0	1	0	1	0	1	0	1
SEQ	TRANSCRIPTOR	gene	125723	126460	.	-	.	ID=LACR_0141;Name=LACR_0141;locus_tag=LACR_0141;coverage=0;counts=0;rpkm=0;color=9	LACR_0141	LACR_0141#carbonyl_reductase#NC_008527#GI:116510843	21	44	15	24	11	44	37	50	17	32	10	19	8	17		0	1	0	1	0	1	0	1	0	1	0	1
SEQ	TRANSCRIPTOR	gene	126480	126791	.	-	.	ID=LACR_0142;Name=LACR_0142;locus_tag=LACR_0142;coverage=0;counts=0;rpkm=0;color=9	LACR_0142	LACR_0142#hypothetical_protein#NC_008527#GI:116510843	3	5	3	12	6	11	13	13	5	16	3	3	0	4		0	1	0	1	0	1	0	1	0	1	0	1
SEQ	TRANSCRIPTOR	gene	126801	127586	.	-	.	ID=LACR_0143;Name=LACR_0143;locus_tag=LACR_0143;coverage=0;counts=0;rpkm=0;color=9	LACR_0143	LACR_0143#Short-chain_dehydrogenase_(D-alanine_transfer_protein)#NC_008527#GI:116510843	8	11	7	23	5	22	22	22	6	38	5	6	5	12		0	1	0	1	0	1	0	1	0	1	0	1
SEQ	TRANSCRIPTOR	gene	127705	128250	.	+	.	ID=LACR_0144;Name=LACR_0144;locus_tag=LACR_0144;coverage=0;counts=0;rpkm=0;color=9	LACR_0144	LACR_0144#TetR_family_transcriptional_regulator#NC_008527#GI:116510843	73	120	31	78	27	99	136	137	47	192	55	69	26	47		0	1	0	1	0	1	0	1	0	1	0	1
SEQ	TRANSCRIPTOR	gene	128316	130259	.	-	.	ID=LACR_0145;Name=LACR_0145;locus_tag=LACR_0145;coverage=0;counts=0;rpkm=0;color=9	LACR_0145	LACR_0145#1,4-alpha-glucan_branching_enzyme#NC_008527#GI:116510843	398	813	137	380	183	624	426	491	216	814	329	437	110	242		1.09498	0.0107049	0.196638	0.922441	0.563342	0.519172	1.0607	0.00826502	1.09071	0.00744519	0.587482	0.197405
SEQ	TRANSCRIPTOR	gene	130379	130699	.	-	.	ID=LACR_0146;Name=LACR_0146;locus_tag=LACR_0146;coverage=0;counts=0;rpkm=0;color=9	LACR_0146	LACR_0146#hypothetical_protein#NC_008527#GI:116510843	108	263	76	208	66	185	133	160	65	251	108	125	39	92		0.800604	0.104614	0.765663	0.404803	0.348711	0.806798	0.839375	0.0645294	0.819851	0.0780391	0.305779	0.589984
SEQ	TRANSCRIPTOR	gene	130855	131483	.	+	.	ID=LACR_0147;Name=LACR_0147;locus_tag=LACR_0147;coverage=0;counts=0;rpkm=0;color=9	LACR_0147	#N/A	6	14	6	10	11	18	10	17	9	6	4	13	4	1		0	1	0	1	0	1	0	1	0	1	0	1
SEQ	TRANSCRIPTOR	gene	131535	132074	.	+	.	ID=LACR_0148;Name=LACR_0148;locus_tag=LACR_0148;coverage=0;counts=0;rpkm=0;color=9	LACR_0148	LACR_0148#transcriptional_regulator#NC_008527#GI:116510843	55	117	29	124	101	208	57	51	46	117	64	68	35	54		0	1	0	1	0	1	0	1	0	1	0	1
SEQ	TRANSCRIPTOR	gene	132531	137945	.	+	.	ID=LACR_0149;Name=LACR_0149;locus_tag=LACR_0149;coverage=0;counts=0;rpkm=0;color=9	LACR_0149	LACR_0149#outer_membrane_protein#NC_008527#GI:116510843	1772	2285	978	1731	1359	2479	36	40	51	161	35	46	15	36		5.65489	1.77921e-58	5.45058	5.93935e-55	5.69657	3.45916e-59	0.234322	0.621494	1.62241	8.89188e-06	0.116378	0.840933
SEQ	TRANSCRIPTOR	gene	139022	139165	.	+	.	ID=LACR_0150;Name=LACR_0150;locus_tag=LACR_0150;coverage=0;counts=0;rpkm=0;color=9	LACR_0150	LACR_0150#hypothetical_protein#NC_008527#GI:116510843	248	330	79	136	72	75	51	72	35	59	76	101	42	35		2.1565	1.94302e-08	1.11296	0.0436883	0.403227	0.716266	0.232357	0.627113	-0.15502	0.768169	0.555856	0.227857
SEQ	TRANSCRIPTOR	gene	139323	140453	.	+	.	ID=LACR_0151;Name=LACR_0151;locus_tag=LACR_0151;coverage=0;counts=0;rpkm=0;color=9	LACR_0151	LACR_0151#cell_surface_protein#NC_008527#GI:116510843	1221	1490	377	747	404	587	323	297	213	365	458	478	180	212		2.07663	6.30065e-15	1.15064	0.000199597	0.786657	0.0371986	0.269934	0.378488	0.139499	0.683447	0.648497	0.0260892
SEQ	TRANSCRIPTOR	gene	140493	140813	.	+	.	ID=LACR_0152;Name=LACR_0152;locus_tag=LACR_0152;coverage=0;counts=0;rpkm=0;color=9	LACR_0152	LACR_0152#hypothetical_protein#NC_008527#GI:116510843	316	494	110	239	103	195	80	72	49	102	144	112	69	80		1.70368	1.60635e-07	0.842608	0.0906318	0.398369	0.630986	-0.360746	0.342448	-0.419754	0.276908	0.189808	0.670765
SEQ	TRANSCRIPTOR	gene	140860	140994	.	-	.	ID=LACR_0153;Name=LACR_0153;locus_tag=LACR_0153;coverage=0;counts=0;rpkm=0;color=9	LACR_0153	LACR_0153#hypothetical_protein#NC_008527#GI:116510843	0	2	0	0	0	0	0	1	0	0	0	0	0	0		0	1	0	1	0	1	0	1	0	1	0	1
SEQ	TRANSCRIPTOR	gene	141098	141571	.	+	.	ID=LACR_0154;Name=LACR_0154;locus_tag=LACR_0154;coverage=0;counts=0;rpkm=0;color=9	LACR_0154	LACR_0154#cell_surface_protein#NC_008527#GI:116510843	646	1266	153	465	190	358	126	228	71	156	233	364	121	201		1.84738	4.76474e-09	0.526433	0.436665	0.208609	0.832451	-0.250705	0.498888	-0.911776	0.00714476	0.309392	0.42606
SEQ	TRANSCRIPTOR	gene	141678	144425	.	+	.	ID=LACR_0155;Name=LACR_0155;locus_tag=LACR_0155;coverage=0;counts=0;rpkm=0;color=9	LACR_0155	LACR_0155#hypothetical_protein#NC_008527#GI:116510843	1501	1783	558	960	541	777	250	246	235	282	538	527	293	358		1.62709	1.20905e-08	0.88852	0.0173599	0.472346	0.414864	-0.785824	0.0077968	-0.693904	0.0222772	0.108591	0.791839
SEQ	TRANSCRIPTOR	gene	144437	144580	.	+	.	ID=LACR_0156;Name=LACR_0156;locus_tag=LACR_0156;coverage=0;counts=0;rpkm=0;color=9	LACR_0156	LACR_0156#hypothetical_protein#NC_008527#GI:116510843	84	100	27	60	30	43	9	2	12	12	11	23	20	18		0	1	0	1	0	1	0	1	0	1	0	1
SEQ	TRANSCRIPTOR	gene	144537	144851	.	+	.	ID=LACR_0157;Name=LACR_0157;locus_tag=LACR_0157;coverage=0;counts=0;rpkm=0;color=9	LACR_0157	LACR_0157#XRE_family_transcriptional_regulator#NC_008527#GI:116510843	58	95	36	54	22	49	11	11	14	15	17	31	14	19		0	1	0	1	0	1	0	1	0	1	0	1
SEQ	TRANSCRIPTOR	gene	145140	146288	.	-	.	ID=LACR_0159;Name=LACR_0159;Alias=tgt;locus_tag=LACR_0159;coverage=0;counts=0;rpkm=0;color=9	LACR_0159	LACR_0159#queuine_tRNA-ribosyltransferase#NC_008527#GI:116510843	579	1021	715	1785	1205	2509	331	413	437	689	545	791	1042	2173		-1.68065	4.90105e-10	-0.704012	0.0757531	-0.33596	0.606205	-2.44065	1.63213e-19	-1.83899	6.04941e-12	-1.8091	2.09777e-11
SEQ	TRANSCRIPTOR	gene	146489	147178	.	+	.	ID=LACR_0160;Name=LACR_0160;locus_tag=LACR_0160;coverage=0;counts=0;rpkm=0;color=9	LACR_0160	LACR_0160#hypothetical_protein#NC_008527#GI:116510843	1268	792	627	567	328	355	1003	628	834	1578	1027	632	466	272		0.735558	0.265772	0.40841	0.863893	-0.70735	0.587316	0.669444	0.26259	1.1579	0.0469497	0.478261	0.485486
SEQ	TRANSCRIPTOR	gene	147233	148411	.	-	.	ID=LACR_0161;Name=LACR_0161;locus_tag=LACR_0161;coverage=0;counts=0;rpkm=0;color=9	LACR_0161	LACR_0161#major_facilitator_superfamily_permease#NC_008527#GI:116510843	131	263	275	643	378	731	76	91	69	97	96	151	236	464		-1.52332	6.76214e-08	0.0552452	0.978425	0.124083	0.908715	-2.40458	5.13386e-17	-2.39979	8.8815e-17	-2.05669	4.43494e-13
SEQ	TRANSCRIPTOR	gene	148588	149025	.	-	.	ID=LACR_0162;Name=LACR_0162;locus_tag=LACR_0162;coverage=0;counts=0;rpkm=0;color=9	LACR_0162	LACR_0162#hypothetical_protein#NC_008527#GI:116510843	904	1172	430	796	495	905	1405	1620	824	1343	923	1100	269	640		0.567778	0.0540665	0.175232	0.899204	0.121388	0.908715	1.42531	3.21439e-08	0.937144	0.000423142	0.636807	0.0241474
SEQ	TRANSCRIPTOR	gene	149195	149947	.	+	.	ID=LACR_0163;Name=LACR_0163;locus_tag=LACR_0163;coverage=0;counts=0;rpkm=0;color=9	LACR_0163	LACR_0163#DNA-entry_nuclease#NC_008527#GI:116510843	414	671	308	622	339	847	222	271	178	312	323	452	301	451		-0.184561	0.579603	-0.0348354	0.986316	0.0299916	0.987984	-0.986572	6.14574e-05	-1.00951	4.99969e-05	-0.545962	0.0404927
SEQ	TRANSCRIPTOR	gene	150126	150320	.	+	.	ID=LACR_0164;Name=LACR_0164;locus_tag=LACR_0164;coverage=0;counts=0;rpkm=0;color=9	LACR_0164	LACR_0164#hypothetical_protein#NC_008527#GI:116510843	116	251	37	85	43	89	37	62	63	162	35	39	90	121		0	1	0	1	0	1	0	1	0	1	0	1
SEQ	TRANSCRIPTOR	gene	150332	150571	.	+	.	ID=LACR_0165;Name=LACR_0165;locus_tag=LACR_0165;coverage=0;counts=0;rpkm=0;color=9	LACR_0165	LACR_0165#hypothetical_protein#NC_008527#GI:116510843	137	231	31	116	42	107	43	52	66	148	38	57	103	150		-0.179733	0.72324	-1.22664	0.00715717	-1.38415	0.00148622	-1.79134	1.07375e-06	-0.670145	0.0785355	-2.00317	8.86508e-08
SEQ	TRANSCRIPTOR	gene	150769	152349	.	+	.	ID=LACR_0166;Name=LACR_0166;locus_tag=LACR_0166;coverage=0;counts=0;rpkm=0;color=9	LACR_0166	LACR_0166#glycosyltransferase#NC_008527#GI:116510843	2082	2961	1593	3058	2616	5172	2431	2546	2399	3209	2757	3476	1773	2976		-0.595471	0.0230359	-0.341911	0.565103	0.147663	0.844153	-0.282221	0.277614	-0.0886484	0.768819	-0.175664	0.567442
SEQ	TRANSCRIPTOR	gene	152479	153693	.	+	.	ID=LACR_0167;Name=LACR_0167;locus_tag=LACR_0167;coverage=0;counts=0;rpkm=0;color=9	LACR_0167	LACR_0167#aminotransferase_AlaT#NC_008527#GI:116510843	2370	4444	1713	4134	2718	5702	2404	2879	2101	3350	2908	4166	2029	3863		-0.485582	0.0970627	-0.35841	0.58974	-0.0441616	0.982522	-0.49739	0.0629772	-0.452594	0.10206	-0.291666	0.344217
SEQ	TRANSCRIPTOR	gene	153846	154634	.	+	.	ID=LACR_0168;Name=LACR_0168;locus_tag=LACR_0168;coverage=0;counts=0;rpkm=0;color=9	LACR_0168	LACR_0168#transcriptional_repressor_CodY#NC_008527#GI:116510843	11776	22089	5552	14354	7209	14112	19968	25973	11618	25391	13958	17164	5416	12275		0.267541	0.461927	-0.167348	0.899204	-0.248771	0.771478	1.05731	0.000143416	0.695838	0.0163566	0.294152	0.386653
SEQ	TRANSCRIPTOR	gene	154912	155217	.	+	.	ID=LACR_0169;Name=LACR_0169;Alias=gatC;locus_tag=LACR_0169;coverage=0;counts=0;rpkm=0;color=9	LACR_0169	LACR_0169#aspartyl/glutamyl-tRNA_amidotransferase_subunit_C#NC_008527#GI:116510843	848	944	698	1014	878	1319	860	782	776	988	996	984	663	881		-0.474189	0.169139	-0.131117	0.943045	-0.0340109	0.987984	-0.287415	0.381115	-0.164306	0.64873	-0.232044	0.532159
SEQ	TRANSCRIPTOR	gene	155217	156677	.	+	.	ID=LACR_0170;Name=LACR_0170;Alias=gatA;locus_tag=LACR_0170;coverage=0;counts=0;rpkm=0;color=9	LACR_0170	LACR_0170#aspartyl/glutamyl-tRNA_amidotransferase_subunit_A#NC_008527#GI:116510843	3445	5895	2377	5758	2856	7074	3266	4377	2941	4828	3745	5015	2311	3924		-0.11931	0.751737	0.0177978	0.993692	0.0600433	0.976757	-0.0718237	0.814836	-0.0457274	0.890337	-0.0788511	0.829224
SEQ	TRANSCRIPTOR	gene	156702	158135	.	+	.	ID=LACR_0171;Name=LACR_0171;Alias=gatB;locus_tag=LACR_0171;coverage=0;counts=0;rpkm=0;color=9	LACR_0171	LACR_0171#aspartyl/glutamyl-tRNA_amidotransferase_subunit_B#NC_008527#GI:116510843	5790	8357	3761	8736	5014	11045	4688	5605	4337	6127	5620	7322	3880	6525		-0.240317	0.429105	-0.0932606	0.953284	0.0374556	0.982764	-0.374479	0.138035	-0.329475	0.210733	-0.254581	0.377968
SEQ	TRANSCRIPTOR	gene	158259	159758	.	+	.	ID=LACR_0172;Name=LACR_0172;locus_tag=LACR_0172;coverage=0;counts=0;rpkm=0;color=9	LACR_0172	LACR_0172#amidase#NC_008527#GI:116510843	1229	1621	489	817	334	842	1683	1752	863	2223	1114	1142	248	452		1.36311	4.60251e-06	0.631473	0.220638	0.145754	0.892823	1.95612	9.42002e-12	1.71044	3.20483e-09	1.14224	0.000133527
SEQ	TRANSCRIPTOR	gene	159824	161164	.	-	.	ID=LACR_0173;Name=LACR_0173;locus_tag=LACR_0173;coverage=0;counts=0;rpkm=0;color=9	LACR_0173	LACR_0173#Na+-driven_multidrug_efflux_pump#NC_008527#GI:116510843	647	1209	247	657	516	1471	375	651	407	518	598	841	274	801		0.151989	0.773434	-0.558578	0.475633	0.324447	0.749896	-0.37385	0.336981	-0.459574	0.24165	-0.0748271	0.888511
SEQ	TRANSCRIPTOR	gene	161346	161543	.	-	.	ID=LACR_0174;Name=LACR_0174;locus_tag=LACR_0174;coverage=0;counts=0;rpkm=0;color=9	LACR_0174	LACR_0174#cold-shock_DNA-binding_protein_family_protein#NC_008527#GI:116510843	1944	4949	982	3285	1637	3208	902	1614	804	1419	1034	1600	1012	1589		0.646904	0.0811693	0.263892	0.838353	0.322983	0.717255	-0.445539	0.208311	-0.614417	0.0796049	-0.570923	0.121025
SEQ	TRANSCRIPTOR	gene	161701	162196	.	+	.	ID=LACR_0175;Name=LACR_0175;locus_tag=LACR_0175;coverage=0;counts=0;rpkm=0;color=9	LACR_0175	#N/A	127	190	51	113	56	143	107	124	68	136	101	113	40	61		0	1	0	1	0	1	0	1	0	1	0	1
SEQ	TRANSCRIPTOR	gene	162186	162878	.	+	.	ID=LACR_0176;Name=LACR_0176;locus_tag=LACR_0176;coverage=0;counts=0;rpkm=0;color=9	LACR_0176	LACR_0176#membrane-associated_serine_protease#NC_008527#GI:116510843	259	304	162	284	177	333	224	293	192	246	280	283	117	152		0.370307	0.25721	0.400538	0.549837	0.3342	0.626801	0.543807	0.0543171	0.34197	0.264983	0.474961	0.118555
SEQ	TRANSCRIPTOR	gene	162977	163408	.	+	.	ID=LACR_0177;Name=LACR_0177;locus_tag=LACR_0177;coverage=0;counts=0;rpkm=0;color=9	LACR_0177	LACR_0177#hypothetical_protein#NC_008527#GI:116510843	455	726	85	230	182	455	187	248	168	254	317	365	131	208		1.09618	4.55946e-05	-0.492285	0.381963	0.293494	0.674576	-0.0150871	0.962688	-0.0461022	0.895111	0.436098	0.147643
SEQ	TRANSCRIPTOR	gene	163429	163809	.	+	.	ID=LACR_0178;Name=LACR_0178;locus_tag=LACR_0178;coverage=0;counts=0;rpkm=0;color=9	LACR_0178	LACR_0178#lactoylglutathione_lyase_related_lyase#NC_008527#GI:116510843	731	1190	157	333	266	751	220	349	308	353	474	625	209	345		1.09241	0.000191048	-0.515155	0.389081	0.239165	0.79294	-0.342158	0.276613	-0.0546937	0.885768	0.41464	0.207081
SEQ	TRANSCRIPTOR	gene	163920	164972	.	+	.	ID=LACR_0179;Name=LACR_0179;locus_tag=LACR_0179;coverage=0;counts=0;rpkm=0;color=9	LACR_0179	LACR_0179#acetyltransferase#NC_008527#GI:116510843	346	552	28	78	57	228	100	148	135	134	228	336	30	65		2.56704	2.83888e-10	-0.195947	0.939773	0.924994	0.187316	1.03426	0.0137281	1.23894	0.00329481	2.01598	8.28222e-07
SEQ	TRANSCRIPTOR	gene	165320	166411	.	+	.	ID=LACR_0180;Name=LACR_0180;locus_tag=LACR_0180;coverage=0;counts=0;rpkm=0;color=9	LACR_0180	LACR_0180#hypothetical_protein#NC_008527#GI:116510843	223	311	7	26	9	65	28	31	11	43	77	99	9	27		3.24597	3.23861e-10	-0.475825	0.835361	0.365521	0.829556	0.396853	0.531236	0.171987	0.805924	1.75762	0.00110965
SEQ	TRANSCRIPTOR	gene	166511	167995	.	+	.	ID=LACR_0181;Name=LACR_0181;locus_tag=LACR_0181;coverage=0;counts=0;rpkm=0;color=9	LACR_0181	LACR_0181#cellobiose-specific_PTS_system_IIC_component#NC_008527#GI:116510843	685	830	42	117	70	310	120	169	57	163	173	160	43	172		2.25737	1.22656e-06	-0.718205	0.505075	0.21865	0.897631	0.160886	0.770974	-0.309463	0.571599	0.183514	0.776609
SEQ	TRANSCRIPTOR	gene	168121	168327	.	+	.	ID=LACR_0182;Name=LACR_0182;locus_tag=LACR_0182;coverage=0;counts=0;rpkm=0;color=9	LACR_0182	LACR_0182#hypothetical_protein#NC_008527#GI:116510843	85	156	40	91	70	168	128	186	66	207	94	138	33	53		0.76977	0.0799242	0.252833	0.899204	0.86133	0.191813	1.48643	9.31797e-05	1.20085	0.00226533	0.847902	0.0440902
SEQ	TRANSCRIPTOR	gene	168324	168518	.	+	.	ID=LACR_0183;Name=LACR_0183;locus_tag=LACR_0183;coverage=0;counts=0;rpkm=0;color=9	LACR_0183	LACR_0183#hypothetical_protein#NC_008527#GI:116510843	84	142	37	71	71	159	149	188	83	193	110	122	25	62		0.707341	0.0809948	0.0244275	0.993692	0.846599	0.153265	1.61833	2.57526e-06	1.27899	0.000320388	0.881681	0.0205086
SEQ	TRANSCRIPTOR	gene	168647	170083	.	+	.	ID=LACR_0184;Name=LACR_0184;locus_tag=LACR_0184;coverage=0;counts=0;rpkm=0;color=9	LACR_0184	LACR_0184#Beta-glucosidase/6-phospho-beta-_glucosidase/beta-galactosidase#NC_008527#GI:116510843	762	980	262	478	378	785	334	422	324	503	534	593	232	414		0.767306	0.00212057	-0.0995413	0.952616	0.280321	0.630986	-0.129237	0.651159	0.00697607	0.983142	0.248382	0.390373
SEQ	TRANSCRIPTOR	gene	170149	170601	.	+	.	ID=LACR_0185;Name=LACR_0185;Alias=dut;locus_tag=LACR_0185;coverage=0;counts=0;rpkm=0;color=9	LACR_0185	LACR_0185#deoxyuridine_5'-triphosphate_nucleotidohydrolase#NC_008527#GI:116510843	144	108	126	105	50	102	222	163	105	383	123	100	50	39		0.788474	0.216192	1.15347	0.226299	0.0998854	0.979479	1.68321	0.00190479	1.8623	0.000649335	0.676778	0.288839
SEQ	TRANSCRIPTOR	gene	170694	172034	.	+	.	ID=LACR_0186;Name=LACR_0186;locus_tag=LACR_0186;coverage=0;counts=0;rpkm=0;color=9	LACR_0186	LACR_0186#5'-nucleotidase/2',3'-cyclic_phosphodiesterase_related_esterase#NC_008527#GI:116510843	1194	1745	441	979	537	1268	1762	1801	960	2063	1154	1305	449	716		0.641476	0.0237991	-0.0685456	0.978425	0.0221401	0.992409	1.25635	6.48841e-07	0.956618	0.000219739	0.507475	0.0742794
SEQ	TRANSCRIPTOR	gene	172049	172816	.	+	.	ID=LACR_0187;Name=LACR_0187;locus_tag=LACR_0187;coverage=0;counts=0;rpkm=0;color=9	LACR_0187	LACR_0187#hypothetical_protein#NC_008527#GI:116510843	505	764	221	408	271	539	562	645	382	766	508	550	240	281		0.544838	0.0486696	-0.0837343	0.965322	0.0204454	0.993508	0.80492	0.00119126	0.691763	0.00683709	0.411563	0.14491
SEQ	TRANSCRIPTOR	gene	173008	174105	.	+	.	ID=LACR_0188;Name=LACR_0188;locus_tag=LACR_0188;coverage=0;counts=0;rpkm=0;color=9	LACR_0188	LACR_0188#ribosomal_RNA_large_subunit_methyltransferase_N#NC_008527#GI:116510843	1661	2696	846	1921	1367	2468	1576	2103	1268	1815	1618	1853	954	2296		-0.221741	0.509583	-0.530862	0.249944	-0.254515	0.716328	-0.135025	0.654669	-0.363804	0.19642	-0.414697	0.152793
SEQ	TRANSCRIPTOR	gene	174353	174964	.	+	.	ID=LACR_0189;Name=LACR_0189;locus_tag=LACR_0189;coverage=0;counts=0;rpkm=0;color=9	LACR_0189	LACR_0189#nitroreductase#NC_008527#GI:116510843	1052	1557	590	1151	696	1600	1053	1260	628	1178	704	944	430	690		0.525928	0.0591777	0.31307	0.661361	0.431935	0.373136	0.679603	0.00694597	0.294558	0.294805	-0.0209706	0.956079
SEQ	TRANSCRIPTOR	gene	175115	176095	.	+	.	ID=LACR_0190;Name=LACR_0190;locus_tag=LACR_0190;coverage=0;counts=0;rpkm=0;color=9	LACR_0190	LACR_0190#prenyl_transferase#NC_008527#GI:116510843	2343	3446	1307	2791	1307	2206	2706	3601	1755	2741	2196	2642	842	1569		0.59285	0.0186685	0.443089	0.300552	0.0263392	0.987984	1.03573	4.78092e-06	0.558149	0.0198096	0.454682	0.073291
SEQ	TRANSCRIPTOR	gene	176291	177196	.	+	.	ID=LACR_0191;Name=LACR_0191;locus_tag=LACR_0191;coverage=0;counts=0;rpkm=0;color=9	LACR_0191	LACR_0191#1,4-dihydroxy-2-naphthoate_octaprenyltransferase#NC_008527#GI:116510843	388	541	247	498	306	694	356	460	212	368	312	407	185	360		0.107061	0.770113	0.144401	0.899225	0.301939	0.609286	0.235348	0.383388	-0.266186	0.339071	-0.151794	0.63679
SEQ	TRANSCRIPTOR	gene	177257	177457	.	-	.	ID=LACR_0192;Name=LACR_0192;locus_tag=LACR_0192;coverage=0;counts=0;rpkm=0;color=9	LACR_0192	LACR_0192#hypothetical_protein#NC_008527#GI:116510843	103	263	71	274	207	587	68	101	67	187	96	235	184	297		-1.14402	0.0179102	-0.942592	0.226228	0.0793555	0.979479	-1.88656	2.59721e-05	-1.37166	0.00257964	-1.14382	0.0148946
SEQ	TRANSCRIPTOR	gene	177444	179519	.	-	.	ID=LACR_0193;Name=LACR_0193;locus_tag=LACR_0193;coverage=0;counts=0;rpkm=0;color=9	LACR_0193	LACR_0193#Fe2+_transport_system_protein_B#NC_008527#GI:116510843	1085	2730	875	2633	1831	5661	823	1286	822	2032	1130	2342	1506	2330		-0.767885	0.0698925	-0.558767	0.535357	0.295888	0.807806	-1.25372	0.00091676	-0.873817	0.0260396	-0.750282	0.0692507
SEQ	TRANSCRIPTOR	gene	179622	180080	.	-	.	ID=LACR_0194;Name=LACR_0194;locus_tag=LACR_0194;coverage=0;counts=0;rpkm=0;color=9	LACR_0194	LACR_0194#Fe2+_transport_system_protein_A#NC_008527#GI:116510843	270	651	189	551	386	1157	291	353	225	617	317	484	313	490		-0.553212	0.177857	-0.534034	0.51863	0.28282	0.798868	-0.689297	0.0586339	-0.389742	0.325041	-0.591848	0.133548
SEQ	TRANSCRIPTOR	gene	180411	180839	.	+	.	ID=LACR_0195;Name=LACR_0195;locus_tag=LACR_0195;coverage=0;counts=0;rpkm=0;color=9	LACR_0195	LACR_0195#methionine_sulfoxide_reductase_B#NC_008527#GI:116510843	428	1002	174	521	407	1424	173	295	177	203	326	544	128	461		0.643111	0.203955	-0.0714715	0.982755	1.06021	0.122816	-0.612007	0.186669	-0.833895	0.0713097	0.0828568	0.894264
SEQ	TRANSCRIPTOR	gene	180967	182631	.	-	.	ID=LACR_0196;Name=LACR_0196;locus_tag=LACR_0196;coverage=0;counts=0;rpkm=0;color=9	LACR_0196	LACR_0196#dihydroxyacetone_kinase-like_protein#NC_008527#GI:116510843	9220	13203	5699	11804	6412	12040	12009	12782	7992	14860	9913	11334	4913	8770		0.0392936	0.92637	0.0345993	0.984531	-0.113795	0.896056	0.516242	0.0324763	0.36269	0.155259	0.0819017	0.808661
SEQ	TRANSCRIPTOR	gene	182631	183065	.	-	.	ID=LACR_0197;Name=LACR_0197;locus_tag=LACR_0197;coverage=0;counts=0;rpkm=0;color=9	LACR_0197	LACR_0197#hypothetical_protein#NC_008527#GI:116510843	1550	2796	915	2192	1128	2325	2439	2673	1592	3349	2028	2183	875	1493		0.16827	0.626085	0.0297203	0.989914	-0.0280557	0.987984	0.759365	0.00219823	0.655673	0.0101514	0.273323	0.360495
SEQ	TRANSCRIPTOR	gene	183272	183466	.	-	.	ID=LACR_0198;Name=LACR_0198;Alias=rpmB;locus_tag=LACR_0198;coverage=0;counts=0;rpkm=0;color=9	LACR_0198	LACR_0198#50S_ribosomal_protein_L28#NC_008527#GI:116510843	3856	4574	3788	5957	5451	5076	5472	6913	4212	6680	4542	4870	3880	5432		-0.832199	0.0120162	-0.224611	0.865032	-0.251839	0.798316	0.0196698	0.956763	-0.161159	0.669064	-0.572263	0.091582
SEQ	TRANSCRIPTOR	gene	183603	184262	.	+	.	ID=LACR_0199;Name=LACR_0199;locus_tag=LACR_0199;coverage=0;counts=0;rpkm=0;color=9	LACR_0199	LACR_0199#hypothetical_protein#NC_008527#GI:116510843	1081	1737	644	1354	907	1767	1070	1409	835	1503	1021	1478	723	1333		-0.2278	0.479499	-0.361161	0.551002	-0.169672	0.827608	-0.0823654	0.78261	-0.181543	0.534512	-0.279831	0.345802
SEQ	TRANSCRIPTOR	gene	184457	185326	.	+	.	ID=LACR_0200;Name=LACR_0200;locus_tag=LACR_0200;coverage=0;counts=0;rpkm=0;color=9	LACR_0200	LACR_0200#glucose-1-phosphate_thymidylyltransferase#NC_008527#GI:116510843	3515	4494	1911	3683	2438	3955	4675	5079	3464	6822	4109	4484	1838	2657		0.140735	0.679054	-0.0204343	0.993192	-0.0381738	0.982764	0.741991	0.00207311	0.774208	0.00148786	0.351438	0.205601
SEQ	TRANSCRIPTOR	gene	185374	185496	.	+	.	ID=LACR_0201;Name=LACR_0201;locus_tag=LACR_0201;coverage=0;counts=0;rpkm=0;color=9	LACR_0201	LACR_0201#hypothetical_protein#NC_008527#GI:116510843	771	1090	498	933	536	961	975	1118	820	1782	929	1200	407	722		0.0470246	0.917687	0.0426643	0.982755	-0.130819	0.882139	0.541452	0.038339	0.799488	0.00184634	0.353364	0.229358
SEQ	TRANSCRIPTOR	gene	185725	186318	.	+	.	ID=LACR_0202;Name=LACR_0202;locus_tag=LACR_0202;coverage=0;counts=0;rpkm=0;color=9	LACR_0202	LACR_0202#dTDP-4-keto-6-deoxyglucose-3,5-epimerase#NC_008527#GI:116510843	1710	2034	1057	1674	1234	1766	1766	1648	1573	2919	2013	2009	972	1118		0.121743	0.770113	0.062579	0.978425	-0.0332051	0.987984	0.307595	0.306904	0.658844	0.0205201	0.330438	0.310926
SEQ	TRANSCRIPTOR	gene	186318	186572	.	+	.	ID=LACR_0203;Name=LACR_0203;locus_tag=LACR_0203;coverage=0;counts=0;rpkm=0;color=9	LACR_0203	LACR_0203#hypothetical_protein#NC_008527#GI:116510843	746	1040	424	871	473	845	764	791	589	1278	797	908	349	429		0.473283	0.102725	0.361124	0.579066	0.170134	0.83121	0.60378	0.0208089	0.805487	0.00187713	0.523582	0.0605217
SEQ	TRANSCRIPTOR	gene	186614	187666	.	+	.	ID=LACR_0204;Name=LACR_0204;locus_tag=LACR_0204;coverage=0;counts=0;rpkm=0;color=9	LACR_0204	LACR_0204#dTDP-glucose_4,6-dehydratase#NC_008527#GI:116510843	6227	7373	3877	6803	4863	7461	7181	7221	6150	9635	7146	7747	3539	4912		-0.00331925	0.99492	0.018579	0.993692	0.00392483	0.997951	0.392428	0.135823	0.514971	0.0495171	0.227847	0.459314
SEQ	TRANSCRIPTOR	gene	187710	188651	.	+	.	ID=LACR_0205;Name=LACR_0205;locus_tag=LACR_0205;coverage=0;counts=0;rpkm=0;color=9	LACR_0205	LACR_0205#dTDP-4-dehydrorhamnose_reductase#NC_008527#GI:116510843	5259	7248	3617	6154	4663	6869	6120	7041	5614	8027	6752	7017	3375	5247		-0.153621	0.652093	-0.113055	0.939773	-0.093888	0.930614	0.241762	0.3734	0.309807	0.25443	0.105973	0.7558
SEQ	TRANSCRIPTOR	gene	188785	189993	.	+	.	ID=LACR_0206;Name=LACR_0206;locus_tag=LACR_0206;coverage=0;counts=0;rpkm=0;color=9	LACR_0206	LACR_0206#glycosyltransferase#NC_008527#GI:116510843	391	603	237	492	346	640	397	502	439	643	551	627	257	345		0.000985082	0.997988	-0.0857445	0.963133	0.1283	0.869351	0.183817	0.495269	0.467686	0.0583998	0.374257	0.158077
SEQ	TRANSCRIPTOR	gene	189983	190924	.	+	.	ID=LACR_0207;Name=LACR_0207;locus_tag=LACR_0207;coverage=0;counts=0;rpkm=0;color=9	LACR_0207	LACR_0207#glycosyltransferase#NC_008527#GI:116510843	637	986	325	779	662	1095	623	684	600	780	762	898	424	612		-0.0668559	0.862947	-0.293342	0.702393	0.211017	0.789692	-0.0410508	0.895242	0.0655481	0.83761	0.0931388	0.794363
SEQ	TRANSCRIPTOR	gene	190921	191730	.	+	.	ID=LACR_0208;Name=LACR_0208;locus_tag=LACR_0208;coverage=0;counts=0;rpkm=0;color=9	LACR_0208	LACR_0208#ABC-type_polysaccharide/polyol_phosphate_export_system,_permease_component#NC_008527#GI:116510843	540	933	328	791	683	1332	501	696	535	682	805	925	413	633		-0.224141	0.502018	-0.280445	0.739121	0.369187	0.504183	-0.188797	0.519086	-0.117706	0.710275	0.14897	0.658895
SEQ	TRANSCRIPTOR	gene	191744	192937	.	+	.	ID=LACR_0209;Name=LACR_0209;locus_tag=LACR_0209;coverage=0;counts=0;rpkm=0;color=9	LACR_0209	LACR_0209#ABC-type_polysaccharide/polyol_phosphate_transport_system,_ATPase_component#NC_008527#GI:116510843	1442	1751	950	1616	1733	2422	993	1256	1310	1072	1800	1706	995	1244		-0.197068	0.660658	-0.131427	0.952616	0.355812	0.663626	-0.402802	0.247843	-0.199007	0.605432	0.0484554	0.917636
SEQ	TRANSCRIPTOR	gene	192930	194306	.	+	.	ID=LACR_0210;Name=LACR_0210;locus_tag=LACR_0210;coverage=0;counts=0;rpkm=0;color=9	LACR_0210	LACR_0210#hypothetical_protein#NC_008527#GI:116510843	1037	1797	605	1484	1205	2207	648	1003	854	822	1148	1552	691	1067		-0.0293579	0.961449	-0.133808	0.939773	0.394202	0.559271	-0.480589	0.124461	-0.353469	0.286451	0.0344536	0.937958
SEQ	TRANSCRIPTOR	gene	194315	195280	.	+	.	ID=LACR_0211;Name=LACR_0211;locus_tag=LACR_0211;coverage=0;counts=0;rpkm=0;color=9	LACR_0211	LACR_0211#glycosyltransferase#NC_008527#GI:116510843	593	914	380	844	739	1237	352	455	472	425	693	779	481	620		-0.278739	0.463714	-0.233633	0.839562	0.273129	0.740852	-0.852792	0.00404244	-0.599147	0.0543107	-0.183022	0.635825
SEQ	TRANSCRIPTOR	gene	195270	197036	.	+	.	ID=LACR_0212;Name=LACR_0212;locus_tag=LACR_0212;coverage=0;counts=0;rpkm=0;color=9	LACR_0212	LACR_0212#lipopolysaccharide_biosynthesis_protein#NC_008527#GI:116510843	1018	1354	669	1322	1133	1722	489	664	841	666	1210	1373	749	920		-0.215504	0.629561	-0.112905	0.965322	0.217039	0.829556	-0.950051	0.00344596	-0.433983	0.222142	0.0192923	0.97208
SEQ	TRANSCRIPTOR	gene	197113	197850	.	+	.	ID=LACR_0213;Name=LACR_0213;locus_tag=LACR_0213;coverage=0;counts=0;rpkm=0;color=9	LACR_0213	LACR_0213#glycosyltransferase#NC_008527#GI:116510843	511	705	318	592	489	704	386	414	427	516	597	616	353	384		-0.0202592	0.970793	-0.0654989	0.978425	0.131397	0.901969	-0.297818	0.335208	-0.0219013	0.953246	0.0973662	0.808661
SEQ	TRANSCRIPTOR	gene	197850	198203	.	+	.	ID=LACR_0214;Name=LACR_0214;locus_tag=LACR_0214;coverage=0;counts=0;rpkm=0;color=9	LACR_0214	LACR_0214#hypothetical_protein#NC_008527#GI:116510843	143	278	92	192	155	237	84	98	103	151	154	174	128	95		0.0919801	0.870864	-0.0918537	0.978425	0.18982	0.8781	-0.759965	0.0455073	-0.269526	0.529519	-0.114931	0.824305
SEQ	TRANSCRIPTOR	gene	198225	199364	.	+	.	ID=LACR_0215;Name=LACR_0215;locus_tag=LACR_0215;coverage=0;counts=0;rpkm=0;color=9	LACR_0215	LACR_0215#glycosyltransferase#NC_008527#GI:116510843	621	679	360	677	493	788	331	333	396	497	585	596	372	362		0.0922031	0.839513	0.109891	0.956686	0.201317	0.827608	-0.573405	0.0625784	-0.117741	0.749801	0.0484571	0.910653
SEQ	TRANSCRIPTOR	gene	199495	200487	.	+	.	ID=LACR_0216;Name=LACR_0216;locus_tag=LACR_0216;coverage=0;counts=0;rpkm=0;color=9	LACR_0216	LACR_0216#glycosyltransferase#NC_008527#GI:116510843	723	876	470	752	583	816	336	353	436	485	663	660	374	355		0.384481	0.317784	0.391347	0.665309	0.362746	0.63793	-0.517382	0.123898	-0.0465018	0.909	0.218967	0.590455
SEQ	TRANSCRIPTOR	gene	200484	201581	.	+	.	ID=LACR_0217;Name=LACR_0217;locus_tag=LACR_0217;coverage=0;counts=0;rpkm=0;color=9	LACR_0217	LACR_0217#glycosyltransferase#NC_008527#GI:116510843	940	900	700	864	783	991	456	399	642	613	981	798	634	508		-0.0609419	0.9346	0.136992	0.965322	0.0522673	0.987984	-0.869432	0.0403493	-0.247614	0.613837	-0.0193509	0.9765
SEQ	TRANSCRIPTOR	gene	201658	202695	.	+	.	ID=LACR_0218;Name=LACR_0218;locus_tag=LACR_0218;coverage=0;counts=0;rpkm=0;color=9	LACR_0218	LACR_0218#hypothetical_protein#NC_008527#GI:116510843	441	627	312	538	390	531	176	222	291	359	444	464	253	246		0.337309	0.348599	0.402119	0.594099	0.317414	0.674576	-0.767051	0.0111679	-0.0150592	0.970574	0.227125	0.538199
SEQ	TRANSCRIPTOR	gene	202688	203830	.	+	.	ID=LACR_0219;Name=LACR_0219;locus_tag=LACR_0219;coverage=0;counts=0;rpkm=0;color=9	LACR_0219	LACR_0219#UDP-galactopyranose_mutase#NC_008527#GI:116510843	1893	2091	1395	2022	1692	2087	1314	1306	1569	1808	2134	1718	1232	1254		-0.0497005	0.9346	0.138662	0.952038	0.0631355	0.979479	-0.348865	0.341339	0.0617567	0.886005	0.0095718	0.984294
SEQ	TRANSCRIPTOR	gene	203827	205245	.	+	.	ID=LACR_0220;Name=LACR_0220;locus_tag=LACR_0220;coverage=0;counts=0;rpkm=0;color=9	LACR_0220	LACR_0220#PST_family_polysaccharide_transporter#NC_008527#GI:116510843	820	1028	685	1202	797	1032	445	449	560	621	858	764	627	605		-0.167415	0.721969	0.239746	0.864525	0.010308	0.997951	-0.895444	0.00647132	-0.442947	0.215128	-0.23783	0.567502
SEQ	TRANSCRIPTOR	gene	205274	207073	.	+	.	ID=LACR_0221;Name=LACR_0221;locus_tag=LACR_0221;coverage=0;counts=0;rpkm=0;color=9	LACR_0221	LACR_0221#hypothetical_protein#NC_008527#GI:116510843	972	1395	874	1711	1030	1461	552	735	690	809	1052	1180	782	919		-0.261443	0.466012	0.232125	0.833389	0.00100422	0.997951	-0.823908	0.00306967	-0.543952	0.0633057	-0.224642	0.516108
SEQ	TRANSCRIPTOR	gene	207075	208496	.	+	.	ID=LACR_0222;Name=LACR_0222;locus_tag=LACR_0222;coverage=0;counts=0;rpkm=0;color=9	LACR_0222	LACR_0222#hypothetical_protein#NC_008527#GI:116510843	627	878	556	996	658	975	293	408	389	463	581	728	487	580		-0.235876	0.510671	0.19295	0.879752	0.057417	0.97913	-1.02698	0.000174873	-0.687676	0.0156353	-0.324322	0.317096
SEQ	TRANSCRIPTOR	gene	208634	209257	.	-	.	ID=LACR_0223;Name=LACR_0223;locus_tag=LACR_0223;coverage=0;counts=0;rpkm=0;color=9	LACR_0223	LACR_0223#surface_antigen#NC_008527#GI:116510843	324	570	207	492	337	936	329	506	247	494	361	596	250	686		-0.703623	0.0529962	-0.713283	0.210589	-0.120889	0.93316	-0.472365	0.176466	-0.665748	0.0542204	-0.480844	0.20002
SEQ	TRANSCRIPTOR	gene	209247	209966	.	-	.	ID=LACR_0224;Name=LACR_0224;locus_tag=LACR_0224;coverage=0;counts=0;rpkm=0;color=9	LACR_0224	LACR_0224#hypothetical_protein#NC_008527#GI:116510843	290	672	155	436	246	731	291	461	188	497	258	521	194	485		-0.177766	0.76048	-0.541588	0.591219	-0.0647374	0.982764	-0.1747	0.709481	-0.37278	0.409511	-0.336792	0.490637
SEQ	TRANSCRIPTOR	gene	210348	211829	.	+	.	ID=LACR_0225;Name=LACR_0225;locus_tag=LACR_0225;coverage=0;counts=0;rpkm=0;color=9	LACR_0225	LACR_0225#inosine_5'-monophosphate_dehydrogenase#NC_008527#GI:116510843	7640	7969	4195	5765	4607	9077	18368	16879	11166	22569	16404	15039	3320	4478		0.322369	0.371455	0.0910177	0.970407	0.211585	0.818987	1.80161	3.08537e-10	1.6771	5.835e-09	1.42655	1.102e-06
SEQ	TRANSCRIPTOR	gene	211995	213200	.	+	.	ID=LACR_0226;Name=LACR_0226;locus_tag=LACR_0226;coverage=0;counts=0;rpkm=0;color=9	LACR_0226	LACR_0226#GTP-binding_protein_YqeH#NC_008527#GI:116510843	1313	1424	793	1192	896	1396	1142	1114	976	1766	1348	1318	781	868		0.0175721	0.9776	-0.0484054	0.982755	-0.103451	0.941503	0.0435024	0.90275	0.288066	0.384335	0.0751019	0.856548
SEQ	TRANSCRIPTOR	gene	213295	213798	.	+	.	ID=LACR_0227;Name=LACR_0227;locus_tag=LACR_0227;coverage=0;counts=0;rpkm=0;color=9	LACR_0227	LACR_0227#hypothetical_protein#NC_008527#GI:116510843	437	420	207	334	194	354	277	211	209	452	380	336	206	180		0.419514	0.32919	0.119955	0.965322	-0.137852	0.928927	-0.0858298	0.841208	0.271561	0.510389	0.247374	0.586108
SEQ	TRANSCRIPTOR	gene	213881	215125	.	+	.	ID=LACR_0228;Name=LACR_0228;locus_tag=LACR_0228;coverage=0;counts=0;rpkm=0;color=9	LACR_0228	LACR_0228#GTPase#NC_008527#GI:116510843	744	1023	422	601	463	801	547	546	458	823	688	776	368	425		0.422203	0.18816	0.0696776	0.978425	0.0792459	0.967263	0.0603284	0.856851	0.25619	0.420174	0.267018	0.42385
SEQ	TRANSCRIPTOR	gene	215254	215580	.	-	.	ID=LACR_0229;Name=LACR_0229;locus_tag=LACR_0229;coverage=0;counts=0;rpkm=0;color=9	LACR_0229	LACR_0229#hypothetical_protein#NC_008527#GI:116510843	2	4	9	2	5	5	85	105	237	327	61	48	7	2		-1.29173	0.215997	0.0214188	0.997894	-0.423962	0.8781	3.94971	9.11085e-13	5.54414	3.26131e-25	2.96382	5.84589e-07
SEQ	TRANSCRIPTOR	gene	215749	216063	.	+	.	ID=LACR_0230;Name=LACR_0230;locus_tag=LACR_0230;coverage=0;counts=0;rpkm=0;color=9	LACR_0230	LACR_0230#RNA-binding_protein#NC_008527#GI:116510843	189	237	109	163	116	239	108	103	92	167	155	138	108	85		0.374229	0.408239	0.134939	0.957244	0.207222	0.862069	-0.316706	0.445467	-0.0553239	0.905914	-0.0481317	0.930425
SEQ	TRANSCRIPTOR	gene	216138	216737	.	+	.	ID=LACR_0231;Name=LACR_0231;locus_tag=LACR_0231;coverage=0;counts=0;rpkm=0;color=9	LACR_0231	LACR_0231#nicotinic_acid_mononucleotide_adenylyltransferase#NC_008527#GI:116510843	468	497	270	344	287	528	297	286	231	372	436	404	264	230		0.221957	0.626811	0.000973524	0.99974	0.0758021	0.977003	-0.201743	0.601585	-0.170002	0.677949	0.118184	0.803281
SEQ	TRANSCRIPTOR	gene	216730	217320	.	+	.	ID=LACR_0232;Name=LACR_0232;locus_tag=LACR_0232;coverage=0;counts=0;rpkm=0;color=9	LACR_0232	LACR_0232#HD_superfamily_hydrolase#NC_008527#GI:116510843	346	403	225	302	220	375	170	183	182	273	296	276	207	205		0.12784	0.781919	0.0481914	0.984531	-0.0802774	0.976757	-0.650576	0.0446403	-0.282454	0.432815	-0.154128	0.713331
SEQ	TRANSCRIPTOR	gene	217367	217798	.	+	.	ID=LACR_0233;Name=LACR_0233;locus_tag=LACR_0233;coverage=0;counts=0;rpkm=0;color=9	LACR_0233	LACR_0233#acetyltransferase#NC_008527#GI:116510843	289	337	176	272	197	346	122	140	153	221	235	229	183	173		0.0747077	0.878215	-0.0138477	0.99408	-0.0122085	0.996768	-0.878422	0.00502616	-0.353739	0.306847	-0.252193	0.509429
SEQ	TRANSCRIPTOR	gene	217965	218324	.	+	.	ID=LACR_0234;Name=LACR_0234;locus_tag=LACR_0234;coverage=0;counts=0;rpkm=0;color=9	LACR_0234	LACR_0234#hypothetical_protein#NC_008527#GI:116510843	497	725	478	826	597	941	285	369	329	467	463	522	411	613		-0.447647	0.102725	0.0427125	0.982755	0.0504443	0.97913	-1.02892	2.0278e-05	-0.722796	0.00372765	-0.635776	0.0132296
SEQ	TRANSCRIPTOR	gene	218328	219158	.	+	.	ID=LACR_0235;Name=LACR_0235;locus_tag=LACR_0235;coverage=0;counts=0;rpkm=0;color=9	LACR_0235	LACR_0235#hypothetical_protein#NC_008527#GI:116510843	252	328	197	333	248	514	244	261	142	446	252	241	137	209		0.0586835	0.915784	0.316057	0.7831	0.550014	0.35597	0.178886	0.62626	0.28876	0.422124	-0.0574791	0.899446
SEQ	TRANSCRIPTOR	gene	219208	220377	.	+	.	ID=LACR_0236;Name=LACR_0236;locus_tag=LACR_0236;coverage=0;counts=0;rpkm=0;color=9	LACR_0236	LACR_0236#hypothetical_protein#NC_008527#GI:116510843	81	103	35	77	55	116	141	115	65	290	63	75	37	35		0	1	0	1	0	1	0	1	0	1	0	1
SEQ	TRANSCRIPTOR	gene	220530	221246	.	+	.	ID=LACR_0237;Name=LACR_0237;locus_tag=LACR_0237;coverage=0;counts=0;rpkm=0;color=9	LACR_0237	LACR_0237#hypothetical_protein#NC_008527#GI:116510843	2920	3686	1915	3238	2503	4381	3796	4023	2602	4459	2664	3243	1761	2928		-0.17477	0.591732	-0.145852	0.899204	0.0128248	0.994851	0.385566	0.127118	0.216613	0.433286	-0.234388	0.421889
SEQ	TRANSCRIPTOR	gene	221311	221952	.	+	.	ID=LACR_0238;Name=LACR_0238;locus_tag=LACR_0238;coverage=0;counts=0;rpkm=0;color=9	LACR_0238	LACR_0238#hypothetical_protein#NC_008527#GI:116510843	196	365	107	219	152	430	285	327	160	489	211	240	78	120		0.777652	0.0366788	0.378784	0.737	0.909848	0.0674647	1.2576	0.00016298	1.23874	0.000240316	0.611648	0.103948
SEQ	TRANSCRIPTOR	gene	221949	222608	.	+	.	ID=LACR_0239;Name=LACR_0239;locus_tag=LACR_0239;coverage=0;counts=0;rpkm=0;color=9	LACR_0239	LACR_0239#uracil-DNA_glycosylase#NC_008527#GI:116510843	394	731	160	488	273	837	618	739	344	915	441	569	177	408		0.274601	0.545701	-0.222214	0.899204	0.3165	0.748911	0.898163	0.00950275	0.705199	0.0505112	0.262526	0.545199
SEQ	TRANSCRIPTOR	gene	222746	223555	.	-	.	ID=LACR_0240;Name=LACR_0240;locus_tag=LACR_0240;coverage=0;counts=0;rpkm=0;color=9	LACR_0240	LACR_0240#NADPH:quinone_reductase_related_Zn-dependent_oxidoreductase#NC_008527#GI:116510843	189	270	110	219	118	457	1228	2129	1718	1533	1452	1846	93	231		-0.128509	0.83407	-0.247511	0.899204	0.190934	0.893938	3.03846	6.08168e-15	3.12136	1.49957e-15	2.82983	5.81419e-13
SEQ	TRANSCRIPTOR	gene	223578	224456	.	-	.	ID=LACR_0241;Name=LACR_0241;locus_tag=LACR_0241;coverage=0;counts=0;rpkm=0;color=9	LACR_0241	LACR_0241#nucleoside-diphosphate_sugar_epimerase#NC_008527#GI:116510843	35	113	36	73	34	187	458	667	605	720	473	599	42	50		-0.113496	0.878215	-0.124232	0.978425	0.496454	0.674576	3.19289	6.67873e-13	3.494	7.56632e-15	2.92828	7.61429e-11
SEQ	TRANSCRIPTOR	gene	224478	225317	.	-	.	ID=LACR_0242;Name=LACR_0242;locus_tag=LACR_0242;coverage=0;counts=0;rpkm=0;color=9	LACR_0242	LACR_0242#saccharopine_dehydrogenase_related_protein#NC_008527#GI:116510843	77	155	49	175	50	310	801	1310	1015	1270	745	921	51	118		-0.22129	0.742921	0.00868293	0.997894	0.37997	0.792287	3.29982	3.61279e-13	3.47904	3.43109e-14	2.77278	1.3925e-09
SEQ	TRANSCRIPTOR	gene	225521	226066	.	+	.	ID=LACR_0243;Name=LACR_0243;locus_tag=LACR_0243;coverage=0;counts=0;rpkm=0;color=9	LACR_0243	LACR_0243#transcriptional_regulator#NC_008527#GI:116510843	354	466	286	465	366	722	1086	1529	1044	1156	852	870	207	362		-0.141664	0.724485	0.12973	0.937871	0.374776	0.55171	1.83374	6.79793e-12	1.65929	7.03052e-10	1.04511	0.000186435
SEQ	TRANSCRIPTOR	gene	226179	227600	.	-	.	ID=LACR_0244;Name=LACR_0244;locus_tag=LACR_0244;coverage=0;counts=0;rpkm=0;color=9	LACR_0244	LACR_0244#major_facilitator_superfamily_permease#NC_008527#GI:116510843	127	209	125	333	170	538	81	103	50	121	98	114	108	291		-0.882899	0.0273853	-0.123106	0.965322	0.234531	0.831924	-1.41675	0.000115115	-1.57662	2.15864e-05	-1.41285	0.000175448
SEQ	TRANSCRIPTOR	gene	227827	228198	.	+	.	ID=LACR_0245;Name=LACR_0245;locus_tag=LACR_0245;coverage=0;counts=0;rpkm=0;color=9	LACR_0245	LACR_0245#transcriptional_regulator#NC_008527#GI:116510843	149	169	119	213	139	287	192	279	170	219	169	241	78	166		-0.251218	0.53367	0.16976	0.906876	0.257188	0.789692	0.602369	0.0530489	0.370233	0.27464	0.201057	0.607403
SEQ	TRANSCRIPTOR	gene	228279	228455	.	+	.	ID=LACR_0246;Name=LACR_0246;Alias=rpsU;locus_tag=LACR_0246;coverage=0;counts=0;rpkm=0;color=9	LACR_0246	LACR_0246#30S_ribosomal_protein_S21#NC_008527#GI:116510843	12207	8553	12566	18788	15111	12190	16157	16106	10519	17606	6986	10220	12412	23576		-1.37131	0.000943377	-0.427948	0.744773	-0.748279	0.31479	-0.484311	0.257852	-0.70458	0.0939912	-1.62122	6.28618e-05
SEQ	TRANSCRIPTOR	gene	228563	229375	.	+	.	ID=LACR_0247;Name=LACR_0247;locus_tag=LACR_0247;coverage=0;counts=0;rpkm=0;color=9	LACR_0247	LACR_0247#HAD_superfamily_hydrolase#NC_008527#GI:116510843	126	179	54	133	70	172	338	363	132	488	132	168	39	74		0.760123	0.0812921	0.374193	0.801569	0.506334	0.582569	2.28964	7.45525e-10	1.97779	1.49012e-07	0.850142	0.0417319
SEQ	TRANSCRIPTOR	gene	229577	230773	.	+	.	ID=LACR_0248;Name=LACR_0248;Alias=pgk;locus_tag=LACR_0248;coverage=0;counts=0;rpkm=0;color=9	LACR_0248	LACR_0248#phosphoglycerate_kinase#NC_008527#GI:116510843	38802	54034	25961	50562	27602	54464	49591	65001	36706	50400	42202	54068	19413	40980		-0.0238355	0.965667	0.0618625	0.978425	-0.0877911	0.948664	0.593632	0.0247351	0.231215	0.438671	0.13928	0.690572
SEQ	TRANSCRIPTOR	gene	230831	231505	.	+	.	ID=LACR_0249;Name=LACR_0249;locus_tag=LACR_0249;coverage=0;counts=0;rpkm=0;color=9	LACR_0249	LACR_0249#HAD_superfamily_hydrolase#NC_008527#GI:116510843	914	1127	96	147	136	495	4655	4347	2127	4432	2095	1485	98	108		2.58519	1.20721e-12	-0.084896	0.978425	0.879958	0.141473	5.04959	2.51495e-39	4.52777	3.45715e-33	3.52384	1.19021e-21
SEQ	TRANSCRIPTOR	gene	231625	232611	.	+	.	ID=LACR_0250;Name=LACR_0250;locus_tag=LACR_0250;coverage=0;counts=0;rpkm=0;color=9	LACR_0250	LACR_0250#DhaKLM_operon_coactivator_DhaQ#NC_008527#GI:116510843	507	695	240	416	291	742	831	968	545	1029	681	703	215	315		0.483442	0.102227	-0.00305255	0.997894	0.328783	0.602203	1.3854	4.05235e-08	1.16173	6.03657e-06	0.807249	0.00272499
SEQ	TRANSCRIPTOR	gene	232612	233153	.	-	.	ID=LACR_0251;Name=LACR_0251;locus_tag=LACR_0251;coverage=0;counts=0;rpkm=0;color=9	LACR_0251	#N/A	29	61	12	41	28	84	39	47	30	65	27	43	9	26		0	1	0	1	0	1	0	1	0	1	0	1
SEQ	TRANSCRIPTOR	gene	233254	234248	.	+	.	ID=LACR_0252;Name=LACR_0252;locus_tag=LACR_0252;coverage=0;counts=0;rpkm=0;color=9	LACR_0252	#N/A	19	18	8	10	5	7	4	8	10	17	11	10	10	4		0	1	0	1	0	1	0	1	0	1	0	1
SEQ	TRANSCRIPTOR	gene	234378	234836	.	+	.	ID=LACR_0253;Name=LACR_0253;locus_tag=LACR_0253;coverage=0;counts=0;rpkm=0;color=9	LACR_0253	#N/A	6	14	4	9	3	9	6	5	5	8	5	8	5	4		0	1	0	1	0	1	0	1	0	1	0	1
SEQ	TRANSCRIPTOR	gene	234833	235204	.	+	.	ID=LACR_0254;Name=LACR_0254;locus_tag=LACR_0254;coverage=0;counts=0;rpkm=0;color=9	LACR_0254	LACR_0254#hypothetical_protein#NC_008527#GI:116510843	3	7	0	2	1	9	4	2	1	4	0	3	0	2		0	1	0	1	0	1	0	1	0	1	0	1
SEQ	TRANSCRIPTOR	gene	235214	235930	.	+	.	ID=LACR_0255;Name=LACR_0255;locus_tag=LACR_0255;coverage=0;counts=0;rpkm=0;color=9	LACR_0255	LACR_0255#glycerol_uptake_facilitator_related_permease_(major_Intrinsic_protein_family)#NC_008527#GI:116510843	18	20	11	12	7	17	7	10	10	15	11	9	10	12		0	1	0	1	0	1	0	1	0	1	0	1
SEQ	TRANSCRIPTOR	gene	235967	237346	.	-	.	ID=LACR_0256;Name=LACR_0256;locus_tag=LACR_0256;coverage=0;counts=0;rpkm=0;color=9	LACR_0256	#N/A	515	797	305	677	433	1222	544	754	407	663	584	732	269	575		-0.0220069	0.96732	-0.0938559	0.965322	0.368904	0.559271	0.2848	0.350907	0.0118697	0.975333	0.106633	0.785537
SEQ	TRANSCRIPTOR	gene	237590	238336	.	+	.	ID=LACR_0257;Name=LACR_0257;locus_tag=LACR_0257;coverage=0;counts=0;rpkm=0;color=9	LACR_0257	LACR_0257#ABC-type_multidrug_transport_system,_ATPase_component#NC_008527#GI:116510843	180	168	89	148	64	128	171	197	126	171	175	158	48	56		1.06234	0.00405474	0.86002	0.120119	0.277953	0.810338	1.42322	2.94553e-05	1.13484	0.00131384	1.08471	0.00257463
SEQ	TRANSCRIPTOR	gene	238333	239475	.	+	.	ID=LACR_0258;Name=LACR_0258;locus_tag=LACR_0258;coverage=0;counts=0;rpkm=0;color=9	LACR_0258	LACR_0258#ABC_transporter_permease#NC_008527#GI:116510843	234	432	107	243	88	282	213	349	178	264	254	319	62	117		1.19489	0.00032485	0.629075	0.298747	0.411502	0.600377	1.28073	5.52083e-05	0.964916	0.00354851	1.12102	0.000694978
SEQ	TRANSCRIPTOR	gene	239598	240767	.	+	.	ID=LACR_0259;Name=LACR_0259;locus_tag=LACR_0259;coverage=0;counts=0;rpkm=0;color=9	LACR_0259	LACR_0259#SAM-dependent_methyltransferase#NC_008527#GI:116510843	423	617	274	448	380	670	523	516	360	748	412	604	251	313		0.155221	0.679054	0.0365986	0.989449	0.311833	0.630986	0.492195	0.0745566	0.527985	0.0593015	0.231154	0.485486
SEQ	TRANSCRIPTOR	gene	240932	242854	.	+	.	ID=LACR_0260;Name=LACR_0260;locus_tag=LACR_0260;coverage=0;counts=0;rpkm=0;color=9	LACR_0260	#N/A	693	950	180	395	355	946	389	458	355	664	600	720	208	270		1.06691	5.87745e-05	-0.111499	0.95049	0.784813	0.0256745	0.43061	0.119835	0.66935	0.0129837	0.863788	0.00125751
SEQ	TRANSCRIPTOR	gene	243086	244360	.	-	.	ID=LACR_0262;Name=LACR_0262;locus_tag=LACR_0262;coverage=0;counts=0;rpkm=0;color=9	LACR_0262	LACR_0262#flavoprotein#NC_008527#GI:116510843	491	527	303	488	245	598	383	459	347	680	476	470	214	326		0.249875	0.468661	0.262888	0.791659	0.0229646	0.992409	0.266644	0.364392	0.518793	0.063938	0.238916	0.468491
SEQ	TRANSCRIPTOR	gene	244398	245225	.	+	.	ID=LACR_0263;Name=LACR_0263;locus_tag=LACR_0263;coverage=0;counts=0;rpkm=0;color=9	LACR_0263	LACR_0263#sugar_kinase#NC_008527#GI:116510843	129	219	69	170	90	243	207	228	145	331	159	227	54	93		0.542365	0.155415	0.33866	0.785634	0.56118	0.384357	1.20952	0.000180293	1.27828	8.29168e-05	0.818354	0.0188405
SEQ	TRANSCRIPTOR	gene	245299	245712	.	+	.	ID=LACR_0264;Name=LACR_0264;locus_tag=LACR_0264;coverage=0;counts=0;rpkm=0;color=9	LACR_0264	LACR_0264#hypothetical_protein#NC_008527#GI:116510843	201	296	126	230	154	381	275	323	119	436	150	194	120	210		-0.0907271	0.864029	-0.188754	0.906876	0.0936016	0.973973	0.503554	0.163172	0.27098	0.495225	-0.504091	0.203323
SEQ	TRANSCRIPTOR	gene	245964	247745	.	+	.	ID=LACR_0265;Name=LACR_0265;locus_tag=LACR_0265;coverage=0;counts=0;rpkm=0;color=9	LACR_0265	LACR_0265#ABC_transporter_ATP-binding_protein#NC_008527#GI:116510843	425	625	172	321	214	1220	691	783	548	886	670	874	128	170		1.09633	0.00921615	0.385749	0.791659	1.47905	0.00148622	1.91602	5.78283e-07	1.86957	1.33909e-06	1.76876	7.14428e-06
SEQ	TRANSCRIPTOR	gene	247742	249640	.	+	.	ID=LACR_0266;Name=LACR_0266;locus_tag=LACR_0266;coverage=0;counts=0;rpkm=0;color=9	LACR_0266	LACR_0266#ABC-type_multidrug_transport_system,_ATPase_and_permease_component#NC_008527#GI:116510843	384	590	176	309	262	1330	569	623	526	665	675	842	113	202		0.944655	0.0217389	0.337863	0.818611	1.60763	0.000178264	1.57383	2.27784e-05	1.60656	1.80135e-05	1.70745	6.94702e-06
SEQ	TRANSCRIPTOR	gene	249731	250396	.	+	.	ID=LACR_0267;Name=LACR_0267;locus_tag=LACR_0267;coverage=0;counts=0;rpkm=0;color=9	LACR_0267	LACR_0267#GTPase_domain-containing_protein#NC_008527#GI:116510843	605	1173	303	793	304	714	641	1091	448	907	639	845	177	430		0.882493	0.00903576	0.519282	0.436204	0.196055	0.842516	1.1788	0.00014286	0.807966	0.0125297	0.769167	0.021041
SEQ	TRANSCRIPTOR	gene	250442	251461	.	-	.	ID=LACR_0268;Name=LACR_0268;locus_tag=LACR_0268;coverage=0;counts=0;rpkm=0;color=9	LACR_0268	LACR_0268#dehydrogenase_related_protein#NC_008527#GI:116510843	4346	5228	2830	5794	4111	7154	5529	6417	4275	5566	5392	5851	2395	4857		-0.232143	0.476949	-0.0485016	0.979301	0.12607	0.888264	0.391917	0.139565	0.146089	0.631424	0.101743	0.77575
SEQ	TRANSCRIPTOR	gene	251445	251612	.	-	.	ID=LACR_0269;Name=LACR_0269;locus_tag=LACR_0269;coverage=0;counts=0;rpkm=0;color=9	LACR_0269	LACR_0269#hypothetical_protein#NC_008527#GI:116510843	1112	1250	649	1270	980	1783	1315	1462	932	1432	1117	1187	498	850		0.156708	0.647756	0.194656	0.842071	0.489115	0.275625	0.690358	0.00520018	0.458783	0.0799289	0.216405	0.482314
SEQ	TRANSCRIPTOR	gene	251811	252287	.	-	.	ID=LACR_0270;Name=LACR_0270;locus_tag=LACR_0270;coverage=0;counts=0;rpkm=0;color=9	LACR_0270	LACR_0270#S-ribosylhomocysteinase#NC_008527#GI:116510843	2590	3378	1629	3253	2213	4100	3268	3960	2388	3687	2964	3268	1273	2247		0.0974458	0.77817	0.158002	0.887915	0.298292	0.587316	0.685296	0.00298684	0.440753	0.0715452	0.270938	0.322224
SEQ	TRANSCRIPTOR	gene	252504	252968	.	+	.	ID=LACR_0271;Name=LACR_0271;locus_tag=LACR_0271;coverage=0;counts=0;rpkm=0;color=9	LACR_0271	LACR_0271#hypothetical_protein#NC_008527#GI:116510843	753	1152	299	673	360	1127	378	672	519	430	826	1023	191	387		1.05598	0.00568298	0.426635	0.689273	0.732844	0.253434	0.501155	0.188999	0.494508	0.209249	1.13673	0.00205185
SEQ	TRANSCRIPTOR	gene	253035	253880	.	+	.	ID=LACR_0272;Name=LACR_0272;locus_tag=LACR_0272;coverage=0;counts=0;rpkm=0;color=9	LACR_0272	LACR_0272#aldo/keto_reductase#NC_008527#GI:116510843	1523	1875	572	1049	785	1938	774	1146	1036	775	1581	1819	402	731		0.931383	0.0108171	0.227537	0.892535	0.664753	0.28445	0.398357	0.278179	0.460528	0.215128	1.03398	0.00323369
SEQ	TRANSCRIPTOR	gene	254120	254632	.	+	.	ID=LACR_0273;Name=LACR_0273;locus_tag=LACR_0273;coverage=0;counts=0;rpkm=0;color=9	LACR_0273	LACR_0273#amidase#NC_008527#GI:116510843	149	277	59	186	115	395	176	202	108	281	167	225	57	127		0.532591	0.244303	0.0346828	0.993192	0.836669	0.202779	0.714365	0.0738691	0.676764	0.100568	0.552792	0.211551
SEQ	TRANSCRIPTOR	gene	254729	255295	.	+	.	ID=LACR_0274;Name=LACR_0274;locus_tag=LACR_0274;coverage=0;counts=0;rpkm=0;color=9	LACR_0274	LACR_0274#hypothetical_protein#NC_008527#GI:116510843	513	718	310	564	373	891	553	611	403	805	486	614	246	351		0.340042	0.260302	0.225237	0.818611	0.456121	0.3546	0.585438	0.0230991	0.595936	0.0229314	0.290189	0.335771
SEQ	TRANSCRIPTOR	gene	255292	255576	.	+	.	ID=LACR_0275;Name=LACR_0275;locus_tag=LACR_0275;coverage=0;counts=0;rpkm=0;color=9	LACR_0275	LACR_0275#hypothetical_protein#NC_008527#GI:116510843	194	410	90	264	140	472	188	270	160	308	180	301	104	155		0.478666	0.258182	0.0325664	0.993192	0.559005	0.443466	0.43334	0.26148	0.445292	0.259857	0.294016	0.508396
SEQ	TRANSCRIPTOR	gene	255626	256938	.	-	.	ID=LACR_0276;Name=LACR_0276;locus_tag=LACR_0276;coverage=0;counts=0;rpkm=0;color=9	LACR_0276	#N/A	822	1695	226	597	580	1726	585	986	508	801	988	1647	354	756		0.490997	0.210945	-0.78094	0.152455	0.441784	0.564554	0.153197	0.701121	-0.0849692	0.84227	0.699571	0.0530804
SEQ	TRANSCRIPTOR	gene	257283	259526	.	+	.	ID=LACR_0277;Name=LACR_0277;locus_tag=LACR_0277;coverage=0;counts=0;rpkm=0;color=9	LACR_0277	LACR_0277#anaerobic_ribonucleoside_triphosphate_reductase#NC_008527#GI:116510843	1533	2394	990	1572	860	1616	2519	2549	1402	2913	1475	1634	843	1225		0.20979	0.518907	0.0209477	0.993192	-0.317384	0.587316	0.923521	0.000151348	0.633395	0.0128156	0.00502691	0.988442
SEQ	TRANSCRIPTOR	gene	259529	260182	.	+	.	ID=LACR_0278;Name=LACR_0278;locus_tag=LACR_0278;coverage=0;counts=0;rpkm=0;color=9	LACR_0278	LACR_0278#anaerobic_ribonucleoside-triphosphate_reductase_activating_protein#NC_008527#GI:116510843	892	1250	510	931	421	888	1122	1238	714	1446	761	885	409	725		0.244374	0.44576	0.0522493	0.978425	-0.363841	0.508735	0.710823	0.00446884	0.536351	0.0404368	-0.0187902	0.960893
SEQ	TRANSCRIPTOR	gene	260254	260763	.	-	.	ID=LACR_0279;Name=LACR_0279;locus_tag=LACR_0279;coverage=0;counts=0;rpkm=0;color=9	LACR_0279	LACR_0279#hypothetical_protein#NC_008527#GI:116510843	42	96	27	77	46	152	47	70	42	78	73	101	37	51		0	1	0	1	0	1	0	1	0	1	0	1
SEQ	TRANSCRIPTOR	gene	260967	261365	.	+	.	ID=LACR_0280;Name=LACR_0280;locus_tag=LACR_0280;coverage=0;counts=0;rpkm=0;color=9	LACR_0280	LACR_0280#hypothetical_protein#NC_008527#GI:116510843	47	53	34	62	50	81	20	16	26	63	44	29	42	39		0	1	0	1	0	1	0	1	0	1	0	1
SEQ	TRANSCRIPTOR	gene	261334	261927	.	+	.	ID=LACR_0281;Name=LACR_0281;locus_tag=LACR_0281;coverage=0;counts=0;rpkm=0;color=9	LACR_0281	LACR_0281#phage_phi-C31_gp36_major_capsid-like_protein#NC_008527#GI:116510843	60	79	52	79	66	116	29	22	53	103	67	49	54	48		0	1	0	1	0	1	0	1	0	1	0	1
SEQ	TRANSCRIPTOR	gene	262153	262347	.	+	.	ID=LACR_0282;Name=LACR_0282;locus_tag=LACR_0282;coverage=0;counts=0;rpkm=0;color=9	LACR_0282	LACR_0282#hypothetical_protein#NC_008527#GI:116510843	48	91	48	87	64	108	39	31	29	74	47	61	38	52		0	1	0	1	0	1	0	1	0	1	0	1
SEQ	TRANSCRIPTOR	gene	262560	263816	.	+	.	ID=LACR_0283;Name=LACR_0283;Alias=eno;locus_tag=LACR_0283;coverage=0;counts=0;rpkm=0;color=9	LACR_0283	LACR_0283#phosphopyruvate_hydratase#NC_008527#GI:116510843	1273	1608	971	1864	1072	3225	459	788	558	461	932	1331	754	1438		-0.254105	0.590952	0.0787744	0.978425	0.339141	0.717994	-1.17832	0.000728446	-1.33177	0.000152785	-0.509099	0.203127
SEQ	TRANSCRIPTOR	gene	263918	264961	.	-	.	ID=LACR_0284;Name=LACR_0284;locus_tag=LACR_0284;coverage=0;counts=0;rpkm=0;color=9	LACR_0284	LACR_0284#hypothetical_protein#NC_008527#GI:116510843	91	139	50	101	71	213	33	52	31	37	40	64	69	133		0	1	0	1	0	1	0	1	0	1	0	1
SEQ	TRANSCRIPTOR	gene	265280	265387	.	-	.	ID=LACR_0285;Name=LACR_0285;locus_tag=LACR_0285;coverage=0;counts=0;rpkm=0;color=9	LACR_0285	LACR_0285#hypothetical_protein#NC_008527#GI:116510843	8	20	2	14	9	34	3	9	1	6	2	9	4	9		0	1	0	1	0	1	0	1	0	1	0	1
SEQ	TRANSCRIPTOR	gene	265994	266884	.	+	.	ID=LACR_0286;Name=LACR_0286;locus_tag=LACR_0286;coverage=0;counts=0;rpkm=0;color=9	LACR_0286	#N/A	102	176	52	128	63	180	79	109	60	127	105	128	68	138		0	1	0	1	0	1	0	1	0	1	0	1
SEQ	TRANSCRIPTOR	gene	267176	268009	.	+	.	ID=LACR_0288;Name=LACR_0288;Alias=cbiO;locus_tag=LACR_0288;coverage=0;counts=0;rpkm=0;color=9	LACR_0288	LACR_0288#cobalt_transporter_ATP-binding_subunit#NC_008527#GI:116510843	937	1509	611	1369	647	1585	1021	1286	688	1602	925	1489	528	894		0.0867534	0.844157	0.129869	0.939773	0.0418318	0.982764	0.336077	0.27375	0.26457	0.417474	0.183755	0.615688
SEQ	TRANSCRIPTOR	gene	268281	269147	.	+	.	ID=LACR_0289;Name=LACR_0289;Alias=cbiO;locus_tag=LACR_0289;coverage=0;counts=0;rpkm=0;color=9	LACR_0289	LACR_0289#cobalt_transporter_ATP-binding_subunit#NC_008527#GI:116510843	790	1390	419	1000	513	1191	644	838	501	1067	766	981	399	664		0.32757	0.307281	0.0524482	0.978425	0.080903	0.96346	0.112393	0.723173	0.1506	0.64031	0.146211	0.679175
SEQ	TRANSCRIPTOR	gene	269147	269947	.	+	.	ID=LACR_0290;Name=LACR_0290;locus_tag=LACR_0290;coverage=0;counts=0;rpkm=0;color=9	LACR_0290	LACR_0290#ABC-type_cobalt_transport_system,_permease_component_CbiQ_related_transporter#NC_008527#GI:116510843	774	1129	373	858	509	1071	639	798	483	922	710	938	416	722		0.06087	0.87449	-0.236	0.791659	-0.100336	0.924479	-0.0216192	0.941579	-0.0817473	0.790052	-0.0318469	0.930425
SEQ	TRANSCRIPTOR	gene	269970	270584	.	+	.	ID=LACR_0291;Name=LACR_0291;locus_tag=LACR_0291;coverage=0;counts=0;rpkm=0;color=9	LACR_0291	LACR_0291#hypothetical_protein#NC_008527#GI:116510843	557	985	260	715	419	824	490	676	352	772	603	708	316	513		0.182839	0.620365	-0.163174	0.899204	0.0145601	0.994747	0.117499	0.713025	0.021511	0.952385	0.0915221	0.810416
SEQ	TRANSCRIPTOR	gene	270708	272012	.	+	.	ID=LACR_0292;Name=LACR_0292;locus_tag=LACR_0292;coverage=0;counts=0;rpkm=0;color=9	LACR_0292	LACR_0292#hypothetical_protein#NC_008527#GI:116510843	157	290	60	121	77	258	109	154	100	165	180	249	60	105		0.729647	0.0529615	-0.188571	0.912536	0.370357	0.674576	0.304975	0.431801	0.31935	0.423159	0.807958	0.0256084
SEQ	TRANSCRIPTOR	gene	272069	272842	.	+	.	ID=LACR_0293;Name=LACR_0293;locus_tag=LACR_0293;coverage=0;counts=0;rpkm=0;color=9	LACR_0293	LACR_0293#2,3,4,5-tetrahydropyridine-2,6-dicarboxylate_N-succinyltransferase#NC_008527#GI:116510843	1620	2163	1065	2215	1046	2876	2576	3326	1756	2614	2409	2914	699	1950		-0.0869533	0.847804	0.0505287	0.982755	0.00625327	0.997951	0.864475	0.00315152	0.448147	0.157547	0.514565	0.113855
SEQ	TRANSCRIPTOR	gene	272980	274110	.	+	.	ID=LACR_0294;Name=LACR_0294;locus_tag=LACR_0294;coverage=0;counts=0;rpkm=0;color=9	LACR_0294	LACR_0294#metal-dependent_amidase/aminoacylase/carboxypeptidase#NC_008527#GI:116510843	222	324	167	334	259	648	549	615	349	697	498	502	130	211		-0.0118866	0.984437	0.225988	0.827016	0.795397	0.0182247	1.40935	1.05854e-08	1.21359	1.23203e-06	0.988961	0.00013259
SEQ	TRANSCRIPTOR	gene	274267	275388	.	+	.	ID=LACR_0295;Name=LACR_0295;locus_tag=LACR_0295;coverage=0;counts=0;rpkm=0;color=9	LACR_0295	LACR_0295#endo-1,4-beta-xylanase_D#NC_008527#GI:116510843	2992	4603	1848	3766	2119	4041	4143	5053	3080	4214	4189	4425	1201	2228		0.470791	0.0863693	0.399987	0.437194	0.302029	0.610302	1.07758	6.24717e-06	0.771597	0.00172273	0.785599	0.00174411
SEQ	TRANSCRIPTOR	gene	275888	276010	.	+	.	ID=LACR_0298;Name=LACR_0298;locus_tag=LACR_0298;coverage=0;counts=0;rpkm=0;color=9	LACR_0298	LACR_0298#hypothetical_protein#NC_008527#GI:116510843	2693	1993	886	1053	1617	1897	2353	3565	2032	1730	2147	2179	790	1984		0.212799	0.720829	-0.648709	0.474028	-0.0498511	0.987984	0.77708	0.0679918	0.251984	0.608193	0.145024	0.806011
SEQ	TRANSCRIPTOR	gene	276137	277561	.	+	.	ID=LACR_0299;Name=LACR_0299;locus_tag=LACR_0299;coverage=0;counts=0;rpkm=0;color=9	LACR_0299	LACR_0299#hypothetical_protein#NC_008527#GI:116510843	18	32	6	17	16	45	9	19	10	17	13	16	14	16		0	1	0	1	0	1	0	1	0	1	0	1
SEQ	TRANSCRIPTOR	gene	277772	278383	.	+	.	ID=LACR_0300;Name=LACR_0300;Alias=rpsD;locus_tag=LACR_0300;coverage=0;counts=0;rpkm=0;color=9	LACR_0300	LACR_0300#30S_ribosomal_protein_S4#NC_008527#GI:116510843	10626	17267	11108	26935	15006	21345	7089	7947	5778	9284	8194	10928	11185	26300		-1.07322	0.000144207	-0.295723	0.751717	-0.48635	0.35597	-1.62112	1.53045e-09	-1.62507	1.8826e-09	-1.49074	5.52163e-08
SEQ	TRANSCRIPTOR	gene	278489	279685	.	-	.	ID=LACR_0301;Name=LACR_0301;locus_tag=LACR_0301;coverage=0;counts=0;rpkm=0;color=9	LACR_0301	LACR_0301#integrase#NC_008527#GI:116510843	843	1039	573	986	601	693	787	809	537	1010	697	683	449	593		0.151298	0.71409	0.258945	0.816848	-0.175378	0.848486	0.229902	0.480332	0.145682	0.679583	-0.185616	0.617124
SEQ	TRANSCRIPTOR	gene	279778	280455	.	-	.	ID=LACR_0302;Name=LACR_0302;locus_tag=LACR_0302;coverage=0;counts=0;rpkm=0;color=9	LACR_0302	LACR_0302#transcriptional_regulator#NC_008527#GI:116510843	229	354	165	306	175	207	265	235	163	367	211	224	156	169		0.0907635	0.856184	0.168459	0.920114	-0.293034	0.755828	0.220298	0.552115	0.230073	0.541506	-0.199529	0.637149
SEQ	TRANSCRIPTOR	gene	280611	280841	.	+	.	ID=LACR_0303;Name=LACR_0303;locus_tag=LACR_0303;coverage=0;counts=0;rpkm=0;color=9	LACR_0303	LACR_0303#transcriptional_regulator#NC_008527#GI:116510843	78	201	25	70	30	43	15	27	44	67	26	35	45	81		0	1	0	1	0	1	0	1	0	1	0	1
SEQ	TRANSCRIPTOR	gene	281058	281726	.	+	.	ID=LACR_0304;Name=LACR_0304;locus_tag=LACR_0304;coverage=0;counts=0;rpkm=0;color=9	LACR_0304	LACR_0304#phage-encoded_protein#NC_008527#GI:116510843	197	365	56	109	60	71	42	44	95	138	60	49	100	108		0.663533	0.0926218	-0.710217	0.292998	-1.20441	0.0118208	-1.6842	6.37747e-06	-0.242209	0.567875	-1.53913	4.73049e-05
SEQ	TRANSCRIPTOR	gene	281825	281995	.	+	.	ID=LACR_0305;Name=LACR_0305;locus_tag=LACR_0305;coverage=0;counts=0;rpkm=0;color=9	LACR_0305	LACR_0305#hypothetical_protein#NC_008527#GI:116510843	72	75	25	34	4	16	11	11	30	48	17	14	33	17		0	1	0	1	0	1	0	1	0	1	0	1
SEQ	TRANSCRIPTOR	gene	281997	282251	.	+	.	ID=LACR_0306;Name=LACR_0306;locus_tag=LACR_0306;coverage=0;counts=0;rpkm=0;color=9	LACR_0306	LACR_0306#hypothetical_protein#NC_008527#GI:116510843	57	75	16	31	5	14	5	9	29	48	12	12	25	11		0	1	0	1	0	1	0	1	0	1	0	1
SEQ	TRANSCRIPTOR	gene	282248	282400	.	+	.	ID=LACR_0307;Name=LACR_0307;locus_tag=LACR_0307;coverage=0;counts=0;rpkm=0;color=9	LACR_0307	LACR_0307#hypothetical_protein#NC_008527#GI:116510843	32	40	8	20	8	8	6	4	16	24	10	4	18	10		0	1	0	1	0	1	0	1	0	1	0	1
SEQ	TRANSCRIPTOR	gene	282397	282666	.	+	.	ID=LACR_0308;Name=LACR_0308;locus_tag=LACR_0308;coverage=0;counts=0;rpkm=0;color=9	LACR_0308	LACR_0308#hypothetical_protein#NC_008527#GI:116510843	66	73	28	29	11	10	13	11	16	44	20	9	30	12		0	1	0	1	0	1	0	1	0	1	0	1
SEQ	TRANSCRIPTOR	gene	282677	284374	.	+	.	ID=LACR_0309;Name=LACR_0309;locus_tag=LACR_0309;coverage=0;counts=0;rpkm=0;color=9	LACR_0309	LACR_0309#hypothetical_protein#NC_008527#GI:116510843	168	195	60	109	34	31	25	29	99	172	74	61	72	35		0	1	0	1	0	1	0	1	0	1	0	1
SEQ	TRANSCRIPTOR	gene	284736	284918	.	+	.	ID=LACR_0310;Name=LACR_0310;locus_tag=LACR_0310;coverage=0;counts=0;rpkm=0;color=9	LACR_0310	LACR_0310#hypothetical_protein#NC_008527#GI:116510843	13	12	6	10	3	0	1	2	3	5	3	3	2	1		0	1	0	1	0	1	0	1	0	1	0	1
SEQ	TRANSCRIPTOR	gene	284937	285143	.	+	.	ID=LACR_0311;Name=LACR_0311;locus_tag=LACR_0311;coverage=0;counts=0;rpkm=0;color=9	LACR_0311	LACR_0311#hypothetical_protein#NC_008527#GI:116510843	27	19	29	12	14	4	6	2	12	17	13	9	5	5		0	1	0	1	0	1	0	1	0	1	0	1
SEQ	TRANSCRIPTOR	gene	285305	285877	.	+	.	ID=LACR_0312;Name=LACR_0312;locus_tag=LACR_0312;coverage=0;counts=0;rpkm=0;color=9	LACR_0312	LACR_0312#hypothetical_protein#NC_008527#GI:116510843	139	74	95	52	30	20	34	10	42	82	36	28	56	10		0	1	0	1	0	1	0	1	0	1	0	1
SEQ	TRANSCRIPTOR	gene	285893	286255	.	+	.	ID=LACR_0313;Name=LACR_0313;locus_tag=LACR_0313;coverage=0;counts=0;rpkm=0;color=9	LACR_0313	LACR_0313#hypothetical_protein#NC_008527#GI:116510843	123	58	117	61	23	16	22	15	22	101	28	20	55	17		0	1	0	1	0	1	0	1	0	1	0	1
SEQ	TRANSCRIPTOR	gene	286437	286607	.	+	.	ID=LACR_0314;Name=LACR_0314;locus_tag=LACR_0314;coverage=0;counts=0;rpkm=0;color=9	LACR_0314	LACR_0314#hypothetical_protein#NC_008527#GI:116510843	55	53	43	32	19	22	19	9	19	56	14	19	30	18		0	1	0	1	0	1	0	1	0	1	0	1
SEQ	TRANSCRIPTOR	gene	286809	287039	.	+	.	ID=LACR_0315;Name=LACR_0315;locus_tag=LACR_0315;coverage=0;counts=0;rpkm=0;color=9	LACR_0315	LACR_0315#hypothetical_protein#NC_008527#GI:116510843	19	24	15	25	13	34	22	35	15	27	16	21	10	22		0	1	0	1	0	1	0	1	0	1	0	1
SEQ	TRANSCRIPTOR	gene	287199	288398	.	+	.	ID=LACR_0316;Name=LACR_0316;locus_tag=LACR_0316;coverage=0;counts=0;rpkm=0;color=9	LACR_0316	LACR_0316#hypothetical_protein#NC_008527#GI:116510843	533	467	247	305	226	355	293	228	306	561	410	325	199	122		0.868859	0.0699514	0.430215	0.785634	0.193043	0.908715	0.223094	0.658286	0.903825	0.0446342	0.506111	0.317371
SEQ	TRANSCRIPTOR	gene	288398	288913	.	+	.	ID=LACR_0317;Name=LACR_0317;locus_tag=LACR_0317;coverage=0;counts=0;rpkm=0;color=9	LACR_0317	LACR_0317#hypothetical_protein#NC_008527#GI:116510843	339	312	157	184	203	277	246	201	218	282	292	211	154	122		0.498176	0.324845	-0.00162668	0.99974	0.201623	0.89475	0.253599	0.600528	0.424377	0.369272	0.218421	0.694566
SEQ	TRANSCRIPTOR	gene	288996	289370	.	+	.	ID=LACR_0318;Name=LACR_0318;locus_tag=LACR_0318;coverage=0;counts=0;rpkm=0;color=9	LACR_0318	LACR_0318#hypothetical_protein#NC_008527#GI:116510843	1139	955	542	725	681	950	828	778	764	907	926	874	472	617		0.285552	0.518907	-0.0439732	0.989742	0.0534978	0.982764	0.179633	0.651931	0.271404	0.490162	0.134114	0.776609
SEQ	TRANSCRIPTOR	gene	289695	291836	.	+	.	ID=LACR_0319;Name=LACR_0319;locus_tag=LACR_0319;coverage=0;counts=0;rpkm=0;color=9	LACR_0319	LACR_0319#transcriptional_accessory_protein#NC_008527#GI:116510843	1894	2498	1065	1986	1573	3017	1890	2048	1549	2141	2004	2225	1109	1573		0.0124499	0.979428	-0.145036	0.899204	0.18983	0.794243	0.175826	0.500123	0.0996206	0.724086	0.0699325	0.831639
SEQ	TRANSCRIPTOR	gene	291969	292412	.	+	.	ID=LACR_0320;Name=LACR_0320;locus_tag=LACR_0320;coverage=0;counts=0;rpkm=0;color=9	LACR_0320	LACR_0320#hypothetical_protein#NC_008527#GI:116510843	519	737	335	654	530	814	442	494	371	553	505	647	365	534		-0.219926	0.481065	-0.199601	0.833389	0.0460987	0.979479	-0.31725	0.223512	-0.330287	0.214748	-0.231216	0.431638
SEQ	TRANSCRIPTOR	gene	292713	293747	.	+	.	ID=LACR_0321;Name=LACR_0321;locus_tag=LACR_0321;coverage=0;counts=0;rpkm=0;color=9	LACR_0321	LACR_0321#adenosine_deaminase#NC_008527#GI:116510843	167	290	110	246	188	610	1024	987	611	1708	592	786	106	194		-0.0862514	0.87449	-0.0889865	0.978425	0.762197	0.182351	2.41004	3.17957e-13	2.50652	5.11541e-14	1.63832	1.17695e-06
SEQ	TRANSCRIPTOR	gene	293811	294200	.	-	.	ID=LACR_0322;Name=LACR_0322;locus_tag=LACR_0322;coverage=0;counts=0;rpkm=0;color=9	LACR_0322	LACR_0322#hypothetical_protein#NC_008527#GI:116510843	73	40	13	24	28	52	227	197	78	179	83	54	13	31		0.792437	0.175818	-0.534668	0.791659	0.334302	0.832451	2.95132	4.20402e-10	2.15064	8.0712e-06	1.12347	0.0349269
SEQ	TRANSCRIPTOR	gene	294236	294589	.	-	.	ID=LACR_0323;Name=LACR_0323;locus_tag=LACR_0323;coverage=0;counts=0;rpkm=0;color=9	LACR_0323	LACR_0323#transcriptional_regulator#NC_008527#GI:116510843	36	51	3	17	10	23	111	110	32	153	41	36	6	11		0	1	0	1	0	1	0	1	0	1	0	1
SEQ	TRANSCRIPTOR	gene	294757	296442	.	-	.	ID=LACR_0324;Name=LACR_0324;locus_tag=LACR_0324;coverage=0;counts=0;rpkm=0;color=9	LACR_0324	LACR_0324#mRNA_degradation_ribonuclease_J1/J2enzyme#NC_008527#GI:116510843	4784	6080	3414	6623	4505	9195	7258	8764	5501	6350	7290	8375	3194	6979		-0.53342	0.0729999	-0.293352	0.73631	-0.103148	0.928927	0.335611	0.241004	-0.0409341	0.905696	0.100157	0.790917
SEQ	TRANSCRIPTOR	gene	296636	296866	.	-	.	ID=LACR_0325;Name=LACR_0325;locus_tag=LACR_0325;coverage=0;counts=0;rpkm=0;color=9	LACR_0325	LACR_0325#hypothetical_protein#NC_008527#GI:116510843	1155	1870	704	1611	953	1946	1839	2761	1139	1747	1465	1949	646	1343		-0.0611623	0.878719	-0.103247	0.952616	0.00230785	0.997951	0.865479	0.000473633	0.215184	0.458104	0.239891	0.431638
SEQ	TRANSCRIPTOR	gene	296971	297108	.	+	.	ID=LACR_0326;Name=LACR_0326;locus_tag=LACR_0326;coverage=0;counts=0;rpkm=0;color=9	LACR_0326	LACR_0326#hypothetical_protein#NC_008527#GI:116510843	33	40	10	28	19	35	32	49	29	37	35	34	14	21		0	1	0	1	0	1	0	1	0	1	0	1
SEQ	TRANSCRIPTOR	gene	297204	297929	.	+	.	ID=LACR_0327;Name=LACR_0327;locus_tag=LACR_0327;coverage=0;counts=0;rpkm=0;color=9	LACR_0327	LACR_0327#metal-dependent_protease_related_protein,_putative_molecular_chaperone#NC_008527#GI:116510843	931	1130	659	1101	730	1340	1376	1592	1071	1435	1277	1300	566	806		-0.101466	0.792967	0.0552545	0.978425	0.0182139	0.993508	0.731101	0.00428201	0.514588	0.0559336	0.327826	0.272481
SEQ	TRANSCRIPTOR	gene	297883	298452	.	+	.	ID=LACR_0328;Name=LACR_0328;locus_tag=LACR_0328;coverage=0;counts=0;rpkm=0;color=9	LACR_0328	LACR_0328#SSU_ribosomal_protein_S18P_alanine_acetyltransferase#NC_008527#GI:116510843	806	1051	559	923	640	1030	1098	1221	908	1069	1170	1087	496	744		-0.106514	0.797394	-0.0362651	0.989742	-0.110015	0.928927	0.531648	0.0598359	0.348861	0.248989	0.295154	0.37019
SEQ	TRANSCRIPTOR	gene	298449	298919	.	+	.	ID=LACR_0329;Name=LACR_0329;locus_tag=LACR_0329;coverage=0;counts=0;rpkm=0;color=9	LACR_0329	LACR_0329#acetyltransferase#NC_008527#GI:116510843	264	495	125	341	179	417	311	388	206	387	303	369	140	205		0.406308	0.203663	0.0303169	0.993192	0.17459	0.839323	0.636857	0.0215487	0.375888	0.211484	0.376447	0.231908
SEQ	TRANSCRIPTOR	gene	298922	299947	.	+	.	ID=LACR_0330;Name=LACR_0330;Alias=gcp;locus_tag=LACR_0330;coverage=0;counts=0;rpkm=0;color=9	LACR_0330	LACR_0330#putative_DNA-binding/iron_metalloprotein/AP_endonuclease#NC_008527#GI:116510843	1205	1614	752	1713	1026	1673	1108	1582	1105	1256	1388	1593	733	1353		-0.226494	0.511537	-0.0976807	0.957244	-0.138898	0.8781	0.009221	0.977322	-0.107681	0.743931	-0.0337678	0.932515
SEQ	TRANSCRIPTOR	gene	299962	300162	.	+	.	ID=LACR_0331;Name=LACR_0331;locus_tag=LACR_0331;coverage=0;counts=0;rpkm=0;color=9	LACR_0331	LACR_0331#hypothetical_protein#NC_008527#GI:116510843	187	354	117	321	206	322	165	229	162	204	233	306	161	200		-0.170274	0.683331	-0.149155	0.922441	-0.012488	0.996768	-0.284199	0.389809	-0.346694	0.302871	-0.0331237	0.940414
SEQ	TRANSCRIPTOR	gene	300331	300492	.	-	.	ID=LACR_0332;Name=LACR_0332;locus_tag=LACR_0332;coverage=0;counts=0;rpkm=0;color=9	LACR_0332	LACR_0332#hypothetical_protein#NC_008527#GI:116510843	7	11	2	8	11	24	5	12	8	13	13	11	0	4		0	1	0	1	0	1	0	1	0	1	0	1
SEQ	TRANSCRIPTOR	gene	300596	301387	.	-	.	ID=LACR_0333;Name=LACR_0333;locus_tag=LACR_0333;coverage=0;counts=0;rpkm=0;color=9	LACR_0333	LACR_0333#hypothetical_protein#NC_008527#GI:116510843	810	991	221	351	308	767	209	307	283	319	491	557	216	321		1.06301	0.000175896	-0.198261	0.879752	0.372802	0.55255	-0.447809	0.131525	-0.157552	0.645443	0.384129	0.230513
SEQ	TRANSCRIPTOR	gene	301686	302735	.	+	.	ID=LACR_0334;Name=LACR_0334;locus_tag=LACR_0334;coverage=0;counts=0;rpkm=0;color=9	LACR_0334	#N/A	212	296	188	428	517	709	108	129	196	266	250	370	289	559		-1.39947	3.4147e-07	-0.791615	0.0315601	0.061792	0.976757	-2.17837	2.08121e-15	-1.1923	1.063e-05	-1.00744	0.000264233
SEQ	TRANSCRIPTOR	gene	302851	303591	.	+	.	ID=LACR_0335;Name=LACR_0335;locus_tag=LACR_0335;coverage=0;counts=0;rpkm=0;color=9	LACR_0335	LACR_0335#ABC-type_phosphate/phosphonate_transport_system,_ATPase_component#NC_008527#GI:116510843	38	29	31	30	59	88	28	17	32	30	53	57	38	43		0	1	0	1	0	1	0	1	0	1	0	1
SEQ	TRANSCRIPTOR	gene	303592	304404	.	+	.	ID=LACR_0336;Name=LACR_0336;locus_tag=LACR_0336;coverage=0;counts=0;rpkm=0;color=9	LACR_0336	LACR_0336#ABC-type_phosphate/phosphonate_transport_system,_permease_component#NC_008527#GI:116510843	26	19	11	34	44	56	14	10	15	26	30	36	16	26		0	1	0	1	0	1	0	1	0	1	0	1
SEQ	TRANSCRIPTOR	gene	304424	305233	.	+	.	ID=LACR_0337;Name=LACR_0337;locus_tag=LACR_0337;coverage=0;counts=0;rpkm=0;color=9	LACR_0337	LACR_0337#ABC-type_phosphate/phosphonate_transport_system,_permease_component#NC_008527#GI:116510843	26	35	16	24	52	38	10	11	18	29	22	33	14	19		0	1	0	1	0	1	0	1	0	1	0	1
SEQ	TRANSCRIPTOR	gene	305240	306799	.	+	.	ID=LACR_0338;Name=LACR_0338;locus_tag=LACR_0338;coverage=0;counts=0;rpkm=0;color=9	LACR_0338	LACR_0338#5'-nucleotidase/2',3'-cyclic_phosphodiesterase_related_esterase#NC_008527#GI:116510843	41	42	34	57	50	55	12	18	30	55	41	57	35	29		0	1	0	1	0	1	0	1	0	1	0	1
SEQ	TRANSCRIPTOR	gene	306943	307062	.	+	.	ID=LACR_0339;Name=LACR_0339;locus_tag=LACR_0339;coverage=0;counts=0;rpkm=0;color=9	LACR_0339	LACR_0339#hypothetical_protein#NC_008527#GI:116510843	1	3	1	6	2	2	452	320	252	1412	81	80	2	0		0.235561	0.921284	1.30524	0.75516	0.389698	0.967263	8.09566	1.37987e-23	8.97976	1.59434e-28	5.60331	6.72804e-11
SEQ	TRANSCRIPTOR	gene	307125	307607	.	+	.	ID=LACR_0340;Name=LACR_0340;locus_tag=LACR_0340;coverage=0;counts=0;rpkm=0;color=9	LACR_0340	LACR_0340#thiol_peroxidase#NC_008527#GI:116510843	1355	1515	903	1373	794	1194	3223	2919	2148	7256	1686	1651	417	571		0.853952	0.0188229	0.918309	0.0529872	0.470555	0.520844	2.26537	6.51498e-12	2.73591	2.72934e-16	1.17035	0.000636272
SEQ	TRANSCRIPTOR	gene	307776	310316	.	+	.	ID=LACR_0341;Name=LACR_0341;locus_tag=LACR_0341;coverage=0;counts=0;rpkm=0;color=9	LACR_0341	LACR_0341#lysyl_aminopeptidase#NC_008527#GI:116510843	24682	32692	13421	23824	11146	21964	29698	29770	21241	41809	26606	27828	10217	15165		0.483818	0.0836555	0.241989	0.791659	-0.201155	0.798868	0.862521	0.00045198	0.896479	0.000301764	0.523665	0.0515764
SEQ	TRANSCRIPTOR	gene	310364	311554	.	-	.	ID=LACR_0342;Name=LACR_0342;locus_tag=LACR_0342;coverage=0;counts=0;rpkm=0;color=9	LACR_0342	LACR_0342#major_facilitator_superfamily_permease#NC_008527#GI:116510843	16	33	6	10	10	22	12	7	9	21	7	12	6	21		0	1	0	1	0	1	0	1	0	1	0	1
SEQ	TRANSCRIPTOR	gene	312036	312509	.	-	.	ID=LACR_0343;Name=LACR_0343;locus_tag=LACR_0343;coverage=0;counts=0;rpkm=0;color=9	LACR_0343	LACR_0343#MarR_family_transcriptional_regulator#NC_008527#GI:116510843	146	241	101	218	160	283	212	348	138	414	175	249	119	208		-0.450373	0.238832	-0.369771	0.719718	-0.101414	0.958854	0.39988	0.246104	0.303533	0.408372	-0.194587	0.645457
SEQ	TRANSCRIPTOR	gene	312506	313789	.	-	.	ID=LACR_0344;Name=LACR_0344;locus_tag=LACR_0344;coverage=0;counts=0;rpkm=0;color=9	LACR_0344	LACR_0344#cation_transporter#NC_008527#GI:116510843	588	1152	407	1011	562	1376	1220	1520	620	1883	857	1084	423	827		-0.219414	0.624036	-0.167914	0.921316	0.0453834	0.982764	0.792361	0.015252	0.558254	0.105782	0.0891946	0.845465
SEQ	TRANSCRIPTOR	gene	314065	314415	.	+	.	ID=LACR_0345;Name=LACR_0345;locus_tag=LACR_0345;coverage=0;counts=0;rpkm=0;color=9	LACR_0345	LACR_0345#PadR_family_transcriptional_regulator#NC_008527#GI:116510843	479	663	397	735	375	405	395	435	189	586	322	382	352	509		-0.29412	0.478216	0.0684181	0.978425	-0.604526	0.327122	-0.429269	0.213747	-0.637939	0.0598913	-0.87751	0.00971908
SEQ	TRANSCRIPTOR	gene	314712	316451	.	+	.	ID=LACR_0346;Name=LACR_0346;locus_tag=LACR_0346;coverage=0;counts=0;rpkm=0;color=9	LACR_0346	LACR_0346#ABC-type_multidrug_transport_system,_ATPase_and_permease_component#NC_008527#GI:116510843	1194	1993	1005	2019	1017	1717	1090	1091	766	1803	1062	1157	1093	1521		-0.444017	0.139073	-0.14175	0.908934	-0.496408	0.31479	-0.637152	0.0165793	-0.479556	0.0851933	-0.825456	0.00228781
SEQ	TRANSCRIPTOR	gene	316455	318449	.	+	.	ID=LACR_0347;Name=LACR_0347;locus_tag=LACR_0347;coverage=0;counts=0;rpkm=0;color=9	LACR_0347	LACR_0347#ABC-type_multidrug_transport_system,_ATPase_and_permease_component#NC_008527#GI:116510843	792	1618	654	1643	834	1592	721	826	606	1381	783	944	745	1136		-0.380965	0.2482	-0.101746	0.957953	-0.20608	0.817829	-0.653161	0.0208551	-0.355698	0.24586	-0.703486	0.0165389
SEQ	TRANSCRIPTOR	gene	318623	319888	.	+	.	ID=LACR_0348;Name=LACR_0348;locus_tag=LACR_0348;coverage=0;counts=0;rpkm=0;color=9	LACR_0348	LACR_0348#UDP-N-acetylglucosamine_1-carboxyvinyltransferase#NC_008527#GI:116510843	1411	1644	1200	2316	1689	2499	522	585	627	631	884	1086	1018	1380		-0.342096	0.32053	0.205782	0.865785	0.268284	0.73276	-1.50308	6.61344e-08	-1.24446	1.01108e-05	-0.88323	0.00256845
SEQ	TRANSCRIPTOR	gene	319934	320152	.	+	.	ID=LACR_0349;Name=LACR_0349;locus_tag=LACR_0349;coverage=0;counts=0;rpkm=0;color=9	LACR_0349	LACR_0349#hypothetical_protein#NC_008527#GI:116510843	370	458	285	467	479	572	141	188	177	190	225	293	263	440		-0.431299	0.22081	-0.180134	0.899204	0.119166	0.928927	-1.4621	9.99201e-07	-1.23772	4.49472e-05	-1.01053	0.00112407
SEQ	TRANSCRIPTOR	gene	320411	321301	.	-	.	ID=LACR_0350;Name=LACR_0350;locus_tag=LACR_0350;coverage=0;counts=0;rpkm=0;color=9	LACR_0350	LACR_0350#transposase#NC_008527#GI:116510843	57	89	35	84	48	128	44	81	56	65	76	90	47	76		0	1	0	1	0	1	0	1	0	1	0	1
SEQ	TRANSCRIPTOR	gene	321413	321490	.	+	.	ID=LACR_0351;Name=LACR_0351;locus_tag=LACR_0351;coverage=0;counts=0;rpkm=0;color=9	LACR_0351	LACR_0351#hypothetical_protein#NC_008527#GI:116510843	7	3	0	2	3	7	7	4	6	8	1	2	5	2		0	1	0	1	0	1	0	1	0	1	0	1
SEQ	TRANSCRIPTOR	gene	321546	321806	.	+	.	ID=LACR_0352;Name=LACR_0352;locus_tag=LACR_0352;coverage=0;counts=0;rpkm=0;color=9	LACR_0352	LACR_0352#transposase#NC_008527#GI:116510843	109	209	38	123	46	137	91	144	63	130	84	123	44	122		0	1	0	1	0	1	0	1	0	1	0	1
SEQ	TRANSCRIPTOR	gene	322237	322647	.	+	.	ID=LACR_0353;Name=LACR_0353;locus_tag=LACR_0353;coverage=0;counts=0;rpkm=0;color=9	LACR_0353	LACR_0353#transposase#NC_008527#GI:116510843	63	106	25	44	45	74	42	31	31	60	61	61	30	42		0	1	0	1	0	1	0	1	0	1	0	1
SEQ	TRANSCRIPTOR	gene	322765	323718	.	+	.	ID=LACR_0354;Name=LACR_0354;locus_tag=LACR_0354;coverage=0;counts=0;rpkm=0;color=9	LACR_0354	LACR_0354#molybdopterin/thiamine_biosynthesis_dinucleotide-utilizing_protein#NC_008527#GI:116510843	7	8	1	5	2	10	3	3	1	4	4	1	2	3		0	1	0	1	0	1	0	1	0	1	0	1
SEQ	TRANSCRIPTOR	gene	323774	325009	.	+	.	ID=LACR_0355;Name=LACR_0355;locus_tag=LACR_0355;coverage=0;counts=0;rpkm=0;color=9	LACR_0355	LACR_0355#major_facilitator_superfamily_permease#NC_008527#GI:116510843	5	8	3	11	6	18	6	9	8	3	3	5	5	10		0	1	0	1	0	1	0	1	0	1	0	1
SEQ	TRANSCRIPTOR	gene	325240	325578	.	-	.	ID=LACR_0356;Name=LACR_0356;locus_tag=LACR_0356;coverage=0;counts=0;rpkm=0;color=9	LACR_0356	LACR_0356#hypothetical_protein#NC_008527#GI:116510843	211	358	136	433	357	856	219	283	158	274	228	338	174	407		-0.686573	0.043192	-0.404241	0.624246	0.502037	0.40846	-0.530699	0.0994404	-0.756476	0.0178625	-0.568651	0.0944792
SEQ	TRANSCRIPTOR	gene	325620	326168	.	-	.	ID=LACR_0357;Name=LACR_0357;locus_tag=LACR_0357;coverage=0;counts=0;rpkm=0;color=9	LACR_0357	LACR_0357#hypothetical_protein#NC_008527#GI:116510843	130	238	110	306	143	239	147	194	71	184	119	166	72	173		-0.0790701	0.886882	0.414804	0.677918	0.150531	0.912725	0.153446	0.709294	-0.328752	0.410767	-0.311325	0.466531
SEQ	TRANSCRIPTOR	gene	326280	326756	.	-	.	ID=LACR_0358;Name=LACR_0358;locus_tag=LACR_0358;coverage=0;counts=0;rpkm=0;color=9	LACR_0358	LACR_0358#transcriptional_regulator#NC_008527#GI:116510843	643	1025	553	1236	722	1424	656	893	603	729	684	853	634	1310		-0.885504	0.00154585	-0.437175	0.438165	-0.391922	0.492824	-0.6653	0.0138346	-0.827312	0.00230441	-0.875486	0.00147358
SEQ	TRANSCRIPTOR	gene	326819	327367	.	-	.	ID=LACR_0359;Name=LACR_0359;locus_tag=LACR_0359;coverage=0;counts=0;rpkm=0;color=9	LACR_0359	LACR_0359#hypothetical_protein#NC_008527#GI:116510843	143	353	118	476	86	312	89	198	76	135	116	200	198	431		-1.04672	0.0313413	-0.515886	0.697114	-1.29855	0.033935	-1.49192	0.000824072	-1.9143	2.20171e-05	-1.53759	0.000825593
SEQ	TRANSCRIPTOR	gene	328059	328961	.	+	.	ID=LACR_0360;Name=LACR_0360;locus_tag=LACR_0360;coverage=0;counts=0;rpkm=0;color=9	LACR_0360	LACR_0360#ABC-type_metal_ion_transport_system,_periplasmic_component/surface_antigen#NC_008527#GI:116510843	422	825	229	680	333	439	50	100	129	99	266	268	377	434		-0.155892	0.781517	-0.304248	0.83764	-0.608783	0.428477	-2.87875	2.17283e-13	-2.13483	3.14434e-08	-1.21654	0.00195434
SEQ	TRANSCRIPTOR	gene	329106	329966	.	+	.	ID=LACR_0361;Name=LACR_0361;locus_tag=LACR_0361;coverage=0;counts=0;rpkm=0;color=9	LACR_0361	LACR_0361#ABC-type_metal_ion_transport_system,_periplasmic_component/surface_antigen#NC_008527#GI:116510843	529	911	292	647	432	434	93	105	123	119	279	265	472	473		-0.175754	0.725545	-0.43396	0.661361	-0.627331	0.3546	-2.6886	6.77894e-14	-2.32736	6.42895e-11	-1.42865	6.41713e-05
SEQ	TRANSCRIPTOR	gene	330112	330975	.	+	.	ID=LACR_0362;Name=LACR_0362;locus_tag=LACR_0362;coverage=0;counts=0;rpkm=0;color=9	LACR_0362	LACR_0362#ABC-type_metal_ion_transport_system,_periplasmic_component/surface_antigen#NC_008527#GI:116510843	447	784	338	645	365	363	62	88	110	90	215	235	460	477		-0.386682	0.390646	-0.315613	0.821899	-0.858895	0.153222	-3.08436	4.08713e-16	-2.56125	6.85081e-12	-1.69205	4.83054e-06
SEQ	TRANSCRIPTOR	gene	331044	331742	.	+	.	ID=LACR_0363;Name=LACR_0363;locus_tag=LACR_0363;coverage=0;counts=0;rpkm=0;color=9	LACR_0363	LACR_0363#acetoin_reductase#NC_008527#GI:116510843	701	1019	494	814	527	500	83	109	131	109	297	292	625	698		-0.369398	0.416697	-0.354553	0.791659	-0.8375	0.159935	-3.21147	2.00326e-17	-2.78477	9.00208e-14	-1.78528	1.2073e-06
SEQ	TRANSCRIPTOR	gene	331830	332690	.	+	.	ID=LACR_0364;Name=LACR_0364;locus_tag=LACR_0364;coverage=0;counts=0;rpkm=0;color=9	LACR_0364	LACR_0364#ABC-type_metal_ion_transport_system,_periplasmic_component/surface_antigen#NC_008527#GI:116510843	391	661	327	698	430	527	106	127	105	92	185	191	396	510		-0.526221	0.134971	-0.199116	0.899204	-0.426363	0.534053	-2.35784	6.25147e-14	-2.51709	2.84608e-15	-1.86609	2.62738e-09
SEQ	TRANSCRIPTOR	gene	332814	333920	.	+	.	ID=LACR_0365;Name=LACR_0365;locus_tag=LACR_0365;coverage=0;counts=0;rpkm=0;color=9	LACR_0365	LACR_0365#amino_acid_ABC_transporter_ATP-binding_protein#NC_008527#GI:116510843	340	739	219	495	254	403	120	156	121	162	211	240	218	295		0.312952	0.359716	0.0968416	0.965322	-0.195654	0.827608	-1.28902	5.184e-06	-1.22481	1.87428e-05	-0.779136	0.00882267
SEQ	TRANSCRIPTOR	gene	333920	334615	.	+	.	ID=LACR_0366;Name=LACR_0366;locus_tag=LACR_0366;coverage=0;counts=0;rpkm=0;color=9	LACR_0366	LACR_0366#ABC-type_metal_ion_transport_system,_permease_component#NC_008527#GI:116510843	400	624	374	648	298	474	120	154	148	139	232	294	301	507		-0.350869	0.297709	0.0500008	0.982755	-0.587312	0.230661	-1.92314	7.24385e-12	-1.7769	3.20221e-10	-1.18686	2.97389e-05
SEQ	TRANSCRIPTOR	gene	334640	335206	.	+	.	ID=LACR_0367;Name=LACR_0367;locus_tag=LACR_0367;coverage=0;counts=0;rpkm=0;color=9	LACR_0367	LACR_0367#hypothetical_protein#NC_008527#GI:116510843	349	492	272	401	248	322	80	100	122	77	170	208	260	335		-0.221743	0.66414	-0.111885	0.97149	-0.58	0.444823	-2.12554	1.34439e-08	-1.84198	9.90443e-07	-1.25996	0.00099757
SEQ	TRANSCRIPTOR	gene	335325	336950	.	+	.	ID=LACR_0368;Name=LACR_0368;locus_tag=LACR_0368;coverage=0;counts=0;rpkm=0;color=9	LACR_0368	LACR_0368#ABC-type_cobalt_transport_system,_ATPase_component#NC_008527#GI:116510843	109	206	58	170	123	231	62	80	46	86	71	105	68	95		0.215964	0.641918	0.0681068	0.978425	0.539527	0.42454	-0.585854	0.108241	-0.708499	0.0543779	-0.486097	0.218678
SEQ	TRANSCRIPTOR	gene	336997	337818	.	+	.	ID=LACR_0369;Name=LACR_0369;locus_tag=LACR_0369;coverage=0;counts=0;rpkm=0;color=9	LACR_0369	LACR_0369#ABC-type_cobalt_transport_system,_permease_component_CbiQ_related_transporter#NC_008527#GI:116510843	31	49	24	59	49	103	13	27	21	30	31	33	39	58		0	1	0	1	0	1	0	1	0	1	0	1
SEQ	TRANSCRIPTOR	gene	338130	338423	.	+	.	ID=LACR_0370;Name=LACR_0370;locus_tag=LACR_0370;coverage=0;counts=0;rpkm=0;color=9	LACR_0370	LACR_0370#transcriptional_regulator#NC_008527#GI:116510843	503	756	246	528	592	1432	552	593	314	755	438	800	325	437		0.00267932	0.997315	-0.348655	0.702393	0.768945	0.0849674	0.202189	0.557818	0.028053	0.943349	0.0802667	0.849466
SEQ	TRANSCRIPTOR	gene	338398	339126	.	+	.	ID=LACR_0371;Name=LACR_0371;locus_tag=LACR_0371;coverage=0;counts=0;rpkm=0;color=9	LACR_0371	LACR_0371#ABC-type_cobalamin/Fe3+-siderophores_transport_system,_ATPase_component#NC_008527#GI:116510843	491	1113	248	649	567	1801	470	617	310	892	443	939	319	427		0.334305	0.508378	-0.152443	0.952616	0.970637	0.106458	0.142561	0.759215	0.19672	0.679302	0.260341	0.60147
SEQ	TRANSCRIPTOR	gene	339119	340069	.	+	.	ID=LACR_0372;Name=LACR_0372;locus_tag=LACR_0372;coverage=0;counts=0;rpkm=0;color=9	LACR_0372	LACR_0372#ferrichrome_ABC_transporter_permease#NC_008527#GI:116510843	253	537	176	467	503	1384	186	266	155	326	223	538	309	425		-0.650683	0.104614	-0.606066	0.420061	0.69891	0.275625	-1.10049	0.00213079	-1.04436	0.00428464	-0.577395	0.149568
SEQ	TRANSCRIPTOR	gene	340070	341008	.	+	.	ID=LACR_0373;Name=LACR_0373;locus_tag=LACR_0373;coverage=0;counts=0;rpkm=0;color=9	LACR_0373	LACR_0373#ferrichrome_ABC_transporter_permease#NC_008527#GI:116510843	143	338	124	318	340	944	89	134	72	127	135	310	213	242		-0.713805	0.0916379	-0.476049	0.646561	0.804535	0.206376	-1.45937	0.000115662	-1.62576	2.16924e-05	-0.6859	0.0987222
SEQ	TRANSCRIPTOR	gene	341092	342033	.	+	.	ID=LACR_0374;Name=LACR_0374;locus_tag=LACR_0374;coverage=0;counts=0;rpkm=0;color=9	LACR_0374	LACR_0374#ferrichrome_ABC_transporter_substrate-binding_protein#NC_008527#GI:116510843	221	468	201	599	748	1583	103	147	101	197	185	454	527	511		-1.40178	0.000240839	-0.871214	0.139043	0.502142	0.534053	-2.50779	1.83154e-11	-2.27595	1.06773e-09	-1.38415	0.000246266
SEQ	TRANSCRIPTOR	gene	342095	343000	.	+	.	ID=LACR_0375;Name=LACR_0375;locus_tag=LACR_0375;coverage=0;counts=0;rpkm=0;color=9	LACR_0375	LACR_0375#LysR_family_transcriptional_regulator#NC_008527#GI:116510843	483	772	280	647	428	1132	604	734	457	683	588	703	310	537		-0.124349	0.745132	-0.220229	0.833389	0.261877	0.714202	0.302767	0.282875	0.082921	0.799553	0.0466631	0.901422
SEQ	TRANSCRIPTOR	gene	343072	343962	.	-	.	ID=LACR_0376;Name=LACR_0376;locus_tag=LACR_0376;coverage=0;counts=0;rpkm=0;color=9	LACR_0376	#N/A	69	91	33	114	55	136	57	109	51	73	83	90	55	109		0	1	0	1	0	1	0	1	0	1	0	1
SEQ	TRANSCRIPTOR	gene	344070	345245	.	-	.	ID=LACR_0377;Name=LACR_0377;locus_tag=LACR_0377;coverage=0;counts=0;rpkm=0;color=9	LACR_0377	LACR_0377#arabinose_efflux_permease#NC_008527#GI:116510843	23	35	25	61	119	112	6	7	4	4	9	13	30	40		0	1	0	1	0	1	0	1	0	1	0	1
SEQ	TRANSCRIPTOR	gene	345258	346076	.	-	.	ID=LACR_0378;Name=LACR_0378;locus_tag=LACR_0378;coverage=0;counts=0;rpkm=0;color=9	LACR_0378	LACR_0378#aldo/keto_reductase#NC_008527#GI:116510843	15	15	8	18	33	52	1	2	3	3	2	5	11	11		0	1	0	1	0	1	0	1	0	1	0	1
SEQ	TRANSCRIPTOR	gene	346218	346565	.	+	.	ID=LACR_0379;Name=LACR_0379;locus_tag=LACR_0379;coverage=0;counts=0;rpkm=0;color=9	LACR_0379	LACR_0379#transcriptional_regulator#NC_008527#GI:116510843	53	62	34	85	26	87	105	105	60	171	89	97	25	37		0	1	0	1	0	1	0	1	0	1	0	1
SEQ	TRANSCRIPTOR	gene	346609	347001	.	+	.	ID=LACR_0380;Name=LACR_0380;locus_tag=LACR_0380;coverage=0;counts=0;rpkm=0;color=9	LACR_0380	LACR_0380#lactoylglutathione_lyase_related_lyase#NC_008527#GI:116510843	76	133	51	96	42	105	175	166	92	243	118	182	46	66		0.177628	0.745132	0.0597748	0.984531	-0.225826	0.853598	1.23971	0.000581701	1.12433	0.00230792	0.823386	0.0359038
SEQ	TRANSCRIPTOR	gene	346994	347065	.	+	.	ID=LACR_0381;Name=LACR_0381;locus_tag=LACR_0381;coverage=0;counts=0;rpkm=0;color=9	LACR_0381	LACR_0381#hypothetical_protein#NC_008527#GI:116510843	9	21	7	14	11	26	32	27	21	33	21	21	6	6		0	1	0	1	0	1	0	1	0	1	0	1
SEQ	TRANSCRIPTOR	gene	347180	347881	.	+	.	ID=LACR_0382;Name=LACR_0382;Alias=gpmA;locus_tag=LACR_0382;coverage=0;counts=0;rpkm=0;color=9	LACR_0382	LACR_0382#phosphoglyceromutase#NC_008527#GI:116510843	14851	20231	13632	30318	16463	23882	20861	24868	13916	24101	14587	19738	11277	25266		-0.691502	0.0161744	-0.0371331	0.986422	-0.310714	0.630986	0.00875854	0.978182	-0.273093	0.362911	-0.617894	0.0287245
SEQ	TRANSCRIPTOR	gene	348059	348622	.	+	.	ID=LACR_0383;Name=LACR_0383;locus_tag=LACR_0383;coverage=0;counts=0;rpkm=0;color=9	LACR_0383	LACR_0383#peroxiredoxin#NC_008527#GI:116510843	7884	12347	3746	7293	3202	5218	6850	10566	5594	6332	7810	10186	1538	3093		1.46092	9.01773e-08	0.965657	0.00316252	0.36614	0.552241	1.56112	3.9333e-09	1.09432	5.14523e-05	1.41596	1.82669e-07
SEQ	TRANSCRIPTOR	gene	348688	350214	.	+	.	ID=LACR_0384;Name=LACR_0384;locus_tag=LACR_0384;coverage=0;counts=0;rpkm=0;color=9	LACR_0384	LACR_0384#Alkyl_hydroperoxide_reductase,_large_subunit#NC_008527#GI:116510843	5939	7365	3192	5823	2803	4431	5366	6764	3414	5669	5733	6580	1365	2271		1.20441	4.69863e-07	1.00943	0.000188014	0.473608	0.275206	1.37361	2.70007e-09	0.952401	5.51331e-05	1.1954	4.58346e-07
SEQ	TRANSCRIPTOR	gene	350409	352571	.	+	.	ID=LACR_0385;Name=LACR_0385;locus_tag=LACR_0385;coverage=0;counts=0;rpkm=0;color=9	LACR_0385	LACR_0385#penicillin-binding_protein_2B#NC_008527#GI:116510843	1720	2039	1391	2735	2116	3448	1861	1846	1251	2433	1530	1925	1231	1907		-0.41232	0.132646	0.0647728	0.975735	0.28968	0.628463	-0.118123	0.677596	-0.175151	0.534512	-0.44136	0.0967273
SEQ	TRANSCRIPTOR	gene	352701	353297	.	+	.	ID=LACR_0386;Name=LACR_0386;Alias=recR;locus_tag=LACR_0386;coverage=0;counts=0;rpkm=0;color=9	LACR_0386	LACR_0386#recombination_protein_RecR#NC_008527#GI:116510843	522	568	523	877	644	1055	655	685	613	837	725	789	403	718		-0.683781	0.0164444	0.048343	0.982755	0.0817747	0.958854	-0.084648	0.786911	0.0458614	0.892086	-0.118443	0.742371
SEQ	TRANSCRIPTOR	gene	353362	354465	.	+	.	ID=LACR_0387;Name=LACR_0387;Alias=ddl;locus_tag=LACR_0387;coverage=0;counts=0;rpkm=0;color=9	LACR_0387	LACR_0387#D-alanyl-alanine_synthetase_A#NC_008527#GI:116510843	2115	2810	1482	3183	1675	3431	2391	3271	1964	3431	2514	3295	1253	2177		-0.14694	0.652093	0.10986	0.935018	0.005786	0.997951	0.359401	0.146134	0.282721	0.279707	0.195181	0.505372
SEQ	TRANSCRIPTOR	gene	354729	356051	.	+	.	ID=LACR_0388;Name=LACR_0388;locus_tag=LACR_0388;coverage=0;counts=0;rpkm=0;color=9	LACR_0388	LACR_0388#UDP-N-acetylmuramoyl-tripeptide--D-alanyl-D-_alanine_ligase#NC_008527#GI:116510843	992	1622	690	1390	833	1933	1441	1742	1045	1980	1220	1564	594	1086		-0.0482895	0.913753	-0.00320165	0.997894	0.132976	0.877399	0.574086	0.0240976	0.471088	0.0750119	0.172199	0.592015
SEQ	TRANSCRIPTOR	gene	356220	357872	.	+	.	ID=LACR_0389;Name=LACR_0389;locus_tag=LACR_0389;coverage=0;counts=0;rpkm=0;color=9	LACR_0389	LACR_0389#ABC-type_oligopeptide_transport_system,_periplasmic_component#NC_008527#GI:116510843	92	155	34	74	37	136	317	340	90	408	157	182	30	74		0.588974	0.294473	-0.24171	0.922441	0.109653	0.976757	2.3475	1.94201e-07	1.78623	9.74879e-05	1.1819	0.0150923
SEQ	TRANSCRIPTOR	gene	358182	359819	.	+	.	ID=LACR_0390;Name=LACR_0390;locus_tag=LACR_0390;coverage=0;counts=0;rpkm=0;color=9	LACR_0390	LACR_0390#ABC-type_oligopeptide_transport_system,_periplasmic_component#NC_008527#GI:116510843	227	334	138	232	106	176	176	204	83	207	274	271	126	257		-0.111491	0.800986	-0.31265	0.75516	-0.950853	0.0143955	-0.345321	0.278179	-0.799204	0.00876135	-0.023342	0.957648
SEQ	TRANSCRIPTOR	gene	359898	360809	.	+	.	ID=LACR_0391;Name=LACR_0391;locus_tag=LACR_0391;coverage=0;counts=0;rpkm=0;color=9	LACR_0391	LACR_0391#ABC-type_dipeptide/oligopeptide/nickel_transport_system,_permease_component#NC_008527#GI:116510843	50	67	37	75	26	58	38	29	14	16	46	48	34	61		0	1	0	1	0	1	0	1	0	1	0	1
SEQ	TRANSCRIPTOR	gene	360825	361856	.	+	.	ID=LACR_0392;Name=LACR_0392;locus_tag=LACR_0392;coverage=0;counts=0;rpkm=0;color=9	LACR_0392	LACR_0392#ABC-type_dipeptide/oligopeptide/nickel_transport_system,_permease_component#NC_008527#GI:116510843	55	87	38	86	36	66	21	24	13	21	50	54	38	64		0	1	0	1	0	1	0	1	0	1	0	1
SEQ	TRANSCRIPTOR	gene	361859	362908	.	+	.	ID=LACR_0393;Name=LACR_0393;locus_tag=LACR_0393;coverage=0;counts=0;rpkm=0;color=9	LACR_0393	LACR_0393#ABC-type_dipeptide/oligopeptide/nickel_transport_system,_ATPase_component#NC_008527#GI:116510843	118	173	89	184	52	190	46	69	32	47	83	118	74	181		0	1	0	1	0	1	0	1	0	1	0	1
SEQ	TRANSCRIPTOR	gene	362908	363846	.	+	.	ID=LACR_0394;Name=LACR_0394;locus_tag=LACR_0394;coverage=0;counts=0;rpkm=0;color=9	LACR_0394	LACR_0394#ABC-type_oligopeptide_transport_system,_ATPase_component#NC_008527#GI:116510843	52	111	40	111	36	128	33	24	19	30	47	67	49	79		0	1	0	1	0	1	0	1	0	1	0	1
SEQ	TRANSCRIPTOR	gene	364240	365811	.	+	.	ID=LACR_0395;Name=LACR_0395;Alias=prfC;locus_tag=LACR_0395;coverage=0;counts=0;rpkm=0;color=9	LACR_0395	LACR_0395#peptide_chain_release_factor_3#NC_008527#GI:116510843	2328	2907	2446	4716	3437	6314	2106	2443	1840	2842	2332	3069	2354	3899		-0.924906	0.000106851	-0.119016	0.922441	0.0888266	0.930614	-0.818151	0.000388184	-0.77363	0.000973657	-0.783569	0.00106015
SEQ	TRANSCRIPTOR	gene	366134	367789	.	+	.	ID=LACR_0396;Name=LACR_0396;locus_tag=LACR_0396;coverage=0;counts=0;rpkm=0;color=9	LACR_0396	LACR_0396#superfamily_II_DNA/RNA_helicase#NC_008527#GI:116510843	5919	5526	7854	12043	7576	9340	8722	8333	5458	7417	6662	6866	6330	11131		-1.23299	7.94933e-05	-0.0592083	0.978563	-0.499915	0.409855	-0.369591	0.26134	-0.763007	0.0146174	-0.917718	0.00362184
SEQ	TRANSCRIPTOR	gene	368487	369398	.	+	.	ID=LACR_0397;Name=LACR_0397;Alias=era;locus_tag=LACR_0397;coverage=0;counts=0;rpkm=0;color=9	LACR_0397	LACR_0397#GTP-binding_protein_Era#NC_008527#GI:116510843	2236	2679	1475	2935	3147	4630	2514	2997	2060	3270	2485	3323	1623	3167		-0.60139	0.0288456	-0.416822	0.436204	0.22071	0.771478	-0.133818	0.651159	-0.181905	0.535989	-0.270132	0.370641
SEQ	TRANSCRIPTOR	gene	369496	371088	.	+	.	ID=LACR_0398;Name=LACR_0398;Alias=asnB;locus_tag=LACR_0398;coverage=0;counts=0;rpkm=0;color=9	LACR_0398	LACR_0398#asparagine_synthetase_B#NC_008527#GI:116510843	3386	6544	1644	3629	1563	4135	15191	16156	7462	21711	9330	10567	1652	2870		0.421781	0.2482	-0.118621	0.954387	-0.287442	0.73776	2.44784	9.26007e-16	2.23355	2.12465e-13	1.58073	2.73887e-07
SEQ	TRANSCRIPTOR	gene	371279	372097	.	+	.	ID=LACR_0399;Name=LACR_0399;locus_tag=LACR_0399;coverage=0;counts=0;rpkm=0;color=9	LACR_0399	LACR_0399#formamidopyrimidine-DNA_glycosylase#NC_008527#GI:116510843	483	829	325	754	300	492	478	535	320	783	402	492	199	345		0.569698	0.0531128	0.635477	0.135184	0.017086	0.993508	0.544924	0.0472598	0.593889	0.0325502	0.153524	0.666815
SEQ	TRANSCRIPTOR	gene	372250	373413	.	+	.	ID=LACR_0400;Name=LACR_0400;Alias=recA;locus_tag=LACR_0400;coverage=0;counts=0;rpkm=0;color=9	LACR_0400	LACR_0400#recombinase_A#NC_008527#GI:116510843	5731	8556	3529	6807	4072	7514	4002	5396	3259	5614	4361	6163	2983	6391		-0.0427603	0.922963	-0.134598	0.908934	-0.208165	0.792287	-0.326881	0.221484	-0.41538	0.119977	-0.369904	0.193153
SEQ	TRANSCRIPTOR	gene	373428	374810	.	-	.	ID=LACR_0401;Name=LACR_0401;locus_tag=LACR_0401;coverage=0;counts=0;rpkm=0;color=9	LACR_0401	LACR_0401#gamma-aminobutyrate_permease_related_permease#NC_008527#GI:116510843	2387	4779	1620	4683	2520	6503	2273	3875	2462	2451	3749	5300	1827	3720		-0.32324	0.456945	-0.194547	0.904672	0.109878	0.955808	-0.206168	0.599866	-0.42059	0.261335	0.161573	0.72437
SEQ	TRANSCRIPTOR	gene	374882	376261	.	-	.	ID=LACR_0402;Name=LACR_0402;locus_tag=LACR_0402;coverage=0;counts=0;rpkm=0;color=9	LACR_0402	LACR_0402#gamma-aminobutyrate_permease_related_permease#NC_008527#GI:116510843	2453	4878	1689	4616	2437	5986	2806	4972	2721	3072	4167	5609	1722	3329		-0.162374	0.721969	-0.0540985	0.982755	0.147941	0.901969	0.257666	0.471548	-0.0781236	0.8458	0.402923	0.273821
SEQ	TRANSCRIPTOR	gene	376408	376788	.	+	.	ID=LACR_0403;Name=LACR_0403;locus_tag=LACR_0403;coverage=0;counts=0;rpkm=0;color=9	LACR_0403	LACR_0403#hypothetical_protein#NC_008527#GI:116510843	477	660	252	424	343	471	459	452	338	448	426	454	247	243		0.458908	0.176067	0.104763	0.963368	0.16504	0.863323	0.471849	0.123898	0.275806	0.411151	0.209118	0.576455
SEQ	TRANSCRIPTOR	gene	376775	377086	.	+	.	ID=LACR_0404;Name=LACR_0404;locus_tag=LACR_0404;coverage=0;counts=0;rpkm=0;color=9	LACR_0404	LACR_0404#hypothetical_protein#NC_008527#GI:116510843	627	866	330	558	434	635	623	625	479	599	582	613	307	338		0.470309	0.145667	0.116173	0.952616	0.16404	0.855145	0.543089	0.0620601	0.360397	0.247825	0.2694	0.431725
SEQ	TRANSCRIPTOR	gene	377104	377829	.	+	.	ID=LACR_0405;Name=LACR_0405;locus_tag=LACR_0405;coverage=0;counts=0;rpkm=0;color=9	LACR_0405	LACR_0405#hypothetical_protein#NC_008527#GI:116510843	1102	1299	572	984	802	1261	1265	1384	922	1111	1298	1199	490	705		0.32324	0.338016	0.0713337	0.978425	0.247187	0.762655	0.771806	0.00520352	0.432219	0.14839	0.488329	0.110639
SEQ	TRANSCRIPTOR	gene	377893	378450	.	-	.	ID=LACR_0406;Name=LACR_0406;locus_tag=LACR_0406;coverage=0;counts=0;rpkm=0;color=9	LACR_0406	LACR_0406#hypothetical_protein#NC_008527#GI:116510843	433	704	274	502	476	927	602	852	561	696	714	770	230	417		0.125754	0.745009	-0.030884	0.989914	0.563724	0.206376	0.806663	0.00188852	0.650006	0.0155907	0.6473	0.0189346
SEQ	TRANSCRIPTOR	gene	378733	379512	.	+	.	ID=LACR_0407;Name=LACR_0407;locus_tag=LACR_0407;coverage=0;counts=0;rpkm=0;color=9	LACR_0407	LACR_0407#hypothetical_protein#NC_008527#GI:116510843	114	185	78	191	117	316	150	209	84	199	139	182	88	120		-0.19908	0.660658	-0.0182849	0.993692	0.409393	0.587316	0.390427	0.263131	-9.86652e-05	0.999995	0.0291284	0.952383
SEQ	TRANSCRIPTOR	gene	379679	380359	.	+	.	ID=LACR_0408;Name=LACR_0408;locus_tag=LACR_0408;coverage=0;counts=0;rpkm=0;color=9	LACR_0408	LACR_0408#RelA_SpoT_domain-containing_protein#NC_008527#GI:116510843	574	683	361	597	388	626	432	508	345	516	582	544	270	394		0.238284	0.470644	0.2294	0.818611	0.0659609	0.976757	0.12247	0.686312	0.00423836	0.990162	0.188769	0.563199
SEQ	TRANSCRIPTOR	gene	380346	381158	.	+	.	ID=LACR_0409;Name=LACR_0409;Alias=ppnK;locus_tag=LACR_0409;coverage=0;counts=0;rpkm=0;color=9	LACR_0409	LACR_0409#inorganic_polyphosphate/ATP-NAD_kinase#NC_008527#GI:116510843	752	976	508	926	546	1001	525	599	469	603	709	826	369	619		0.13412	0.703008	0.23616	0.796851	0.0960938	0.928927	-0.171023	0.550033	-0.207432	0.472139	0.0710823	0.840933
SEQ	TRANSCRIPTOR	gene	381158	382039	.	+	.	ID=LACR_0410;Name=LACR_0410;locus_tag=LACR_0410;coverage=0;counts=0;rpkm=0;color=9	LACR_0410	LACR_0410#pseudouridylate_synthase,_23S_RNA-specific#NC_008527#GI:116510843	1132	1272	707	1406	946	1527	755	907	687	717	1158	1203	616	1110		-0.165669	0.674734	-0.0182266	0.993692	0.00680765	0.997951	-0.4037	0.178815	-0.574031	0.0532195	-0.095173	0.812554
SEQ	TRANSCRIPTOR	gene	382083	382916	.	-	.	ID=LACR_0411;Name=LACR_0411;locus_tag=LACR_0411;coverage=0;counts=0;rpkm=0;color=9	LACR_0411	LACR_0411#peptidyl-prolyl_cis-trans_isomerase#NC_008527#GI:116510843	818	1545	478	1107	738	1630	902	1196	847	1332	977	1223	416	878		0.186696	0.620888	-0.0304861	0.992576	0.315983	0.632018	0.363425	0.213747	0.427092	0.147919	0.230951	0.49639
SEQ	TRANSCRIPTOR	gene	383226	384659	.	+	.	ID=LACR_0412;Name=LACR_0412;locus_tag=LACR_0412;coverage=0;counts=0;rpkm=0;color=9	LACR_0412	LACR_0412#amino_acid_transporter#NC_008527#GI:116510843	755	1315	534	1331	875	1816	771	1595	1350	815	1650	2162	555	1204		-0.432525	0.392753	-0.250999	0.899204	0.075736	0.979479	0.0692705	0.88885	0.14659	0.771964	0.584298	0.207938
SEQ	TRANSCRIPTOR	gene	384819	385622	.	+	.	ID=LACR_0413;Name=LACR_0413;locus_tag=LACR_0413;coverage=0;counts=0;rpkm=0;color=9	LACR_0413	LACR_0413#hypothetical_protein#NC_008527#GI:116510843	279	427	144	369	136	258	275	305	160	343	276	315	110	176		0.605238	0.0368591	0.462361	0.408764	-0.102475	0.930982	0.656682	0.0143666	0.401774	0.166062	0.475925	0.105006
SEQ	TRANSCRIPTOR	gene	385619	386596	.	+	.	ID=LACR_0414;Name=LACR_0414;locus_tag=LACR_0414;coverage=0;counts=0;rpkm=0;color=9	LACR_0414	LACR_0414#membrane-associated_lipoprotein_for_thiamine_biosynthesis#NC_008527#GI:116510843	371	488	220	524	171	348	305	376	276	439	332	432	151	196		0.599933	0.0282396	0.706885	0.0417878	-0.0223222	0.991769	0.577045	0.0238259	0.648506	0.0117227	0.535333	0.0473262
SEQ	TRANSCRIPTOR	gene	386720	387277	.	+	.	ID=LACR_0415;Name=LACR_0415;locus_tag=LACR_0415;coverage=0;counts=0;rpkm=0;color=9	LACR_0415	LACR_0415#transposase#NC_008527#GI:116510843	10	26	8	16	15	25	133	164	80	182	98	137	65	76		0	1	0	1	0	1	0	1	0	1	0	1
SEQ	TRANSCRIPTOR	gene	387274	388092	.	+	.	ID=LACR_0416;Name=LACR_0416;locus_tag=LACR_0416;coverage=0;counts=0;rpkm=0;color=9	LACR_0416	LACR_0416#transposase#NC_008527#GI:116510843	19	30	15	38	15	37	835	966	500	976	615	843	281	587		-4.7945	9.69713e-53	-4.34306	5.64742e-44	-4.59909	4.97003e-49	0.725604	0.00515131	0.401699	0.152682	0.205835	0.526297
SEQ	TRANSCRIPTOR	gene	388168	389652	.	-	.	ID=LACR_0417;Name=LACR_0417;Alias=lysS;locus_tag=LACR_0417;coverage=0;counts=0;rpkm=0;color=9	LACR_0417	LACR_0417#lysyl-tRNA_synthetase#NC_008527#GI:116510843	10327	15497	6053	13194	7492	13394	14102	16328	7956	14800	10262	13370	5896	12492		-0.162846	0.638927	-0.241037	0.791659	-0.324539	0.576966	0.405632	0.122804	-0.0436892	0.892086	-0.171959	0.592015
SEQ	TRANSCRIPTOR	gene	389850	390669	.	-	.	ID=LACR_0418;Name=LACR_0418;locus_tag=LACR_0418;coverage=0;counts=0;rpkm=0;color=9	LACR_0418	#N/A	183	316	139	371	206	588	183	251	217	292	285	414	114	169		0.0978751	0.837307	0.449178	0.537984	0.835748	0.0508532	0.23088	0.507345	0.495394	0.13107	0.711636	0.0268154
SEQ	TRANSCRIPTOR	gene	390788	391828	.	+	.	ID=LACR_0419;Name=LACR_0419;locus_tag=LACR_0419;coverage=0;counts=0;rpkm=0;color=9	LACR_0419	LACR_0419#hypothetical_protein#NC_008527#GI:116510843	62	97	72	123	104	198	30	28	42	43	38	48	62	79		0	1	0	1	0	1	0	1	0	1	0	1
SEQ	TRANSCRIPTOR	gene	391936	392010	.	-	.	ID=LACR_0420;Name=LACR_0420;locus_tag=LACR_0420;coverage=0;counts=0;rpkm=0;color=9	LACR_0420	LACR_0420#hypothetical_protein#NC_008527#GI:116510843	0	0	0	1	0	4	0	0	0	3	0	0	0	1		0	1	0	1	0	1	0	1	0	1	0	1
SEQ	TRANSCRIPTOR	gene	392046	392990	.	-	.	ID=LACR_0421;Name=LACR_0421;locus_tag=LACR_0421;coverage=0;counts=0;rpkm=0;color=9	LACR_0421	LACR_0421#L-lactate_dehydrogenase#NC_008527#GI:116510843	6	16	2	12	9	15	11	6	2	9	10	11	4	3		0	1	0	1	0	1	0	1	0	1	0	1
SEQ	TRANSCRIPTOR	gene	393305	394126	.	-	.	ID=LACR_0422;Name=LACR_0422;locus_tag=LACR_0422;coverage=0;counts=0;rpkm=0;color=9	LACR_0422	LACR_0422#transcriptional_regulator#NC_008527#GI:116510843	131	229	97	204	184	537	112	144	119	217	120	159	133	143		-0.380058	0.336345	-0.268007	0.833389	0.686003	0.206655	-0.532494	0.122812	-0.157614	0.694591	-0.61397	0.087793
SEQ	TRANSCRIPTOR	gene	394236	395126	.	-	.	ID=LACR_0423;Name=LACR_0423;locus_tag=LACR_0423;coverage=0;counts=0;rpkm=0;color=9	LACR_0423	#N/A	103	174	58	140	70	223	93	136	80	162	97	194	50	115		0.0829513	0.899718	-0.0608229	0.984531	0.216191	0.863657	0.136522	0.771382	0.191439	0.691884	0.265062	0.594245
SEQ	TRANSCRIPTOR	gene	395420	396262	.	+	.	ID=LACR_0424;Name=LACR_0424;locus_tag=LACR_0424;coverage=0;counts=0;rpkm=0;color=9	LACR_0424	LACR_0424#tellurite_resistance_protein_related_permease#NC_008527#GI:116510843	29	50	23	60	49	125	37	65	21	68	48	54	15	44		0	1	0	1	0	1	0	1	0	1	0	1
SEQ	TRANSCRIPTOR	gene	396618	397836	.	+	.	ID=LACR_0425;Name=LACR_0425;locus_tag=LACR_0425;coverage=0;counts=0;rpkm=0;color=9	LACR_0425	#N/A	823	1021	1154	2198	1683	2359	374	434	503	507	716	987	1195	2163		-1.51907	1.71667e-07	-0.300918	0.76146	-0.212	0.817829	-2.40065	6.90004e-17	-2.00327	2.55831e-12	-1.54037	9.04137e-08
SEQ	TRANSCRIPTOR	gene	398051	399462	.	+	.	ID=LACR_0426;Name=LACR_0426;locus_tag=LACR_0426;coverage=0;counts=0;rpkm=0;color=9	LACR_0426	#N/A	180	295	184	351	228	493	120	182	111	272	210	253	183	236		-0.552387	0.0824413	0.00336078	0.997894	0.163955	0.855145	-0.882066	0.00207311	-0.5882	0.0491127	-0.458003	0.15048
SEQ	TRANSCRIPTOR	gene	399620	400225	.	+	.	ID=LACR_0427;Name=LACR_0427;locus_tag=LACR_0427;coverage=0;counts=0;rpkm=0;color=9	LACR_0427	LACR_0427#Acyl_carrier_protein_phosphodiesterase#NC_008527#GI:116510843	1205	2460	957	2223	1104	2645	885	1247	1024	1809	1215	1702	784	1642		-0.0958486	0.822688	0.0659578	0.978425	0.0551177	0.97913	-0.524097	0.0673829	-0.12096	0.724086	-0.27461	0.411924
SEQ	TRANSCRIPTOR	gene	400323	400757	.	+	.	ID=LACR_0428;Name=LACR_0428;locus_tag=LACR_0428;coverage=0;counts=0;rpkm=0;color=9	LACR_0428	LACR_0428#hypothetical_protein#NC_008527#GI:116510843	373	604	264	465	132	398	638	764	431	1349	479	711	142	284		0.523453	0.18581	0.50557	0.531038	-0.304653	0.765781	1.38187	3.18668e-05	1.6162	1.22562e-06	0.928517	0.00884512
SEQ	TRANSCRIPTOR	gene	400813	402855	.	-	.	ID=LACR_0429;Name=LACR_0429;locus_tag=LACR_0429;coverage=0;counts=0;rpkm=0;color=9	LACR_0429	LACR_0429#Na+/H+_antiporter#NC_008527#GI:116510843	511	841	278	780	577	1300	289	426	236	490	368	526	294	571		-0.0343274	0.949055	-0.0861077	0.970878	0.545305	0.282082	-0.627517	0.0287534	-0.634832	0.0300546	-0.50618	0.101586
SEQ	TRANSCRIPTOR	gene	402945	403415	.	-	.	ID=LACR_0430;Name=LACR_0430;locus_tag=LACR_0430;coverage=0;counts=0;rpkm=0;color=9	LACR_0430	LACR_0430#hypothetical_protein#NC_008527#GI:116510843	1054	1293	575	902	989	1375	1534	1635	854	1565	1087	891	524	811		0.136838	0.742921	-0.130341	0.939773	0.321765	0.646658	0.88341	0.00170784	0.46102	0.130171	0.00958722	0.982735
SEQ	TRANSCRIPTOR	gene	403540	404799	.	-	.	ID=LACR_0431;Name=LACR_0431;locus_tag=LACR_0431;coverage=0;counts=0;rpkm=0;color=9	LACR_0431	LACR_0431#tyrosyl-tRNA_synthetase#NC_008527#GI:116510843	7848	12831	5242	10901	7236	11987	14718	17026	9839	21498	9518	11013	4674	7306		0.0775847	0.838838	0.0879368	0.963368	0.14374	0.855145	1.03791	1.78671e-05	0.961366	8.62068e-05	0.202803	0.509429
SEQ	TRANSCRIPTOR	gene	404944	407382	.	+	.	ID=LACR_0432;Name=LACR_0432;locus_tag=LACR_0432;coverage=0;counts=0;rpkm=0;color=9	LACR_0432	LACR_0432#membrane_carboxypeptidase_(penicillin-binding_protein)#NC_008527#GI:116510843	2574	3133	1394	2449	1763	3011	1979	2159	1879	3001	2492	2956	1297	1781		0.196182	0.525437	-0.00113259	0.99974	0.0676408	0.967263	0.0430251	0.88095	0.273675	0.299254	0.227956	0.425027
SEQ	TRANSCRIPTOR	gene	407421	408488	.	-	.	ID=LACR_0433;Name=LACR_0433;locus_tag=LACR_0433;coverage=0;counts=0;rpkm=0;color=9	LACR_0433	LACR_0433#glutamyl_aminopeptidase#NC_008527#GI:116510843	2855	4714	1429	3941	1850	3718	3153	4264	2064	4520	2786	3923	1436	3300		0.0237137	0.966094	-0.169042	0.899204	-0.288676	0.706396	0.326344	0.286798	0.107745	0.76105	-0.0242377	0.954393
SEQ	TRANSCRIPTOR	gene	408591	408875	.	+	.	ID=LACR_0434;Name=LACR_0434;locus_tag=LACR_0434;coverage=0;counts=0;rpkm=0;color=9	LACR_0434	LACR_0434#hypothetical_protein#NC_008527#GI:116510843	495	938	401	1010	570	1288	686	842	544	888	713	904	323	566		-0.0201905	0.96732	0.297531	0.71537	0.476065	0.34226	0.425527	0.119835	0.329025	0.253519	0.300262	0.330052
SEQ	TRANSCRIPTOR	gene	408920	409237	.	+	.	ID=LACR_0435;Name=LACR_0435;locus_tag=LACR_0435;coverage=0;counts=0;rpkm=0;color=9	LACR_0435	LACR_0435#Thiol-disulfide_isomerase_and_thioredoxin#NC_008527#GI:116510843	689	1291	456	1155	567	1354	753	854	611	1038	814	996	355	502		0.468691	0.121326	0.508828	0.300552	0.534854	0.263774	0.525558	0.0560865	0.547642	0.0503412	0.486601	0.0987222
SEQ	TRANSCRIPTOR	gene	409343	409969	.	+	.	ID=LACR_0436;Name=LACR_0436;locus_tag=LACR_0436;coverage=0;counts=0;rpkm=0;color=9	LACR_0436	LACR_0436#EMAP_domain-containing_protein#NC_008527#GI:116510843	4410	6003	3403	6770	4320	8667	4010	5291	3509	5271	4444	5933	2897	5716		-0.378164	0.181471	-0.055384	0.978425	0.0482206	0.97913	-0.230545	0.389537	-0.296479	0.270108	-0.277375	0.335078
SEQ	TRANSCRIPTOR	gene	410131	411471	.	+	.	ID=LACR_0437;Name=LACR_0437;locus_tag=LACR_0437;coverage=0;counts=0;rpkm=0;color=9	LACR_0437	LACR_0437#NADH_oxidase#NC_008527#GI:116510843	3850	6720	1095	2964	2199	6820	1620	2063	1108	2031	2655	5503	1671	2316		0.669944	0.0659941	-0.397508	0.67115	0.489934	0.479605	-0.508179	0.139565	-0.75918	0.0251537	0.408917	0.284897
SEQ	TRANSCRIPTOR	gene	411562	411951	.	+	.	ID=LACR_0438;Name=LACR_0438;locus_tag=LACR_0438;coverage=0;counts=0;rpkm=0;color=9	LACR_0438	LACR_0438#single-stranded_DNA-binding_protein#NC_008527#GI:116510843	12	22	2	11	15	36	8	6	4	15	4	5	5	6		0	1	0	1	0	1	0	1	0	1	0	1
SEQ	TRANSCRIPTOR	gene	412070	412354	.	+	.	ID=LACR_0439;Name=LACR_0439;Alias=groES;locus_tag=LACR_0439;coverage=0;counts=0;rpkm=0;color=9	LACR_0439	LACR_0439#co-chaperonin_GroES#NC_008527#GI:116510843	4287	3329	3017	2581	2172	3236	3047	2370	2035	2341	2235	1432	1640	2079		0.380693	0.502229	0.435637	0.785634	-0.00807111	0.997951	0.169709	0.744394	-0.110491	0.84221	-0.59628	0.236418
SEQ	TRANSCRIPTOR	gene	412441	414069	.	+	.	ID=LACR_0440;Name=LACR_0440;Alias=groEL;locus_tag=LACR_0440;coverage=0;counts=0;rpkm=0;color=9	LACR_0440	LACR_0440#chaperonin_GroEL#NC_008527#GI:116510843	16790	26054	6558	14199	5602	18814	11392	13610	6944	14008	9187	10377	5238	8848		0.91327	0.00245596	0.219328	0.850202	0.121741	0.919968	0.469714	0.119315	0.172828	0.613837	-0.0869108	0.832648
SEQ	TRANSCRIPTOR	gene	414121	414933	.	-	.	ID=LACR_0441;Name=LACR_0441;locus_tag=LACR_0441;coverage=0;counts=0;rpkm=0;color=9	LACR_0441	LACR_0441#beta-lactamase_superfamily_hydrolase#NC_008527#GI:116510843	298	516	230	681	465	816	285	392	310	402	350	524	261	524		-0.626701	0.0442652	-0.16778	0.899204	0.190135	0.82787	-0.557427	0.056318	-0.442513	0.14839	-0.39676	0.221401
SEQ	TRANSCRIPTOR	gene	414935	415111	.	+	.	ID=LACR_0442;Name=LACR_0442;locus_tag=LACR_0442;coverage=0;counts=0;rpkm=0;color=9	LACR_0442	LACR_0442#hypothetical_protein#NC_008527#GI:116510843	11	12	1	1	0	4	14	14	5	10	8	4	0	0		0	1	0	1	0	1	0	1	0	1	0	1
SEQ	TRANSCRIPTOR	gene	415123	416550	.	-	.	ID=LACR_0443;Name=LACR_0443;locus_tag=LACR_0443;coverage=0;counts=0;rpkm=0;color=9	LACR_0443	LACR_0443#Signal_transduction_histidine_kinase#NC_008527#GI:116510843	1924	3087	1090	2886	1535	2943	2460	3401	1742	2564	2413	3377	1063	3396		-0.435654	0.241999	-0.46109	0.537984	-0.460703	0.492824	0.117283	0.754492	-0.303349	0.398947	-0.104261	0.814254
SEQ	TRANSCRIPTOR	gene	416543	417244	.	-	.	ID=LACR_0444;Name=LACR_0444;locus_tag=LACR_0444;coverage=0;counts=0;rpkm=0;color=9	LACR_0444	LACR_0444#DNA-binding_response_regulator#NC_008527#GI:116510843	6457	10609	3273	8298	4148	7146	7993	10647	5264	8011	7183	9113	3120	8326		-0.0541286	0.913753	-0.293946	0.76146	-0.486268	0.370827	0.405604	0.173941	-0.0683858	0.848475	0.0104109	0.982385
SEQ	TRANSCRIPTOR	gene	417422	418057	.	+	.	ID=LACR_0445;Name=LACR_0445;Alias=tmk;locus_tag=LACR_0445;coverage=0;counts=0;rpkm=0;color=9	LACR_0445	LACR_0445#thymidylate_kinase#NC_008527#GI:116510843	579	693	332	642	465	834	578	622	451	941	569	658	344	435		0.00348857	0.99492	-0.0337768	0.989742	0.150655	0.855145	0.229466	0.423695	0.391282	0.157995	0.0505409	0.894264
SEQ	TRANSCRIPTOR	gene	418190	419050	.	+	.	ID=LACR_0446;Name=LACR_0446;locus_tag=LACR_0446;coverage=0;counts=0;rpkm=0;color=9	LACR_0446	LACR_0446#DNA_polymerase_III_subunit_delta'#NC_008527#GI:116510843	490	730	333	626	425	857	483	631	436	771	660	697	358	470		-0.164	0.624036	-0.132356	0.906876	0.0256505	0.987984	0.0268206	0.92814	0.130485	0.65917	0.118087	0.716823
SEQ	TRANSCRIPTOR	gene	419100	419882	.	+	.	ID=LACR_0447;Name=LACR_0447;locus_tag=LACR_0447;coverage=0;counts=0;rpkm=0;color=9	LACR_0447	LACR_0447#signaling_phosphorelay_regulator_protein#NC_008527#GI:116510843	686	1042	451	1055	613	1295	604	728	524	1180	665	1077	499	711		-0.200552	0.585049	-0.0673343	0.978425	0.0528475	0.97913	-0.246208	0.416433	0.0513765	0.885768	-0.0799566	0.837472
SEQ	TRANSCRIPTOR	gene	419875	420201	.	+	.	ID=LACR_0448;Name=LACR_0448;locus_tag=LACR_0448;coverage=0;counts=0;rpkm=0;color=9	LACR_0448	LACR_0448#DNA_replication_intiation_control_protein_YabA#NC_008527#GI:116510843	404	559	287	527	394	621	320	366	270	491	394	522	294	386		-0.212193	0.497292	-0.0792908	0.965322	0.0227987	0.989871	-0.379124	0.135823	-0.253874	0.351787	-0.175396	0.567502
SEQ	TRANSCRIPTOR	gene	420201	421076	.	+	.	ID=LACR_0449;Name=LACR_0449;locus_tag=LACR_0449;coverage=0;counts=0;rpkm=0;color=9	LACR_0449	LACR_0449#hypothetical_protein#NC_008527#GI:116510843	787	1299	522	1292	718	1343	554	705	484	1050	794	1053	616	919		-0.27491	0.394744	-0.14818	0.904672	-0.146998	0.862183	-0.667532	0.0108742	-0.430117	0.122411	-0.321577	0.290608
SEQ	TRANSCRIPTOR	gene	421154	421345	.	-	.	ID=LACR_0450;Name=LACR_0450;locus_tag=LACR_0450;coverage=0;counts=0;rpkm=0;color=9	LACR_0450	LACR_0450#hypothetical_protein#NC_008527#GI:116510843	23	30	14	19	17	33	11	20	24	17	15	22	10	15		0	1	0	1	0	1	0	1	0	1	0	1
SEQ	TRANSCRIPTOR	gene	421420	422229	.	-	.	ID=LACR_0451;Name=LACR_0451;locus_tag=LACR_0451;coverage=0;counts=0;rpkm=0;color=9	LACR_0451	LACR_0451#ABC-type_multidrug_transport_system,_permease_component#NC_008527#GI:116510843	43	63	18	41	20	36	15	29	19	27	22	21	18	28		0	1	0	1	0	1	0	1	0	1	0	1
SEQ	TRANSCRIPTOR	gene	422242	423171	.	-	.	ID=LACR_0452;Name=LACR_0452;locus_tag=LACR_0452;coverage=0;counts=0;rpkm=0;color=9	LACR_0452	LACR_0452#ABC-type_multidrug_transport_system,_ATPase_component#NC_008527#GI:116510843	38	83	22	48	21	47	29	24	23	33	14	23	15	47		0	1	0	1	0	1	0	1	0	1	0	1
SEQ	TRANSCRIPTOR	gene	423303	423803	.	+	.	ID=LACR_0453;Name=LACR_0453;locus_tag=LACR_0453;coverage=0;counts=0;rpkm=0;color=9	LACR_0453	LACR_0453#transcriptional_regulator#NC_008527#GI:116510843	150	212	71	133	106	172	155	158	92	220	145	163	58	117		0.384092	0.317092	-0.0726051	0.978425	0.155655	0.894264	0.505464	0.129164	0.433035	0.213737	0.270359	0.493461
SEQ	TRANSCRIPTOR	gene	423934	424866	.	-	.	ID=LACR_0454;Name=LACR_0454;locus_tag=LACR_0454;coverage=0;counts=0;rpkm=0;color=9	LACR_0454	LACR_0454#mevalonate_kinase#NC_008527#GI:116510843	2606	3586	3396	7411	5035	7718	1620	2512	1822	1898	2680	3314	2477	6256		-1.11291	0.000397399	0.0256893	0.993192	0.0973665	0.957221	-1.39592	2.81779e-06	-1.45359	1.28413e-06	-1.04855	0.000748052
SEQ	TRANSCRIPTOR	gene	425176	426132	.	+	.	ID=LACR_0455;Name=LACR_0455;locus_tag=LACR_0455;coverage=0;counts=0;rpkm=0;color=9	LACR_0455	LACR_0455#diphosphomevalonate_decarboxylase#NC_008527#GI:116510843	658	1012	373	826	548	1051	693	781	537	1035	835	970	332	508		0.286248	0.326874	0.154314	0.899204	0.355428	0.490091	0.441781	0.0746711	0.498344	0.0470279	0.525836	0.0408642
SEQ	TRANSCRIPTOR	gene	426119	427108	.	+	.	ID=LACR_0456;Name=LACR_0456;locus_tag=LACR_0456;coverage=0;counts=0;rpkm=0;color=9	LACR_0456	LACR_0456#phosphomevalonate_kinase#NC_008527#GI:116510843	515	740	297	658	352	780	394	513	358	715	530	641	232	401		0.306714	0.299049	0.251145	0.778513	0.253853	0.692527	0.156489	0.583079	0.3673	0.166062	0.324398	0.251507
SEQ	TRANSCRIPTOR	gene	427231	428280	.	+	.	ID=LACR_0457;Name=LACR_0457;locus_tag=LACR_0457;coverage=0;counts=0;rpkm=0;color=9	LACR_0457	LACR_0457#isopentenyl_pyrophosphate_isomerase#NC_008527#GI:116510843	370	507	268	492	257	509	245	258	255	414	401	490	202	250		0.236707	0.448988	0.404334	0.436204	0.154602	0.839494	-0.239024	0.384583	0.160679	0.581566	0.371443	0.180383
SEQ	TRANSCRIPTOR	gene	428434	429054	.	+	.	ID=LACR_0458;Name=LACR_0458;locus_tag=LACR_0458;coverage=0;counts=0;rpkm=0;color=9	LACR_0458	LACR_0458#superoxide_dismutase#NC_008527#GI:116510843	27534	40007	11989	27316	14075	25508	37706	62166	29677	31440	39967	48798	7386	21218		0.634377	0.0836652	0.18455	0.904672	0.00113718	0.997951	1.50131	2.9068e-06	0.889323	0.0077537	1.14711	0.000611445
SEQ	TRANSCRIPTOR	gene	429305	431659	.	+	.	ID=LACR_0459;Name=LACR_0459;locus_tag=LACR_0459;coverage=0;counts=0;rpkm=0;color=9	LACR_0459	LACR_0459#carbon_starvation_protein,_membrane_protein#NC_008527#GI:116510843	3157	5740	586	2035	1361	4580	739	1655	1187	1209	2486	3976	960	2250		0.809634	0.0741011	-0.689639	0.417867	0.265551	0.83121	-0.774861	0.0642446	-0.65116	0.135828	0.478981	0.315639
SEQ	TRANSCRIPTOR	gene	431840	432541	.	-	.	ID=LACR_0460;Name=LACR_0460;locus_tag=LACR_0460;coverage=0;counts=0;rpkm=0;color=9	LACR_0460	LACR_0460#Acyl_carrier_protein_phosphodiesterase#NC_008527#GI:116510843	9	8	3	4	13	10	3	18	4	11	12	11	7	11		0	1	0	1	0	1	0	1	0	1	0	1
SEQ	TRANSCRIPTOR	gene	432586	433523	.	+	.	ID=LACR_0461;Name=LACR_0461;locus_tag=LACR_0461;coverage=0;counts=0;rpkm=0;color=9	LACR_0461	#N/A	338	485	167	380	193	309	315	396	216	422	341	364	101	250		0.590996	0.0518758	0.335338	0.680505	0.0364296	0.986537	0.700258	0.0116368	0.514467	0.079098	0.491421	0.107038
SEQ	TRANSCRIPTOR	gene	433672	435012	.	+	.	ID=LACR_0462;Name=LACR_0462;locus_tag=LACR_0462;coverage=0;counts=0;rpkm=0;color=9	LACR_0462	LACR_0462#superfamily_II_DNA/RNA_helicase#NC_008527#GI:116510843	2567	3225	1677	3452	2301	3504	2303	2500	1859	2646	2649	3057	1515	2438		-0.122675	0.724485	0.0404154	0.982755	0.0385242	0.982764	-0.0779819	0.786911	-0.157666	0.581566	-0.0401944	0.909331
SEQ	TRANSCRIPTOR	gene	435063	435599	.	+	.	ID=LACR_0463;Name=LACR_0463;locus_tag=LACR_0463;coverage=0;counts=0;rpkm=0;color=9	LACR_0463	LACR_0463#hypothetical_protein#NC_008527#GI:116510843	746	1305	457	1190	753	1319	604	816	489	797	920	954	540	810		-0.119741	0.748783	-0.112238	0.943483	0.0606196	0.976757	-0.311882	0.259344	-0.451014	0.0974843	-0.101591	0.776609
SEQ	TRANSCRIPTOR	gene	435715	436461	.	+	.	ID=LACR_0464;Name=LACR_0464;locus_tag=LACR_0464;coverage=0;counts=0;rpkm=0;color=9	LACR_0464	LACR_0464#transcriptional_regulator#NC_008527#GI:116510843	812	1059	595	1198	929	1304	562	794	636	757	912	1074	644	1002		-0.4988	0.100144	-0.211808	0.841949	-0.0641667	0.976757	-0.661977	0.0150744	-0.562144	0.0467456	-0.305071	0.339297
SEQ	TRANSCRIPTOR	gene	436704	437030	.	+	.	ID=LACR_0465;Name=LACR_0465;locus_tag=LACR_0465;coverage=0;counts=0;rpkm=0;color=9	LACR_0465	LACR_0465#cellobiose-specific_PTS_system_IIB_component#NC_008527#GI:116510843	8426	7171	757	1492	2029	5017	1035	1928	2183	1322	4111	5410	1502	3138		1.16289	0.00870899	-1.32929	0.0112797	0.0232236	0.994101	-1.00359	0.0161141	-0.562244	0.211295	0.500282	0.300817
SEQ	TRANSCRIPTOR	gene	437113	437463	.	+	.	ID=LACR_0466;Name=LACR_0466;locus_tag=LACR_0466;coverage=0;counts=0;rpkm=0;color=9	LACR_0466	LACR_0466#cellobiose-specific_PTS_system_IIA_component#NC_008527#GI:116510843	5987	7338	640	1403	1758	4747	840	1544	1785	1085	3533	4377	1360	2977		0.995812	0.0210219	-1.38928	0.00397165	-0.00543977	0.997951	-1.21194	0.00223707	-0.747305	0.0739863	0.340443	0.486985
SEQ	TRANSCRIPTOR	gene	437557	438285	.	+	.	ID=LACR_0467;Name=LACR_0467;locus_tag=LACR_0467;coverage=0;counts=0;rpkm=0;color=9	LACR_0467	LACR_0467#transcriptional_regulator#NC_008527#GI:116510843	1047	1470	107	270	377	1112	120	208	325	178	624	804	272	545		0.968609	0.0314262	-1.46239	0.00397165	0.245618	0.851114	-1.67321	5.42807e-05	-0.857687	0.048706	0.262527	0.62088
SEQ	TRANSCRIPTOR	gene	438578	439915	.	+	.	ID=LACR_0468;Name=LACR_0468;locus_tag=LACR_0468;coverage=0;counts=0;rpkm=0;color=9	LACR_0468	LACR_0468#cellobiose-specific_PTS_system_IIC_component#NC_008527#GI:116510843	580	634	119	226	245	548	94	128	163	183	382	379	280	458		0.061715	0.888803	-1.4133	2.5817e-06	-0.489419	0.3546	-2.10305	4.1969e-14	-1.40555	3.42563e-07	-0.515783	0.086581
SEQ	TRANSCRIPTOR	gene	440005	441441	.	+	.	ID=LACR_0469;Name=LACR_0469;Alias=celA;locus_tag=LACR_0469;coverage=0;counts=0;rpkm=0;color=9	LACR_0469	LACR_0469#6-phospho-beta-glucosidase#NC_008527#GI:116510843	211	234	54	129	95	234	30	39	58	58	92	120	102	140		0.195861	0.675589	-0.785313	0.167464	-0.187801	0.863657	-2.19764	1.01037e-09	-1.39122	8.35841e-05	-0.786633	0.0316556
SEQ	TRANSCRIPTOR	gene	441884	442009	.	+	.	ID=LACR_0470;Name=LACR_0470;locus_tag=LACR_0470;coverage=0;counts=0;rpkm=0;color=9	LACR_0470	#N/A	26	44	12	27	43	98	12	10	7	17	12	24	8	17		0	1	0	1	0	1	0	1	0	1	0	1
SEQ	TRANSCRIPTOR	gene	442374	444434	.	+	.	ID=LACR_0472;Name=LACR_0472;Alias=ligA;locus_tag=LACR_0472;coverage=0;counts=0;rpkm=0;color=9	LACR_0472	LACR_0472#NAD-dependent_DNA_ligase_LigA#NC_008527#GI:116510843	2598	3085	1189	2214	1441	2610	2596	2496	2131	3632	2739	3065	1152	1398		0.445435	0.112522	0.0615294	0.978425	0.0703674	0.968981	0.603665	0.016227	0.754498	0.00266552	0.574746	0.0298162
SEQ	TRANSCRIPTOR	gene	444575	445603	.	+	.	ID=LACR_0473;Name=LACR_0473;locus_tag=LACR_0473;coverage=0;counts=0;rpkm=0;color=9	LACR_0473	LACR_0473#putative_lipid_kinase#NC_008527#GI:116510843	1629	1856	828	1357	923	1571	1341	1499	1477	2475	1812	1917	687	882		0.454724	0.104713	0.162938	0.899204	0.0937142	0.930982	0.460557	0.0738691	0.923268	0.000192408	0.64951	0.0129999
SEQ	TRANSCRIPTOR	gene	445826	446962	.	+	.	ID=LACR_0474;Name=LACR_0474;locus_tag=LACR_0474;coverage=0;counts=0;rpkm=0;color=9	LACR_0474	LACR_0474#ABC-type_sugar_transport_system,_ATPase_component#NC_008527#GI:116510843	3957	6674	525	1303	2636	10963	881	1761	1502	1045	3989	6877	1416	3105		0.571798	0.28073	-1.63859	0.00221121	0.91897	0.238529	-1.12898	0.0115706	-1.00072	0.0297176	0.721232	0.145939
SEQ	TRANSCRIPTOR	gene	447269	450940	.	+	.	ID=LACR_0475;Name=LACR_0475;locus_tag=LACR_0475;coverage=0;counts=0;rpkm=0;color=9	LACR_0475	LACR_0475#pyruvate:ferredoxin_oxidoreductase,_fusion_of_alpha,_beta_and_gamma_subunit#NC_008527#GI:116510843	6719	8947	2931	5843	1847	1881	5728	8215	7011	7640	8834	6644	2929	7113		0.0233018	0.974604	-0.45977	0.620736	-1.79406	2.18396e-06	0.157069	0.706554	0.309953	0.43924	0.140146	0.776609
SEQ	TRANSCRIPTOR	gene	451031	451921	.	-	.	ID=LACR_0476;Name=LACR_0476;locus_tag=LACR_0476;coverage=0;counts=0;rpkm=0;color=9	LACR_0476	#N/A	65	103	43	103	59	138	67	94	44	77	78	93	42	102		0	1	0	1	0	1	0	1	0	1	0	1
SEQ	TRANSCRIPTOR	gene	452121	452999	.	+	.	ID=LACR_0477;Name=LACR_0477;locus_tag=LACR_0477;coverage=0;counts=0;rpkm=0;color=9	LACR_0477	LACR_0477#hypothetical_protein#NC_008527#GI:116510843	739	1195	480	918	374	859	645	795	516	1380	741	957	373	380		0.589032	0.0811693	0.50664	0.429918	0.0411211	0.983993	0.49922	0.114008	0.81206	0.00820275	0.529279	0.112385
SEQ	TRANSCRIPTOR	gene	452989	453948	.	+	.	ID=LACR_0478;Name=LACR_0478;locus_tag=LACR_0478;coverage=0;counts=0;rpkm=0;color=9	LACR_0478	LACR_0478#hypothetical_protein#NC_008527#GI:116510843	1041	1152	699	1065	640	1070	832	871	866	1243	1129	1057	580	543		0.224142	0.590446	0.306676	0.785634	-0.0126751	0.996768	0.161551	0.654669	0.478618	0.149024	0.319762	0.387203
SEQ	TRANSCRIPTOR	gene	453993	455351	.	+	.	ID=LACR_0479;Name=LACR_0479;Alias=glmM;locus_tag=LACR_0479;coverage=0;counts=0;rpkm=0;color=9	LACR_0479	LACR_0479#phosphoglucosamine_mutase#NC_008527#GI:116510843	4010	5455	2250	4614	2757	4972	3203	4366	2907	3346	4254	4702	2165	3562		0.0449655	0.919844	-0.0696499	0.975735	-0.11669	0.9054	0.0306377	0.921219	-0.177704	0.54887	0.0811802	0.82109
SEQ	TRANSCRIPTOR	gene	455425	456126	.	-	.	ID=LACR_0480;Name=LACR_0480;locus_tag=LACR_0480;coverage=0;counts=0;rpkm=0;color=9	LACR_0480	LACR_0480#GntR_family_transcriptional_regulator#NC_008527#GI:116510843	326	599	129	301	270	846	271	370	296	364	417	526	153	344		0.223893	0.596476	-0.524993	0.436204	0.551404	0.35597	0.0374636	0.922529	0.130738	0.737176	0.394638	0.277272
SEQ	TRANSCRIPTOR	gene	456252	456737	.	+	.	ID=LACR_0481;Name=LACR_0481;locus_tag=LACR_0481;coverage=0;counts=0;rpkm=0;color=9	LACR_0481	LACR_0481#phosphotransferase_system_IIA_component#NC_008527#GI:116510843	327	486	123	353	155	398	38	52	88	109	178	197	147	275		0.27196	0.475269	-0.20901	0.88171	-0.209637	0.827442	-2.57851	5.69628e-16	-1.41237	3.74022e-06	-0.718192	0.0243499
SEQ	TRANSCRIPTOR	gene	456883	458448	.	+	.	ID=LACR_0482;Name=LACR_0482;locus_tag=LACR_0482;coverage=0;counts=0;rpkm=0;color=9	LACR_0482	LACR_0482#beta-glucoside-specific_PTS_system_IIABC_component#NC_008527#GI:116510843	1533	2196	190	550	391	1306	114	216	340	375	780	984	369	683		1.15677	0.00103463	-0.896737	0.0726793	0.0356729	0.987984	-2.04528	1.97526e-09	-0.839958	0.0171363	0.192013	0.668873
SEQ	TRANSCRIPTOR	gene	458515	460824	.	+	.	ID=LACR_0483;Name=LACR_0483;locus_tag=LACR_0483;coverage=0;counts=0;rpkm=0;color=9	LACR_0483	LACR_0483#trehalose_and_maltose_hydrolase_(_phosphorylase)#NC_008527#GI:116510843	1419	1760	254	594	499	1291	103	149	367	358	647	770	468	630		0.834192	0.00922226	-0.763529	0.0910584	0.0513922	0.982298	-2.52647	1.55495e-16	-0.910198	0.00300232	-0.230458	0.539634
SEQ	TRANSCRIPTOR	gene	460977	461642	.	+	.	ID=LACR_0484;Name=LACR_0484;locus_tag=LACR_0484;coverage=0;counts=0;rpkm=0;color=9	LACR_0484	LACR_0484#HAD_family_sugar_phosphatase#NC_008527#GI:116510843	351	627	100	225	187	507	31	68	103	125	198	288	168	257		0.480352	0.190689	-0.747135	0.152455	0.0682793	0.97913	-2.49925	9.7558e-14	-1.23328	0.000159363	-0.394837	0.290946
SEQ	TRANSCRIPTOR	gene	461700	462467	.	-	.	ID=LACR_0485;Name=LACR_0485;locus_tag=LACR_0485;coverage=0;counts=0;rpkm=0;color=9	LACR_0485	LACR_0485#esterase/lipase#NC_008527#GI:116510843	1362	2323	635	1925	855	1907	1701	2769	1118	1732	1751	2360	511	1411		0.307059	0.439925	0.0676126	0.978425	0.00372015	0.997951	0.908264	0.00356841	0.285305	0.426417	0.596967	0.0815221
SEQ	TRANSCRIPTOR	gene	462579	463277	.	+	.	ID=LACR_0486;Name=LACR_0486;locus_tag=LACR_0486;coverage=0;counts=0;rpkm=0;color=9	LACR_0486	LACR_0486#hypothetical_protein#NC_008527#GI:116510843	273	317	230	372	538	703	996	1233	4681	8222	2864	3570	321	432		-1.04437	0.000122127	-0.631056	0.135273	0.208857	0.803328	1.17118	3.7253e-06	3.68915	4.63225e-45	2.4948	1.34583e-22
SEQ	TRANSCRIPTOR	gene	463436	463882	.	+	.	ID=LACR_0487;Name=LACR_0487;locus_tag=LACR_0487;coverage=0;counts=0;rpkm=0;color=9	LACR_0487	LACR_0487#hypothetical_protein#NC_008527#GI:116510843	330	529	240	420	245	450	361	417	279	863	435	432	160	218		0.45883	0.194715	0.482193	0.466548	0.298327	0.717255	0.654292	0.0348874	1.10036	0.000250308	0.612135	0.0623824
SEQ	TRANSCRIPTOR	gene	463879	464397	.	+	.	ID=LACR_0488;Name=LACR_0488;locus_tag=LACR_0488;coverage=0;counts=0;rpkm=0;color=9	LACR_0488	LACR_0488#acetyltransferase#NC_008527#GI:116510843	467	717	334	643	332	790	619	632	463	937	543	619	209	370		0.347121	0.258182	0.447028	0.407675	0.358955	0.526232	0.768453	0.00268223	0.879863	0.000611662	0.448139	0.117337
SEQ	TRANSCRIPTOR	gene	464529	465881	.	+	.	ID=LACR_0489;Name=LACR_0489;locus_tag=LACR_0489;coverage=0;counts=0;rpkm=0;color=9	LACR_0489	LACR_0489#transcription_regulator#NC_008527#GI:116510843	2810	3228	2027	3695	3337	5788	2930	3368	2530	3426	3120	3766	1649	3348		-0.354421	0.240187	-0.0745945	0.973803	0.360084	0.519172	0.00631022	0.982643	-0.048364	0.885768	-0.0740596	0.840216
SEQ	TRANSCRIPTOR	gene	466282	467043	.	+	.	ID=LACR_0491;Name=LACR_0491;Alias=truA;locus_tag=LACR_0491;coverage=0;counts=0;rpkm=0;color=9	LACR_0491	LACR_0491#tRNA_pseudouridine_synthase_A#NC_008527#GI:116510843	592	732	352	616	486	900	560	517	474	595	586	635	304	408		0.19603	0.585455	0.118743	0.941223	0.376022	0.519172	0.222171	0.459224	0.233511	0.444983	0.185221	0.586585
SEQ	TRANSCRIPTOR	gene	467077	467865	.	+	.	ID=LACR_0492;Name=LACR_0492;locus_tag=LACR_0492;coverage=0;counts=0;rpkm=0;color=9	LACR_0492	LACR_0492#phosphomethylpyrimidine_kinase#NC_008527#GI:116510843	427	628	245	582	370	778	359	449	343	520	428	542	258	348		0.0829976	0.822181	0.058554	0.978425	0.313522	0.569156	0.0216101	0.941311	0.126535	0.667625	0.0797305	0.813731
SEQ	TRANSCRIPTOR	gene	467914	468405	.	+	.	ID=LACR_0493;Name=LACR_0493;locus_tag=LACR_0493;coverage=0;counts=0;rpkm=0;color=9	LACR_0493	LACR_0493#hypothetical_protein#NC_008527#GI:116510843	465	615	291	562	364	768	400	487	348	484	591	618	257	397		0.0370333	0.931546	0.0559688	0.978425	0.201147	0.789692	0.066374	0.816695	-0.00391381	0.990162	0.315508	0.250412
SEQ	TRANSCRIPTOR	gene	468386	468928	.	+	.	ID=LACR_0494;Name=LACR_0494;locus_tag=LACR_0494;coverage=0;counts=0;rpkm=0;color=9	LACR_0494	LACR_0494#hypothetical_protein#NC_008527#GI:116510843	954	1220	566	1160	738	1408	676	899	690	888	895	1121	584	825		-0.0701956	0.857028	-0.0611383	0.978425	0.0225645	0.991756	-0.232143	0.408339	-0.186025	0.530027	-0.0769013	0.831639
SEQ	TRANSCRIPTOR	gene	468929	469678	.	+	.	ID=LACR_0495;Name=LACR_0495;locus_tag=LACR_0495;coverage=0;counts=0;rpkm=0;color=9	LACR_0495	#N/A	864	1176	519	1208	719	1400	705	833	654	829	905	1052	529	831		-0.102319	0.784182	-0.0225841	0.993192	0.0670517	0.975068	-0.191368	0.502401	-0.206183	0.479469	-0.0488384	0.894264
SEQ	TRANSCRIPTOR	gene	469651	470064	.	+	.	ID=LACR_0496;Name=LACR_0496;locus_tag=LACR_0496;coverage=0;counts=0;rpkm=0;color=9	LACR_0496	LACR_0496#Serine-pyruvate_aminotransferase#NC_008527#GI:116510843	240	470	166	354	231	537	188	242	204	242	279	331	164	206		0.183754	0.64221	0.114764	0.952616	0.41722	0.493524	-0.187318	0.576723	-0.0852573	0.814034	0.116466	0.773118
SEQ	TRANSCRIPTOR	gene	470341	471948	.	+	.	ID=LACR_0497;Name=LACR_0497;Alias=pyrG;locus_tag=LACR_0497;coverage=0;counts=0;rpkm=0;color=9	LACR_0497	LACR_0497#CTP_synthetase#NC_008527#GI:116510843	10164	12176	6724	12882	8464	10564	19631	20549	10456	22655	12632	12998	6031	12918		-0.386206	0.25814	-0.224347	0.842071	-0.420803	0.492824	0.772242	0.00724087	0.429299	0.166062	-0.0836279	0.839561
SEQ	TRANSCRIPTOR	gene	472160	473017	.	+	.	ID=LACR_0498;Name=LACR_0498;locus_tag=LACR_0498;coverage=0;counts=0;rpkm=0;color=9	LACR_0498	LACR_0498#hypothetical_protein#NC_008527#GI:116510843	42	61	18	19	14	38	76	63	30	106	63	63	16	19		0	1	0	1	0	1	0	1	0	1	0	1
SEQ	TRANSCRIPTOR	gene	472998	473396	.	+	.	ID=LACR_0499;Name=LACR_0499;locus_tag=LACR_0499;coverage=0;counts=0;rpkm=0;color=9	LACR_0499	LACR_0499#hypothetical_protein#NC_008527#GI:116510843	12	16	1	2	3	4	14	12	6	25	13	17	3	3		0	1	0	1	0	1	0	1	0	1	0	1
SEQ	TRANSCRIPTOR	gene	473399	473887	.	+	.	ID=LACR_0500;Name=LACR_0500;locus_tag=LACR_0500;coverage=0;counts=0;rpkm=0;color=9	LACR_0500	LACR_0500#hypothetical_protein#NC_008527#GI:116510843	7	4	2	4	3	5	16	5	7	20	14	12	3	3		0	1	0	1	0	1	0	1	0	1	0	1
SEQ	TRANSCRIPTOR	gene	473884	474441	.	+	.	ID=LACR_0501;Name=LACR_0501;locus_tag=LACR_0501;coverage=0;counts=0;rpkm=0;color=9	LACR_0501	LACR_0501#hypothetical_protein#NC_008527#GI:116510843	11	14	2	12	4	6	23	21	7	35	17	16	4	3		0	1	0	1	0	1	0	1	0	1	0	1
SEQ	TRANSCRIPTOR	gene	474672	475559	.	+	.	ID=LACR_0502;Name=LACR_0502;locus_tag=LACR_0502;coverage=0;counts=0;rpkm=0;color=9	LACR_0502	LACR_0502#hypothetical_protein#NC_008527#GI:116510843	38	81	11	28	13	28	63	59	30	112	74	67	18	28		0	1	0	1	0	1	0	1	0	1	0	1
SEQ	TRANSCRIPTOR	gene	475556	476086	.	+	.	ID=LACR_0503;Name=LACR_0503;locus_tag=LACR_0503;coverage=0;counts=0;rpkm=0;color=9	LACR_0503	LACR_0503#hypothetical_protein#NC_008527#GI:116510843	18	18	5	6	12	14	16	18	14	35	13	23	6	8		0	1	0	1	0	1	0	1	0	1	0	1
SEQ	TRANSCRIPTOR	gene	476093	476665	.	+	.	ID=LACR_0504;Name=LACR_0504;locus_tag=LACR_0504;coverage=0;counts=0;rpkm=0;color=9	LACR_0504	LACR_0504#hypothetical_protein#NC_008527#GI:116510843	27	36	5	11	4	13	7	22	16	35	30	20	3	6		0	1	0	1	0	1	0	1	0	1	0	1
SEQ	TRANSCRIPTOR	gene	476676	477236	.	+	.	ID=LACR_0505;Name=LACR_0505;locus_tag=LACR_0505;coverage=0;counts=0;rpkm=0;color=9	LACR_0505	LACR_0505#hypothetical_protein#NC_008527#GI:116510843	17	19	3	6	5	11	22	19	14	24	21	21	3	10		0	1	0	1	0	1	0	1	0	1	0	1
SEQ	TRANSCRIPTOR	gene	477208	477699	.	+	.	ID=LACR_0506;Name=LACR_0506;locus_tag=LACR_0506;coverage=0;counts=0;rpkm=0;color=9	LACR_0506	LACR_0506#hypothetical_protein#NC_008527#GI:116510843	15	18	6	7	8	4	21	5	17	19	12	16	4	7		0	1	0	1	0	1	0	1	0	1	0	1
SEQ	TRANSCRIPTOR	gene	477755	477913	.	+	.	ID=LACR_0507;Name=LACR_0507;locus_tag=LACR_0507;coverage=0;counts=0;rpkm=0;color=9	LACR_0507	LACR_0507#hypothetical_protein#NC_008527#GI:116510843	4	5	0	1	0	1	2	4	1	12	1	3	1	2		0	1	0	1	0	1	0	1	0	1	0	1
SEQ	TRANSCRIPTOR	gene	477932	478189	.	+	.	ID=LACR_0508;Name=LACR_0508;locus_tag=LACR_0508;coverage=0;counts=0;rpkm=0;color=9	LACR_0508	LACR_0508#hypothetical_protein#NC_008527#GI:116510843	3	15	0	4	1	5	3	2	2	7	6	5	2	1		0	1	0	1	0	1	0	1	0	1	0	1
SEQ	TRANSCRIPTOR	gene	478193	478651	.	+	.	ID=LACR_0509;Name=LACR_0509;locus_tag=LACR_0509;coverage=0;counts=0;rpkm=0;color=9	LACR_0509	LACR_0509#hypothetical_protein#NC_008527#GI:116510843	12	18	5	6	2	3	4	2	5	9	13	5	1	1		0	1	0	1	0	1	0	1	0	1	0	1
SEQ	TRANSCRIPTOR	gene	478669	479583	.	+	.	ID=LACR_0510;Name=LACR_0510;locus_tag=LACR_0510;coverage=0;counts=0;rpkm=0;color=9	LACR_0510	LACR_0510#malate_dehydrogenase_(NAD)#NC_008527#GI:116510843	54	46	36	30	27	29	37	26	25	49	54	39	29	10		0	1	0	1	0	1	0	1	0	1	0	1
SEQ	TRANSCRIPTOR	gene	479618	480499	.	-	.	ID=LACR_0511;Name=LACR_0511;locus_tag=LACR_0511;coverage=0;counts=0;rpkm=0;color=9	LACR_0511	LACR_0511#hypothetical_protein#NC_008527#GI:116510843	875	1615	646	1765	1000	2011	832	1089	525	1021	752	1095	664	1408		-0.412635	0.215997	-0.140983	0.922441	0.00443187	0.997951	-0.440129	0.141194	-0.781416	0.00729603	-0.706552	0.0188697
SEQ	TRANSCRIPTOR	gene	480856	481056	.	-	.	ID=LACR_0512;Name=LACR_0512;locus_tag=LACR_0512;coverage=0;counts=0;rpkm=0;color=9	LACR_0512	LACR_0512#hypothetical_protein#NC_008527#GI:116510843	7520	8918	4303	8046	5986	8126	7025	9389	5458	6360	7484	8330	3372	8275		-0.105656	0.815968	-0.163316	0.905314	-0.148881	0.88374	0.185005	0.586417	-0.224775	0.510389	-0.0626404	0.887144
SEQ	TRANSCRIPTOR	gene	481146	481615	.	-	.	ID=LACR_0513;Name=LACR_0513;locus_tag=LACR_0513;coverage=0;counts=0;rpkm=0;color=9	LACR_0513	#N/A	62	114	155	434	446	553	31	51	57	52	58	119	182	216		-1.93336	1.17933e-06	0.117762	0.970407	0.81021	0.208971	-2.7018	1.79915e-11	-2.20388	3.07436e-08	-1.80673	4.82931e-06
SEQ	TRANSCRIPTOR	gene	481608	482162	.	-	.	ID=LACR_0514;Name=LACR_0514;locus_tag=LACR_0514;coverage=0;counts=0;rpkm=0;color=9	LACR_0514	LACR_0514#hypothetical_protein#NC_008527#GI:116510843	64	163	140	473	438	650	37	59	47	78	53	129	188	324		-1.90755	1.59469e-06	-0.17211	0.939773	0.585956	0.465735	-2.78309	4.66402e-12	-2.39558	1.87955e-09	-2.08239	1.5051e-07
SEQ	TRANSCRIPTOR	gene	482162	482815	.	-	.	ID=LACR_0515;Name=LACR_0515;locus_tag=LACR_0515;coverage=0;counts=0;rpkm=0;color=9	LACR_0515	LACR_0515#deoxynucleoside_kinase#NC_008527#GI:116510843	77	133	204	401	522	572	39	69	41	75	75	86	178	204		-1.61681	2.5948e-06	0.290311	0.818611	1.02246	0.0168845	-2.25296	6.37594e-11	-2.15028	5.4719e-10	-1.86246	5.88923e-08
SEQ	TRANSCRIPTOR	gene	483341	484516	.	-	.	ID=LACR_0516;Name=LACR_0516;locus_tag=LACR_0516;coverage=0;counts=0;rpkm=0;color=9	LACR_0516	#N/A	453	760	189	514	214	617	473	689	266	531	417	611	143	394		0.539852	0.1483	0.0644254	0.978425	0.057546	0.980457	0.806064	0.0140939	0.237892	0.534512	0.426716	0.258996
SEQ	TRANSCRIPTOR	gene	484697	485731	.	+	.	ID=LACR_0517;Name=LACR_0517;locus_tag=LACR_0517;coverage=0;counts=0;rpkm=0;color=9	LACR_0517	#N/A	8	8	6	19	12	19	8	2	6	2	9	4	8	15		0	1	0	1	0	1	0	1	0	1	0	1
SEQ	TRANSCRIPTOR	gene	485751	486884	.	+	.	ID=LACR_0518;Name=LACR_0518;locus_tag=LACR_0518;coverage=0;counts=0;rpkm=0;color=9	LACR_0518	LACR_0518#hypothetical_protein#NC_008527#GI:116510843	9	21	5	18	11	18	3	4	1	6	6	6	7	16		0	1	0	1	0	1	0	1	0	1	0	1
SEQ	TRANSCRIPTOR	gene	487112	490324	.	+	.	ID=LACR_0519;Name=LACR_0519;Alias=dnaE;locus_tag=LACR_0519;coverage=0;counts=0;rpkm=0;color=9	LACR_0519	LACR_0519#DNA_polymerase_III_DnaE#NC_008527#GI:116510843	1621	2656	1110	2496	1500	2797	1620	1973	1407	1979	1799	2394	955	1753		-0.0261847	0.955425	0.0767321	0.965322	0.12597	0.873464	0.0606068	0.829921	-0.00223597	0.994123	0.0732019	0.827413
SEQ	TRANSCRIPTOR	gene	490356	491009	.	-	.	ID=LACR_0520;Name=LACR_0520;locus_tag=LACR_0520;coverage=0;counts=0;rpkm=0;color=9	LACR_0520	LACR_0520#hemolysin_like_protein#NC_008527#GI:116510843	613	805	287	641	548	1057	651	862	541	725	665	846	302	683		-0.106028	0.789741	-0.391511	0.537984	0.185137	0.827608	0.294013	0.307361	0.0727394	0.82704	0.0902023	0.811275
SEQ	TRANSCRIPTOR	gene	491211	492047	.	+	.	ID=LACR_0521;Name=LACR_0521;locus_tag=LACR_0521;coverage=0;counts=0;rpkm=0;color=9	LACR_0521	LACR_0521#hypothetical_protein#NC_008527#GI:116510843	2526	4689	1598	4024	2011	3849	2903	4260	2356	3735	2993	3826	1512	2682		0.0775429	0.84466	0.0546085	0.978425	-0.0679456	0.975068	0.406861	0.128312	0.188067	0.529621	0.14097	0.678517
SEQ	TRANSCRIPTOR	gene	492102	492941	.	+	.	ID=LACR_0522;Name=LACR_0522;locus_tag=LACR_0522;coverage=0;counts=0;rpkm=0;color=9	LACR_0522	LACR_0522#lysophospholipase_L1_related_esterase#NC_008527#GI:116510843	462	691	279	604	269	685	505	594	428	775	590	676	220	315		0.397069	0.17381	0.360262	0.563525	0.198746	0.806798	0.657207	0.00914012	0.764762	0.00250139	0.656751	0.0123336
SEQ	TRANSCRIPTOR	gene	492938	494149	.	+	.	ID=LACR_0523;Name=LACR_0523;locus_tag=LACR_0523;coverage=0;counts=0;rpkm=0;color=9	LACR_0523	LACR_0523#Beta-glucosidase-related_glycosidase#NC_008527#GI:116510843	950	1420	694	1377	744	1440	845	1192	798	1265	1129	1390	597	837		0.00958404	0.987434	0.182878	0.860457	0.0184284	0.993508	0.108336	0.710776	0.138365	0.641583	0.218825	0.468676
SEQ	TRANSCRIPTOR	gene	494158	494814	.	+	.	ID=LACR_0524;Name=LACR_0524;locus_tag=LACR_0524;coverage=0;counts=0;rpkm=0;color=9	LACR_0524	LACR_0524#hypothetical_protein#NC_008527#GI:116510843	345	589	239	520	263	542	243	444	265	368	436	512	240	392		-0.143516	0.70079	-0.0813588	0.970878	-0.228654	0.783068	-0.270538	0.351096	-0.34104	0.243717	0.015938	0.971914
SEQ	TRANSCRIPTOR	gene	494919	495194	.	+	.	ID=LACR_0525;Name=LACR_0525;locus_tag=LACR_0525;coverage=0;counts=0;rpkm=0;color=9	LACR_0525	LACR_0525#nucleoid_protein_Hbs#NC_008527#GI:116510843	13283	7310	11632	13452	16445	12212	16193	18022	12464	13652	12666	11536	10697	18831		-1.0826	0.0364311	-0.411051	0.818721	-0.387497	0.795155	-0.133874	0.812545	-0.461138	0.38824	-0.829483	0.111231
SEQ	TRANSCRIPTOR	gene	495305	495802	.	-	.	ID=LACR_0526;Name=LACR_0526;locus_tag=LACR_0526;coverage=0;counts=0;rpkm=0;color=9	LACR_0526	LACR_0526#acetyltransferase#NC_008527#GI:116510843	275	457	145	340	179	477	514	693	437	1154	434	543	115	183		0.58837	0.0750206	0.33806	0.722657	0.508983	0.373136	1.64115	7.14286e-09	1.96461	5.21857e-12	1.13647	0.000132256
SEQ	TRANSCRIPTOR	gene	495985	496362	.	+	.	ID=LACR_0527;Name=LACR_0527;locus_tag=LACR_0527;coverage=0;counts=0;rpkm=0;color=9	LACR_0527	#N/A	10	21	14	17	22	16	15	15	15	38	17	12	14	7		0	1	0	1	0	1	0	1	0	1	0	1
SEQ	TRANSCRIPTOR	gene	496504	497052	.	+	.	ID=LACR_0528;Name=LACR_0528;locus_tag=LACR_0528;coverage=0;counts=0;rpkm=0;color=9	LACR_0528	#N/A	27	18	20	31	39	36	26	18	20	70	23	34	21	14		0	1	0	1	0	1	0	1	0	1	0	1
SEQ	TRANSCRIPTOR	gene	497064	497868	.	+	.	ID=LACR_0529;Name=LACR_0529;locus_tag=LACR_0529;coverage=0;counts=0;rpkm=0;color=9	LACR_0529	#N/A	47	49	30	49	39	54	36	34	29	65	35	48	28	25		0	1	0	1	0	1	0	1	0	1	0	1
SEQ	TRANSCRIPTOR	gene	498015	498824	.	+	.	ID=LACR_0530;Name=LACR_0530;locus_tag=LACR_0530;coverage=0;counts=0;rpkm=0;color=9	LACR_0530	LACR_0530#ABC_transporter_ATP-binding_protein#NC_008527#GI:116510843	1	5	1	5	2	3	1	4	0	4	1	4	6	1		0	1	0	1	0	1	0	1	0	1	0	1
SEQ	TRANSCRIPTOR	gene	498821	499546	.	+	.	ID=LACR_0531;Name=LACR_0531;locus_tag=LACR_0531;coverage=0;counts=0;rpkm=0;color=9	LACR_0531	LACR_0531#ABC_transporter_permease#NC_008527#GI:116510843	1	4	1	5	3	9	2	0	3	4	1	1	1	5		0	1	0	1	0	1	0	1	0	1	0	1
SEQ	TRANSCRIPTOR	gene	499656	500066	.	+	.	ID=LACR_0532;Name=LACR_0532;locus_tag=LACR_0532;coverage=0;counts=0;rpkm=0;color=9	LACR_0532	LACR_0532#response_regulator#NC_008527#GI:116510843	12	19	13	19	14	20	10	10	7	17	16	5	9	6		0	1	0	1	0	1	0	1	0	1	0	1
SEQ	TRANSCRIPTOR	gene	500063	500440	.	+	.	ID=LACR_0533;Name=LACR_0533;locus_tag=LACR_0533;coverage=0;counts=0;rpkm=0;color=9	LACR_0533	LACR_0533#hypothetical_protein#NC_008527#GI:116510843	19	35	7	29	12	49	8	7	10	38	17	15	9	17		0	1	0	1	0	1	0	1	0	1	0	1
SEQ	TRANSCRIPTOR	gene	500549	501694	.	+	.	ID=LACR_0534;Name=LACR_0534;locus_tag=LACR_0534;coverage=0;counts=0;rpkm=0;color=9	LACR_0534	LACR_0534#pyridoxal-phosphate_dependent_aminotransferase#NC_008527#GI:116510843	812	1147	720	1373	853	1395	524	661	551	825	634	840	625	1036		-0.445463	0.104614	0.0206212	0.993192	-0.0913259	0.930982	-0.852275	0.00043462	-0.623273	0.0131449	-0.744791	0.00317147
SEQ	TRANSCRIPTOR	gene	501844	502722	.	+	.	ID=LACR_0535;Name=LACR_0535;locus_tag=LACR_0535;coverage=0;counts=0;rpkm=0;color=9	LACR_0535	LACR_0535#YG_repeat-containing_cell_wall-associated_hydrolase#NC_008527#GI:116510843	17	18	14	21	23	40	236	309	1352	3215	369	468	15	20		-0.683994	0.208955	-0.320184	0.88324	0.280759	0.83121	3.56976	8.50692e-26	6.5733	3.40117e-81	3.98583	5.29441e-32
SEQ	TRANSCRIPTOR	gene	502779	504428	.	-	.	ID=LACR_0536;Name=LACR_0536;locus_tag=LACR_0536;coverage=0;counts=0;rpkm=0;color=9	LACR_0536	LACR_0536#ABC-type_oligopeptide_transport_system,_periplasmic_component#NC_008527#GI:116510843	1931	3106	712	1991	888	1758	1025	1786	851	973	1501	2132	477	1347		0.84335	0.0186685	0.24208	0.865032	0.0453846	0.983763	0.313222	0.389809	-0.226231	0.562785	0.494481	0.188613
SEQ	TRANSCRIPTOR	gene	504620	505585	.	-	.	ID=LACR_0537;Name=LACR_0537;locus_tag=LACR_0537;coverage=0;counts=0;rpkm=0;color=9	LACR_0537	LACR_0537#cysteine_synthase#NC_008527#GI:116510843	456	668	199	395	255	414	306	447	309	340	457	452	197	329		0.407927	0.18914	-0.147306	0.906876	-0.181406	0.829556	0.143118	0.651159	0.000503011	0.99953	0.231674	0.485301
SEQ	TRANSCRIPTOR	gene	505771	506856	.	+	.	ID=LACR_0538;Name=LACR_0538;locus_tag=LACR_0538;coverage=0;counts=0;rpkm=0;color=9	LACR_0538	LACR_0538#muramidase_(flagellum-specific)#NC_008527#GI:116510843	1581	2107	642	1321	696	1174	1469	1999	852	1416	1469	1738	512	1104		0.551944	0.0460327	-0.01199	0.993692	-0.285713	0.647575	0.769197	0.00203272	0.157873	0.599191	0.460221	0.0967273
SEQ	TRANSCRIPTOR	gene	506891	507523	.	-	.	ID=LACR_0539;Name=LACR_0539;locus_tag=LACR_0539;coverage=0;counts=0;rpkm=0;color=9	LACR_0539	LACR_0539#Zn-dependent_hydrolase,_including_glyoxylase#NC_008527#GI:116510843	381	510	258	472	453	610	282	439	265	300	355	468	309	592		-0.672879	0.0280321	-0.587311	0.236149	-0.228846	0.798316	-0.679616	0.0165793	-0.960008	0.000693461	-0.68208	0.0211887
SEQ	TRANSCRIPTOR	gene	507524	507775	.	-	.	ID=LACR_0540;Name=LACR_0540;locus_tag=LACR_0540;coverage=0;counts=0;rpkm=0;color=9	LACR_0540	#N/A	439	605	245	515	361	526	414	591	434	432	589	595	261	571		-0.314032	0.395881	-0.4269	0.561301	-0.373121	0.600377	-0.0618862	0.863743	-0.185723	0.601097	-0.0103297	0.982735
SEQ	TRANSCRIPTOR	gene	507837	508517	.	+	.	ID=LACR_0541;Name=LACR_0541;locus_tag=LACR_0541;coverage=0;counts=0;rpkm=0;color=9	LACR_0541	LACR_0541#transposase#NC_008527#GI:116510843	555	947	362	916	603	1175	651	861	531	761	553	927	430	779		-0.37906	0.236414	-0.284394	0.76146	0.00459672	0.997951	-0.0329098	0.921219	-0.235336	0.450189	-0.279817	0.390348
SEQ	TRANSCRIPTOR	gene	508551	510422	.	-	.	ID=LACR_0542;Name=LACR_0542;locus_tag=LACR_0542;coverage=0;counts=0;rpkm=0;color=9	LACR_0542	LACR_0542#membrane_carboxypeptidase_(penicillin-binding_protein)#NC_008527#GI:116510843	4670	6522	4039	7677	3481	5744	3961	5421	3489	4277	4846	5857	2750	5669		-0.237686	0.475374	0.199115	0.845982	-0.36323	0.519702	-0.18115	0.539515	-0.397488	0.153346	-0.187871	0.568626
SEQ	TRANSCRIPTOR	gene	510409	511050	.	-	.	ID=LACR_0543;Name=LACR_0543;Alias=recU;locus_tag=LACR_0543;coverage=0;counts=0;rpkm=0;color=9	LACR_0543	LACR_0543#Holliday_junction-specific_endonuclease#NC_008527#GI:116510843	693	1173	287	770	362	740	704	1103	499	949	723	855	304	492		0.520798	0.0785583	0.0162755	0.993692	-0.108608	0.924479	0.798726	0.00232724	0.467445	0.0967912	0.416642	0.16178
SEQ	TRANSCRIPTOR	gene	511131	511655	.	+	.	ID=LACR_0544;Name=LACR_0544;locus_tag=LACR_0544;coverage=0;counts=0;rpkm=0;color=9	LACR_0544	LACR_0544#hypothetical_protein#NC_008527#GI:116510843	34	34	17	30	36	58	14	26	24	48	26	54	12	28		0	1	0	1	0	1	0	1	0	1	0	1
SEQ	TRANSCRIPTOR	gene	511815	512201	.	+	.	ID=LACR_0545;Name=LACR_0545;locus_tag=LACR_0545;coverage=0;counts=0;rpkm=0;color=9	LACR_0545	LACR_0545#arsenate_reductase#NC_008527#GI:116510843	919	1029	684	1204	1054	1651	983	1031	829	1405	997	1084	763	1142		-0.639424	0.0222354	-0.321996	0.654834	-0.0278669	0.987984	-0.287561	0.303111	-0.15826	0.605432	-0.45016	0.113504
SEQ	TRANSCRIPTOR	gene	512422	512703	.	+	.	ID=LACR_0546;Name=LACR_0546;locus_tag=LACR_0546;coverage=0;counts=0;rpkm=0;color=9	LACR_0546	LACR_0546#hypothetical_protein#NC_008527#GI:116510843	330	511	250	468	285	589	308	363	233	580	345	440	209	308		-0.00841279	0.988547	0.146995	0.905314	0.1649	0.839323	-0.00140235	0.995836	0.204822	0.499232	0.0153448	0.97208
SEQ	TRANSCRIPTOR	gene	512669	513448	.	+	.	ID=LACR_0547;Name=LACR_0547;locus_tag=LACR_0547;coverage=0;counts=0;rpkm=0;color=9	LACR_0547	LACR_0547#fructose-1_6-bisphosphatase#NC_008527#GI:116510843	421	667	329	683	433	802	449	476	364	807	584	619	315	403		-0.13409	0.718524	0.124973	0.92732	0.190744	0.817829	-0.0255753	0.935776	0.252383	0.390895	0.146078	0.668559
SEQ	TRANSCRIPTOR	gene	513543	514823	.	+	.	ID=LACR_0548;Name=LACR_0548;locus_tag=LACR_0548;coverage=0;counts=0;rpkm=0;color=9	LACR_0548	LACR_0548#UDP-N-acetylglucosamine_1-carboxyvinyltransferase#NC_008527#GI:116510843	1084	1764	879	1870	1189	2093	983	1278	949	1911	1325	1710	1001	1348		-0.453865	0.0973795	-0.143618	0.899204	-0.0925237	0.930614	-0.454137	0.0705244	-0.149778	0.605432	-0.233422	0.427507
SEQ	TRANSCRIPTOR	gene	514823	515014	.	+	.	ID=LACR_0549;Name=LACR_0549;locus_tag=LACR_0549;coverage=0;counts=0;rpkm=0;color=9	LACR_0549	LACR_0549#hypothetical_protein#NC_008527#GI:116510843	111	179	77	170	131	208	100	127	91	164	131	154	85	146		-0.365278	0.300938	-0.244021	0.833389	0.028182	0.989574	-0.387868	0.221484	-0.235153	0.491005	-0.260901	0.468947
SEQ	TRANSCRIPTOR	gene	515190	516473	.	+	.	ID=LACR_0550;Name=LACR_0550;Alias=tig;locus_tag=LACR_0550;coverage=0;counts=0;rpkm=0;color=9	LACR_0550	LACR_0550#trigger_factor#NC_008527#GI:116510843	13777	26596	11099	26886	15041	24930	14766	20276	12983	24309	18524	22056	10552	18324		-0.229432	0.496709	0.0328757	0.989742	-0.0528842	0.97913	-0.0845048	0.785169	-0.013713	0.970093	-0.0684939	0.852021
SEQ	TRANSCRIPTOR	gene	516647	517822	.	+	.	ID=LACR_0551;Name=LACR_0551;locus_tag=LACR_0551;coverage=0;counts=0;rpkm=0;color=9	LACR_0551	LACR_0551#transposase#NC_008527#GI:116510843	617	987	319	779	360	879	676	879	443	662	700	786	249	470		0.477197	0.104614	0.25936	0.791659	0.193591	0.817829	0.762876	0.00337585	0.285865	0.332046	0.500759	0.0804927
SEQ	TRANSCRIPTOR	gene	524653	526566	.	+	.	ID=LACR_0570;Name=LACR_0570;Alias=dnaG;locus_tag=LACR_0570;coverage=0;counts=0;rpkm=0;color=9	LACR_0570	LACR_0570#DNA_primase#NC_008527#GI:116510843	1450	2151	919	1906	1226	2183	1020	1492	902	1430	1358	1586	777	1116		0.216749	0.474047	0.2232	0.796851	0.281236	0.629735	0.0110635	0.967883	-0.0819264	0.780806	0.0494259	0.888511
SEQ	TRANSCRIPTOR	gene	526643	527986	.	+	.	ID=LACR_0571;Name=LACR_0571;locus_tag=LACR_0571;coverage=0;counts=0;rpkm=0;color=9	LACR_0571	LACR_0571#RNA_polymerase_sigma_factor_RpoD#NC_008527#GI:116510843	6525	8817	3676	8210	5025	9480	6278	8126	5264	7865	6659	7588	3380	6406		-0.00845428	0.988057	-0.049265	0.978425	0.0306774	0.986537	0.211532	0.421458	0.0947115	0.746831	-0.00179854	0.994993
SEQ	TRANSCRIPTOR	gene	528084	528828	.	+	.	ID=LACR_0572;Name=LACR_0572;locus_tag=LACR_0572;coverage=0;counts=0;rpkm=0;color=9	LACR_0572	#N/A	20	31	3	4	4	16	76	73	12	138	14	16	0	4		0	1	0	1	0	1	0	1	0	1	0	1
SEQ	TRANSCRIPTOR	gene	528994	530373	.	+	.	ID=LACR_0573;Name=LACR_0573;locus_tag=LACR_0573;coverage=0;counts=0;rpkm=0;color=9	LACR_0573	LACR_0573#glycerol-3-phosphatase_transporter#NC_008527#GI:116510843	26	40	8	22	14	43	47	56	20	73	12	32	10	28		0	1	0	1	0	1	0	1	0	1	0	1
SEQ	TRANSCRIPTOR	gene	530529	531398	.	+	.	ID=LACR_0574;Name=LACR_0574;locus_tag=LACR_0574;coverage=0;counts=0;rpkm=0;color=9	LACR_0574	LACR_0574#hypothetical_protein#NC_008527#GI:116510843	267	385	120	230	135	228	119	142	80	155	95	97	89	136		0.837352	0.00399756	0.309172	0.738146	0.140248	0.890295	-0.158888	0.635398	-0.337036	0.295746	-0.800202	0.00875001
SEQ	TRANSCRIPTOR	gene	531408	531872	.	+	.	ID=LACR_0575;Name=LACR_0575;locus_tag=LACR_0575;coverage=0;counts=0;rpkm=0;color=9	LACR_0575	#N/A	144	248	61	140	68	140	55	64	44	66	42	56	61	94		0	1	0	1	0	1	0	1	0	1	0	1
SEQ	TRANSCRIPTOR	gene	531911	532672	.	+	.	ID=LACR_0576;Name=LACR_0576;locus_tag=LACR_0576;coverage=0;counts=0;rpkm=0;color=9	LACR_0576	#N/A	282	390	118	254	122	236	71	113	56	80	89	121	132	145		0.543026	0.104343	0.0316268	0.993192	-0.246114	0.798541	-1.01999	0.000990883	-1.43016	5.50823e-06	-1.02485	0.00125751
SEQ	TRANSCRIPTOR	gene	532901	533245	.	+	.	ID=LACR_0577;Name=LACR_0577;locus_tag=LACR_0577;coverage=0;counts=0;rpkm=0;color=9	LACR_0577	LACR_0577#hypothetical_protein#NC_008527#GI:116510843	1411	1285	757	1314	864	2510	1511	1446	921	2010	1116	1247	457	593		0.692187	0.0463823	0.653135	0.244182	1.00059	0.0143955	1.1108	0.000359362	1.02775	0.00117469	0.569361	0.101399
SEQ	TRANSCRIPTOR	gene	533291	535537	.	+	.	ID=LACR_0578;Name=LACR_0578;locus_tag=LACR_0578;coverage=0;counts=0;rpkm=0;color=9	LACR_0578	LACR_0578#ATP-binding_subunit_of_Clp_protease_and_DnaK/DnaJ_chaperones#NC_008527#GI:116510843	15257	18404	6851	15682	9812	26716	18777	18110	11872	19109	14892	17826	5083	8595		0.638417	0.0283806	0.366875	0.590654	0.78567	0.0299744	1.08879	2.99159e-05	0.819446	0.00230136	0.694339	0.0130169
SEQ	TRANSCRIPTOR	gene	535663	536133	.	-	.	ID=LACR_0579;Name=LACR_0579;locus_tag=LACR_0579;coverage=0;counts=0;rpkm=0;color=9	LACR_0579	LACR_0579#BadM/Rrf2_family_transcriptional_regulator#NC_008527#GI:116510843	41	80	31	72	58	98	82	172	109	116	125	173	32	64		0	1	0	1	0	1	0	1	0	1	0	1
SEQ	TRANSCRIPTOR	gene	536359	537372	.	+	.	ID=LACR_0580;Name=LACR_0580;locus_tag=LACR_0580;coverage=0;counts=0;rpkm=0;color=9	LACR_0580	LACR_0580#glyceraldehyde_3-phosphate_dehydrogenase#NC_008527#GI:116510843	776	1058	287	626	379	999	1920	2924	1981	2027	1889	2711	334	641		0.2534	0.521064	-0.417482	0.591219	-0.104725	0.944648	1.95519	2.77286e-11	1.77772	1.84982e-09	1.68213	2.0525e-08
SEQ	TRANSCRIPTOR	gene	537596	538231	.	-	.	ID=LACR_0581;Name=LACR_0581;Alias=def;locus_tag=LACR_0581;coverage=0;counts=0;rpkm=0;color=9	LACR_0581	LACR_0581#peptide_deformylase#NC_008527#GI:116510843	3241	4220	2568	4824	2860	4319	3842	4583	3429	4243	4093	4336	1864	4022		-0.291267	0.375987	0.0604936	0.978425	-0.182538	0.827608	0.196416	0.517999	0.106247	0.747803	-0.00229566	0.994686
SEQ	TRANSCRIPTOR	gene	538386	538790	.	+	.	ID=LACR_0582;Name=LACR_0582;locus_tag=LACR_0582;coverage=0;counts=0;rpkm=0;color=9	LACR_0582	LACR_0582#dinucleoside_polyphosphate_hydrolase#NC_008527#GI:116510843	140	155	86	159	96	184	90	90	83	144	125	154	90	99		0	1	0	1	0	1	0	1	0	1	0	1
SEQ	TRANSCRIPTOR	gene	538852	540930	.	+	.	ID=LACR_0583;Name=LACR_0583;locus_tag=LACR_0583;coverage=0;counts=0;rpkm=0;color=9	LACR_0583	LACR_0583#excinuclease_ABC_subunit_B#NC_008527#GI:116510843	1473	2166	869	1955	967	2019	1059	1271	976	1419	1280	1755	714	1274		0.194925	0.538431	0.165558	0.883419	0.0186421	0.993508	-0.121765	0.668776	-0.0663982	0.82704	0.046849	0.894264
SEQ	TRANSCRIPTOR	gene	541112	541933	.	+	.	ID=LACR_0584;Name=LACR_0584;locus_tag=LACR_0584;coverage=0;counts=0;rpkm=0;color=9	LACR_0584	LACR_0584#amino_acid_ABC_transporter_periplasmic_protein#NC_008527#GI:116510843	16	23	14	16	14	34	43	40	29	65	24	20	7	12		0	1	0	1	0	1	0	1	0	1	0	1
SEQ	TRANSCRIPTOR	gene	541948	543011	.	+	.	ID=LACR_0585;Name=LACR_0585;locus_tag=LACR_0585;coverage=0;counts=0;rpkm=0;color=9	LACR_0585	#N/A	27	42	12	29	16	70	35	56	19	68	46	45	9	14		0	1	0	1	0	1	0	1	0	1	0	1
SEQ	TRANSCRIPTOR	gene	543118	543573	.	-	.	ID=LACR_0586;Name=LACR_0586;locus_tag=LACR_0586;coverage=0;counts=0;rpkm=0;color=9	LACR_0586	LACR_0586#3-hydroxymyristoyl/3-hydroxydecanoyl-(acyl_carrier_protein)_dehydratase#NC_008527#GI:116510843	1946	3550	1290	3390	1777	2922	1304	1908	989	1848	1352	1903	1119	2684		-0.127148	0.76048	-0.0339106	0.989742	-0.167691	0.851114	-0.563979	0.0510622	-0.756944	0.00849825	-0.745084	0.0116755
SEQ	TRANSCRIPTOR	gene	543849	544601	.	+	.	ID=LACR_0587;Name=LACR_0587;locus_tag=LACR_0587;coverage=0;counts=0;rpkm=0;color=9	LACR_0587	LACR_0587#enoyl-(acyl_carrier_protein)_reductase#NC_008527#GI:116510843	2833	5566	2695	6834	3500	4896	1344	2283	1052	1805	1943	2475	2078	4319		-0.294676	0.41816	0.228955	0.839427	-0.0650127	0.978908	-1.16966	3.98247e-05	-1.50274	1.4954e-07	-1.06974	0.000284092
SEQ	TRANSCRIPTOR	gene	544787	545749	.	-	.	ID=LACR_0588;Name=LACR_0588;locus_tag=LACR_0588;coverage=0;counts=0;rpkm=0;color=9	LACR_0588	LACR_0588#OxaA-like_protein_precursor#NC_008527#GI:116510843	1416	2511	1406	3502	2379	3403	1615	2056	1378	2259	1681	2421	1664	2928		-0.926406	0.000476268	-0.270673	0.75516	-0.155674	0.848486	-0.679378	0.00851682	-0.693762	0.00820118	-0.730514	0.00635633
SEQ	TRANSCRIPTOR	gene	545924	546682	.	-	.	ID=LACR_0589;Name=LACR_0589;locus_tag=LACR_0589;coverage=0;counts=0;rpkm=0;color=9	LACR_0589	LACR_0589#HAD_superfamily_hydrolase#NC_008527#GI:116510843	17164	23768	7377	13681	14262	21413	6621	10193	7761	7652	13695	15007	9321	17576		-0.0548746	0.915649	-0.63777	0.18934	-0.0797358	0.973973	-1.0368	0.000292206	-1.05806	0.000248332	-0.448356	0.170205
SEQ	TRANSCRIPTOR	gene	546777	547367	.	-	.	ID=LACR_0590;Name=LACR_0590;locus_tag=LACR_0590;coverage=0;counts=0;rpkm=0;color=9	LACR_0590	LACR_0590#hypothetical_protein#NC_008527#GI:116510843	697	1001	380	759	625	1357	698	1053	564	781	918	968	376	703		-0.0142066	0.979124	-0.228768	0.818611	0.307359	0.63053	0.338082	0.219108	-0.00332312	0.992052	0.26203	0.395772
SEQ	TRANSCRIPTOR	gene	547384	547920	.	-	.	ID=LACR_0591;Name=LACR_0591;locus_tag=LACR_0591;coverage=0;counts=0;rpkm=0;color=9	LACR_0591	#N/A	459	707	229	564	315	726	561	805	439	683	589	707	176	439		0.28348	0.42106	0.0507277	0.982755	0.215551	0.811113	0.831122	0.00279768	0.563104	0.0549899	0.561827	0.0640736
SEQ	TRANSCRIPTOR	gene	547913	548608	.	-	.	ID=LACR_0592;Name=LACR_0592;locus_tag=LACR_0592;coverage=0;counts=0;rpkm=0;color=9	LACR_0592	LACR_0592#phosphopantothenate--cysteine_ligase#NC_008527#GI:116510843	450	715	226	539	302	624	479	761	383	792	527	711	127	311		0.763514	0.0139548	0.490567	0.420061	0.553085	0.311901	1.16957	3.23407e-05	1.0673	0.000195034	0.974556	0.000922509
SEQ	TRANSCRIPTOR	gene	548754	548939	.	-	.	ID=LACR_0593;Name=LACR_0593;locus_tag=LACR_0593;coverage=0;counts=0;rpkm=0;color=9	LACR_0593	LACR_0593#4-oxalocrotonate_tautomerase#NC_008527#GI:116510843	173	424	143	397	217	367	146	342	186	378	189	322	178	351		-0.543632	0.21006	-0.34172	0.811296	-0.368141	0.715146	-0.495718	0.211226	-0.284952	0.508184	-0.609878	0.142226
SEQ	TRANSCRIPTOR	gene	549125	551452	.	+	.	ID=LACR_0594;Name=LACR_0594;locus_tag=LACR_0594;coverage=0;counts=0;rpkm=0;color=9	LACR_0594	LACR_0594#cation_transport_ATPase#NC_008527#GI:116510843	537	1020	326	913	415	1431	785	1199	717	1252	1078	1547	328	669		-0.0441238	0.944153	-0.0569052	0.982755	0.242706	0.818987	0.64449	0.0598359	0.634275	0.0698905	0.84994	0.0150075
SEQ	TRANSCRIPTOR	gene	551485	551928	.	+	.	ID=LACR_0595;Name=LACR_0595;locus_tag=LACR_0595;coverage=0;counts=0;rpkm=0;color=9	LACR_0595	LACR_0595#acetyltransferase#NC_008527#GI:116510843	145	293	80	191	159	343	130	183	141	208	221	255	92	103		0.398403	0.290447	0.0674822	0.978425	0.73192	0.153222	0.262311	0.461424	0.439329	0.202236	0.672823	0.0441709
SEQ	TRANSCRIPTOR	gene	552156	552323	.	+	.	ID=LACR_0596;Name=LACR_0596;locus_tag=LACR_0596;coverage=0;counts=0;rpkm=0;color=9	LACR_0596	#N/A	3	7	6	19	18	21	3	4	0	4	1	9	4	8		0	1	0	1	0	1	0	1	0	1	0	1
SEQ	TRANSCRIPTOR	gene	552375	553229	.	-	.	ID=LACR_0597;Name=LACR_0597;locus_tag=LACR_0597;coverage=0;counts=0;rpkm=0;color=9	LACR_0597	#N/A	263	452	113	274	169	415	161	241	113	243	217	252	122	221		0.364793	0.284054	-0.178755	0.899204	0.170979	0.851114	-0.136239	0.68858	-0.342022	0.288844	-0.104353	0.800265
SEQ	TRANSCRIPTOR	gene	553226	553486	.	-	.	ID=LACR_0598;Name=LACR_0598;locus_tag=LACR_0598;coverage=0;counts=0;rpkm=0;color=9	LACR_0598	#N/A	97	163	40	99	48	163	47	83	41	108	68	104	51	85		0	1	0	1	0	1	0	1	0	1	0	1
SEQ	TRANSCRIPTOR	gene	553558	553674	.	+	.	ID=LACR_0599;Name=LACR_0599;locus_tag=LACR_0599;coverage=0;counts=0;rpkm=0;color=9	LACR_0599	LACR_0599#hypothetical_protein#NC_008527#GI:116510843	1	2	1	3	2	5	0	1	0	1	0	3	2	4		0	1	0	1	0	1	0	1	0	1	0	1
SEQ	TRANSCRIPTOR	gene	553704	554534	.	+	.	ID=LACR_0600;Name=LACR_0600;locus_tag=LACR_0600;coverage=0;counts=0;rpkm=0;color=9	LACR_0600	LACR_0600#hypothetical_protein#NC_008527#GI:116510843	7	11	4	19	14	22	1	3	3	4	5	7	7	4		0	1	0	1	0	1	0	1	0	1	0	1
SEQ	TRANSCRIPTOR	gene	554461	554586	.	+	.	ID=LACR_0601;Name=LACR_0601;locus_tag=LACR_0601;coverage=0;counts=0;rpkm=0;color=9	LACR_0601	LACR_0601#hypothetical_protein#NC_008527#GI:116510843	2	0	2	3	4	2	0	0	0	1	0	1	2	0		0	1	0	1	0	1	0	1	0	1	0	1
SEQ	TRANSCRIPTOR	gene	554741	555058	.	+	.	ID=LACR_0602;Name=LACR_0602;locus_tag=LACR_0602;coverage=0;counts=0;rpkm=0;color=9	LACR_0602	LACR_0602#hypothetical_protein#NC_008527#GI:116510843	0	0	1	0	0	0	0	0	1	0	0	0	0	0		0	1	0	1	0	1	0	1	0	1	0	1
SEQ	TRANSCRIPTOR	gene	555058	556134	.	+	.	ID=LACR_0603;Name=LACR_0603;locus_tag=LACR_0603;coverage=0;counts=0;rpkm=0;color=9	LACR_0603	#N/A	1	0	0	1	0	2	0	1	1	0	0	0	3	2		0	1	0	1	0	1	0	1	0	1	0	1
SEQ	TRANSCRIPTOR	gene	556131	556745	.	+	.	ID=LACR_0604;Name=LACR_0604;locus_tag=LACR_0604;coverage=0;counts=0;rpkm=0;color=9	LACR_0604	LACR_0604#hypothetical_protein#NC_008527#GI:116510843	0	1	0	1	0	1	0	0	1	0	0	0	1	0		0	1	0	1	0	1	0	1	0	1	0	1
SEQ	TRANSCRIPTOR	gene	556763	557806	.	+	.	ID=LACR_0605;Name=LACR_0605;locus_tag=LACR_0605;coverage=0;counts=0;rpkm=0;color=9	LACR_0605	LACR_0605#hypothetical_protein#NC_008527#GI:116510843	4	4	0	1	0	0	0	0	1	3	1	1	0	1		0	1	0	1	0	1	0	1	0	1	0	1
SEQ	TRANSCRIPTOR	gene	557806	558021	.	+	.	ID=LACR_0606;Name=LACR_0606;locus_tag=LACR_0606;coverage=0;counts=0;rpkm=0;color=9	LACR_0606	LACR_0606#hypothetical_protein#NC_008527#GI:116510843	0	0	1	1	0	1	1	1	0	0	2	0	0	1		0	1	0	1	0	1	0	1	0	1	0	1
SEQ	TRANSCRIPTOR	gene	558081	559205	.	+	.	ID=LACR_0607;Name=LACR_0607;locus_tag=LACR_0607;coverage=0;counts=0;rpkm=0;color=9	LACR_0607	LACR_0607#integrase#NC_008527#GI:116510843	538	717	370	635	562	888	493	647	485	739	662	768	297	451		0.0567432	0.886882	0.123584	0.922441	0.420589	0.374233	0.227173	0.407429	0.342688	0.204548	0.356243	0.205601
SEQ	TRANSCRIPTOR	gene	559375	559944	.	+	.	ID=LACR_0608;Name=LACR_0608;locus_tag=LACR_0608;coverage=0;counts=0;rpkm=0;color=9	LACR_0608	LACR_0608#thymidine_kinase#NC_008527#GI:116510843	257	204	178	257	218	311	168	200	208	189	286	291	152	197		-0.253119	0.612612	0.0324083	0.993192	0.0637138	0.980457	-0.320116	0.433226	-0.120138	0.794405	0.130883	0.801059
SEQ	TRANSCRIPTOR	gene	559955	560398	.	+	.	ID=LACR_0609;Name=LACR_0609;locus_tag=LACR_0609;coverage=0;counts=0;rpkm=0;color=9	LACR_0609	LACR_0609#hypothetical_protein#NC_008527#GI:116510843	133	149	112	149	144	199	75	80	81	107	129	122	87	73		0.0708706	0.917687	0.381543	0.791659	0.51521	0.55171	-0.488344	0.251945	-0.190484	0.693931	0.00566499	0.991083
SEQ	TRANSCRIPTOR	gene	560416	561489	.	+	.	ID=LACR_0610;Name=LACR_0610;Alias=prfA;locus_tag=LACR_0610;coverage=0;counts=0;rpkm=0;color=9	LACR_0610	LACR_0610#peptide_chain_release_factor_1#NC_008527#GI:116510843	616	548	584	795	598	684	290	237	366	400	585	568	502	418		-0.394878	0.428457	0.248958	0.899204	-0.0765309	0.97913	-1.24488	0.00173706	-0.666337	0.116346	-0.336023	0.493029
SEQ	TRANSCRIPTOR	gene	561489	562016	.	+	.	ID=LACR_0611;Name=LACR_0611;locus_tag=LACR_0611;coverage=0;counts=0;rpkm=0;color=9	LACR_0611	LACR_0611#hypothetical_protein#NC_008527#GI:116510843	167	158	124	238	165	217	57	69	77	112	131	148	113	105		-0.141488	0.788658	0.338952	0.791659	0.245124	0.827608	-1.22867	0.000729147	-0.632492	0.0985888	-0.285045	0.516582
SEQ	TRANSCRIPTOR	gene	561977	562093	.	+	.	ID=LACR_0612;Name=LACR_0612;locus_tag=LACR_0612;coverage=0;counts=0;rpkm=0;color=9	LACR_0612	LACR_0612#hypothetical_protein#NC_008527#GI:116510843	21	47	23	46	29	53	12	12	13	27	25	30	23	29		0	1	0	1	0	1	0	1	0	1	0	1
SEQ	TRANSCRIPTOR	gene	562086	562841	.	+	.	ID=LACR_0613;Name=LACR_0613;locus_tag=LACR_0613;coverage=0;counts=0;rpkm=0;color=9	LACR_0613	LACR_0613#NADPH-flavin_oxidoreductase#NC_008527#GI:116510843	282	341	357	502	418	494	182	176	239	231	372	426	309	416		-0.915481	0.00967967	-0.0268704	0.993244	-0.159482	0.893938	-1.39674	2.02051e-05	-0.936757	0.00554159	-0.457549	0.22518
SEQ	TRANSCRIPTOR	gene	562946	563761	.	+	.	ID=LACR_0614;Name=LACR_0614;locus_tag=LACR_0614;coverage=0;counts=0;rpkm=0;color=9	LACR_0614	LACR_0614#methylase_of_polypeptide_chain_release_factor#NC_008527#GI:116510843	440	594	264	548	296	492	555	682	360	766	534	618	233	349		0.136044	0.692769	0.133275	0.906876	-0.110697	0.908715	0.709568	0.0032033	0.528628	0.0364711	0.404787	0.136038
SEQ	TRANSCRIPTOR	gene	563792	564256	.	+	.	ID=LACR_0615;Name=LACR_0615;locus_tag=LACR_0615;coverage=0;counts=0;rpkm=0;color=9	LACR_0615	LACR_0615#acetyltransferase#NC_008527#GI:116510843	166	212	90	183	113	181	149	188	118	226	162	222	86	98		0.320349	0.393622	0.195981	0.899204	0.101913	0.949978	0.462857	0.145272	0.46784	0.152049	0.442855	0.197045
SEQ	TRANSCRIPTOR	gene	564253	565173	.	+	.	ID=LACR_0616;Name=LACR_0616;locus_tag=LACR_0616;coverage=0;counts=0;rpkm=0;color=9	LACR_0616	LACR_0616#translation_factor_SUA5#NC_008527#GI:116510843	346	584	196	478	212	404	339	444	256	515	478	523	196	250		0.32162	0.290226	0.194082	0.850202	-0.129359	0.884101	0.40873	0.123526	0.355004	0.199173	0.5678	0.0345817
SEQ	TRANSCRIPTOR	gene	565406	566653	.	+	.	ID=LACR_0617;Name=LACR_0617;Alias=glyA;locus_tag=LACR_0617;coverage=0;counts=0;rpkm=0;color=9	LACR_0617	LACR_0617#serine_hydroxymethyltransferase#NC_008527#GI:116510843	18372	29093	17177	38008	18071	27396	15055	22127	13175	16349	20972	26725	10299	22088		-0.105886	0.799258	0.460188	0.432629	0.0195817	0.993508	-0.137066	0.671888	-0.410063	0.167751	0.0276833	0.946941
SEQ	TRANSCRIPTOR	gene	566834	567436	.	+	.	ID=LACR_0618;Name=LACR_0618;locus_tag=LACR_0618;coverage=0;counts=0;rpkm=0;color=9	LACR_0618	LACR_0618#soluble_lytic_murein_transglycosylase_related_regulatory_protein#NC_008527#GI:116510843	460	479	185	362	356	512	2349	2727	1735	3381	1141	1294	213	340		0.108842	0.789888	-0.341433	0.664897	0.141527	0.8781	2.8326	7.65273e-27	2.80633	2.26581e-26	1.56785	3.92165e-09
SEQ	TRANSCRIPTOR	gene	567563	568660	.	+	.	ID=LACR_0619;Name=LACR_0619;locus_tag=LACR_0619;coverage=0;counts=0;rpkm=0;color=9	LACR_0619	LACR_0619#phosphoserine_aminotransferase#NC_008527#GI:116510843	514	797	241	411	192	356	1081	1191	668	2215	936	1025	231	309		0.553826	0.120538	-0.0472302	0.984531	-0.564395	0.35597	1.68554	3.35772e-08	1.9039	5.94504e-10	1.26635	6.51464e-05
SEQ	TRANSCRIPTOR	gene	568657	569853	.	+	.	ID=LACR_0620;Name=LACR_0620;locus_tag=LACR_0620;coverage=0;counts=0;rpkm=0;color=9	LACR_0620	LACR_0620#D-3-phosphoglycerate_dehydrogenase#NC_008527#GI:116510843	642	888	331	453	175	345	1151	987	722	2227	1195	1084	297	258		0.68529	0.100323	0.168749	0.939773	-0.756915	0.260763	1.51099	3.27895e-05	1.84174	4.83728e-07	1.3887	0.000223934
SEQ	TRANSCRIPTOR	gene	569899	570561	.	+	.	ID=LACR_0621;Name=LACR_0621;locus_tag=LACR_0621;coverage=0;counts=0;rpkm=0;color=9	LACR_0621	LACR_0621#phosphoserine_phosphatase#NC_008527#GI:116510843	322	261	161	149	80	115	284	205	257	767	466	313	90	70		1.13985	0.0362234	0.704304	0.573133	-0.324645	0.832649	1.17769	0.0193491	2.10553	2.15258e-05	1.63939	0.00134322
SEQ	TRANSCRIPTOR	gene	570598	570891	.	-	.	ID=LACR_0622;Name=LACR_0622;locus_tag=LACR_0622;coverage=0;counts=0;rpkm=0;color=9	LACR_0622	LACR_0622#acylphosphatase#NC_008527#GI:116510843	81	185	13	49	46	96	37	61	42	52	66	122	29	54		0	1	0	1	0	1	0	1	0	1	0	1
SEQ	TRANSCRIPTOR	gene	571003	571761	.	+	.	ID=LACR_0623;Name=LACR_0623;locus_tag=LACR_0623;coverage=0;counts=0;rpkm=0;color=9	LACR_0623	LACR_0623#rRNA_methylase#NC_008527#GI:116510843	450	730	230	515	307	688	416	526	320	640	527	620	275	473		-0.0367653	0.933323	-0.349875	0.565103	-0.175081	0.822005	-0.0281488	0.925156	-0.0342546	0.913107	0.0547841	0.88021
SEQ	TRANSCRIPTOR	gene	571973	572362	.	-	.	ID=LACR_0624;Name=LACR_0624;locus_tag=LACR_0624;coverage=0;counts=0;rpkm=0;color=9	LACR_0624	LACR_0624#hypothetical_protein#NC_008527#GI:116510843	3	2	0	1	1	2	0	5	0	2	1	3	2	3		0	1	0	1	0	1	0	1	0	1	0	1
SEQ	TRANSCRIPTOR	gene	572362	572589	.	-	.	ID=LACR_0625;Name=LACR_0625;locus_tag=LACR_0625;coverage=0;counts=0;rpkm=0;color=9	LACR_0625	LACR_0625#hypothetical_protein#NC_008527#GI:116510843	0	0	0	1	0	1	2	0	0	0	1	0	0	3		0	1	0	1	0	1	0	1	0	1	0	1
SEQ	TRANSCRIPTOR	gene	572668	573015	.	+	.	ID=LACR_0626;Name=LACR_0626;locus_tag=LACR_0626;coverage=0;counts=0;rpkm=0;color=9	LACR_0626	LACR_0626#transcriptional_regulator#NC_008527#GI:116510843	82	103	49	115	62	171	50	94	44	86	89	107	49	95		0	1	0	1	0	1	0	1	0	1	0	1
SEQ	TRANSCRIPTOR	gene	573029	573355	.	+	.	ID=LACR_0627;Name=LACR_0627;locus_tag=LACR_0627;coverage=0;counts=0;rpkm=0;color=9	LACR_0627	LACR_0627#inorganic_pyrophosphatase#NC_008527#GI:116510843	99	163	48	155	79	199	60	115	89	93	100	150	40	135		0	1	0	1	0	1	0	1	0	1	0	1
SEQ	TRANSCRIPTOR	gene	573531	573974	.	-	.	ID=LACR_0628;Name=LACR_0628;locus_tag=LACR_0628;coverage=0;counts=0;rpkm=0;color=9	LACR_0628	LACR_0628#flavodoxin#NC_008527#GI:116510843	1230	1911	986	2235	1464	2457	1015	1703	925	1190	1140	1451	893	1916		-0.494767	0.102086	-0.117616	0.943629	-0.012873	0.996005	-0.393647	0.16553	-0.695082	0.0116662	-0.648295	0.0227019
SEQ	TRANSCRIPTOR	gene	574234	575544	.	-	.	ID=LACR_0629;Name=LACR_0629;locus_tag=LACR_0629;coverage=0;counts=0;rpkm=0;color=9	LACR_0629	LACR_0629#major_facilitator_superfamily_permease#NC_008527#GI:116510843	36	37	18	38	20	42	24	31	16	26	18	42	11	27		0	1	0	1	0	1	0	1	0	1	0	1
SEQ	TRANSCRIPTOR	gene	575799	576428	.	+	.	ID=LACR_0630;Name=LACR_0630;locus_tag=LACR_0630;coverage=0;counts=0;rpkm=0;color=9	LACR_0630	LACR_0630#transcriptional_regulator#NC_008527#GI:116510843	120	185	79	145	90	151	134	157	117	207	146	180	70	124		-0.0341311	0.952569	-0.0977288	0.965322	-0.220682	0.817829	0.22887	0.49215	0.366385	0.25443	0.185062	0.623536
SEQ	TRANSCRIPTOR	gene	576708	577562	.	+	.	ID=LACR_0631;Name=LACR_0631;locus_tag=LACR_0631;coverage=0;counts=0;rpkm=0;color=9	LACR_0631	LACR_0631#methionine_aminopeptidase#NC_008527#GI:116510843	2249	2830	1447	3067	1674	2928	1519	1808	1305	2036	1887	2519	1567	2503		-0.355666	0.182366	-0.194082	0.831927	-0.370102	0.42454	-0.657466	0.00400364	-0.6485	0.00542711	-0.464208	0.0612754
SEQ	TRANSCRIPTOR	gene	577585	578490	.	+	.	ID=LACR_0632;Name=LACR_0632;locus_tag=LACR_0632;coverage=0;counts=0;rpkm=0;color=9	LACR_0632	LACR_0632#ribonuclease_BN-like_family_protein#NC_008527#GI:116510843	915	1648	581	1449	898	1583	636	950	693	886	948	1125	743	1250		-0.3465	0.282675	-0.346454	0.638139	-0.225304	0.791378	-0.703904	0.0092799	-0.657517	0.0174437	-0.507704	0.0851611
SEQ	TRANSCRIPTOR	gene	578593	579039	.	-	.	ID=LACR_0633;Name=LACR_0633;locus_tag=LACR_0633;coverage=0;counts=0;rpkm=0;color=9	LACR_0633	LACR_0633#GtcA_family_membrane_protein#NC_008527#GI:116510843	131	244	93	176	170	419	122	181	133	223	195	208	83	161		-0.0740161	0.878215	-0.156566	0.922441	0.6801	0.168892	-0.0448978	0.904286	0.191216	0.596669	0.178932	0.650668
SEQ	TRANSCRIPTOR	gene	579185	579277	.	+	.	ID=LACR_0634;Name=LACR_0634;locus_tag=LACR_0634;coverage=0;counts=0;rpkm=0;color=9	LACR_0634	#N/A	4	12	6	16	8	15	7	7	2	20	5	5	6	5		0	1	0	1	0	1	0	1	0	1	0	1
SEQ	TRANSCRIPTOR	gene	579440	579916	.	+	.	ID=LACR_0635;Name=LACR_0635;locus_tag=LACR_0635;coverage=0;counts=0;rpkm=0;color=9	LACR_0635	LACR_0635#hypothetical_protein#NC_008527#GI:116510843	35	37	29	53	33	55	26	26	29	54	31	22	29	17		0	1	0	1	0	1	0	1	0	1	0	1
SEQ	TRANSCRIPTOR	gene	579948	580223	.	+	.	ID=LACR_0636;Name=LACR_0636;locus_tag=LACR_0636;coverage=0;counts=0;rpkm=0;color=9	LACR_0636	LACR_0636#hypothetical_protein#NC_008527#GI:116510843	21	22	14	21	16	37	12	13	11	28	9	30	7	14		0	1	0	1	0	1	0	1	0	1	0	1
SEQ	TRANSCRIPTOR	gene	580326	580502	.	+	.	ID=LACR_0637;Name=LACR_0637;locus_tag=LACR_0637;coverage=0;counts=0;rpkm=0;color=9	LACR_0637	LACR_0637#hypothetical_protein#NC_008527#GI:116510843	226	266	108	303	250	419	196	262	163	208	268	286	143	330		-0.564061	0.0884159	-0.551715	0.323509	0.00845807	0.997951	-0.372243	0.241004	-0.636349	0.0403763	-0.290681	0.411924
SEQ	TRANSCRIPTOR	gene	580635	581567	.	+	.	ID=LACR_0638;Name=LACR_0638;locus_tag=LACR_0638;coverage=0;counts=0;rpkm=0;color=9	LACR_0638	LACR_0638#HPr_kinase/phosphorylase#NC_008527#GI:116510843	1273	1773	915	1969	1325	2687	1007	1492	999	1291	1501	1912	860	1604		-0.358086	0.21575	-0.0965584	0.952616	0.14777	0.851114	-0.338166	0.197952	-0.413283	0.117755	-0.0827865	0.813259
SEQ	TRANSCRIPTOR	gene	581629	582414	.	+	.	ID=LACR_0639;Name=LACR_0639;locus_tag=LACR_0639;coverage=0;counts=0;rpkm=0;color=9	LACR_0639	LACR_0639#prolipoprotein_diacylglyceryl_transferase#NC_008527#GI:116510843	634	1057	417	1176	713	1355	399	604	428	501	705	945	421	952		-0.356868	0.319072	-0.142713	0.92732	0.0765782	0.976133	-0.785047	0.00847426	-0.827904	0.0062875	-0.262827	0.469578
SEQ	TRANSCRIPTOR	gene	582581	583000	.	+	.	ID=LACR_0640;Name=LACR_0640;locus_tag=LACR_0640;coverage=0;counts=0;rpkm=0;color=9	LACR_0640	LACR_0640#methyl-accepting_chemotaxis-like_protein#NC_008527#GI:116510843	3973	3548	904	1315	1201	1871	2730	2799	2667	2533	3963	3272	731	1079		1.40914	3.83779e-05	0.0307041	0.993192	0.22897	0.827608	1.24277	0.000169722	1.23563	0.000219339	1.43401	2.2308e-05
SEQ	TRANSCRIPTOR	gene	583030	583590	.	+	.	ID=LACR_0641;Name=LACR_0641;locus_tag=LACR_0641;coverage=0;counts=0;rpkm=0;color=9	LACR_0641	LACR_0641#hypothetical_protein#NC_008527#GI:116510843	4466	6295	965	2009	1365	2506	2226	2810	2394	3282	3815	4058	864	1133		1.71087	4.30405e-13	0.205261	0.830323	0.366914	0.467556	0.93337	7.62209e-05	1.1362	1.40538e-06	1.38238	5.99742e-09
SEQ	TRANSCRIPTOR	gene	583724	585142	.	+	.	ID=LACR_0642;Name=LACR_0642;locus_tag=LACR_0642;coverage=0;counts=0;rpkm=0;color=9	LACR_0642	LACR_0642#6-phosphogluconate_dehydrogenase#NC_008527#GI:116510843	11769	13243	4586	9457	5829	12115	14517	15730	10083	15839	14725	15251	4249	8308		0.364168	0.217604	-0.144204	0.904672	-0.0380821	0.982764	0.939799	0.000146511	0.712338	0.00541849	0.721732	0.00584271
SEQ	TRANSCRIPTOR	gene	585324	587345	.	+	.	ID=LACR_0643;Name=LACR_0643;locus_tag=LACR_0643;coverage=0;counts=0;rpkm=0;color=9	LACR_0643	LACR_0643#K+_transporter#NC_008527#GI:116510843	1383	2048	1151	2901	1513	3680	804	1367	908	1209	1272	1825	845	2044		-0.384777	0.275686	0.165371	0.905314	0.290814	0.716316	-0.741695	0.0126252	-0.722557	0.0172516	-0.420395	0.212588
SEQ	TRANSCRIPTOR	gene	587560	589575	.	+	.	ID=LACR_0644;Name=LACR_0644;locus_tag=LACR_0644;coverage=0;counts=0;rpkm=0;color=9	LACR_0644	LACR_0644#K+_transporter#NC_008527#GI:116510843	1799	2955	1736	4375	2700	5096	634	1000	918	971	1507	1995	1810	3239		-0.776147	0.00872257	-0.0916298	0.965322	0.0806674	0.966854	-1.99581	1.75638e-13	-1.69643	4.15705e-10	-1.08838	9.74386e-05
SEQ	TRANSCRIPTOR	gene	589628	589798	.	-	.	ID=LACR_0645;Name=LACR_0645;locus_tag=LACR_0645;coverage=0;counts=0;rpkm=0;color=9	LACR_0645	LACR_0645#hypothetical_protein#NC_008527#GI:116510843	544	887	103	307	159	370	258	613	336	369	591	945	101	373		0.99864	0.0275241	-0.51425	0.665309	-0.336111	0.798868	0.575943	0.190347	0.380468	0.423159	1.21852	0.00461899
SEQ	TRANSCRIPTOR	gene	589993	590658	.	+	.	ID=LACR_0646;Name=LACR_0646;locus_tag=LACR_0646;coverage=0;counts=0;rpkm=0;color=9	LACR_0646	LACR_0646#hypothetical_protein#NC_008527#GI:116510843	145	267	126	261	244	395	3804	5308	3169	8050	2035	2602	211	477		-1.40717	2.26873e-06	-1.1191	0.0013839	-0.591492	0.260763	3.39686	3.60058e-32	3.62774	6.38572e-36	2.22392	4.90448e-15
SEQ	TRANSCRIPTOR	gene	590790	591674	.	+	.	ID=LACR_0647;Name=LACR_0647;Alias=miaA;locus_tag=LACR_0647;coverage=0;counts=0;rpkm=0;color=9	LACR_0647	LACR_0647#tRNA_delta(2)-isopentenylpyrophosphate_transferase#NC_008527#GI:116510843	200	217	133	195	147	174	172	125	118	359	175	134	112	90		0.29032	0.63714	0.344578	0.845982	0.103483	0.976757	0.125119	0.814897	0.673492	0.159258	-0.0334633	0.960893
SEQ	TRANSCRIPTOR	gene	591820	592488	.	+	.	ID=LACR_0648;Name=LACR_0648;locus_tag=LACR_0648;coverage=0;counts=0;rpkm=0;color=9	LACR_0648	LACR_0648#hypothetical_protein#NC_008527#GI:116510843	832	1039	535	1034	686	1128	796	774	583	924	741	998	545	871		-0.272663	0.377758	-0.173672	0.881826	-0.177383	0.824038	-0.203938	0.471548	-0.276899	0.325935	-0.282503	0.342179
SEQ	TRANSCRIPTOR	gene	592653	593555	.	+	.	ID=LACR_0649;Name=LACR_0649;locus_tag=LACR_0649;coverage=0;counts=0;rpkm=0;color=9	LACR_0649	LACR_0649#membrane_protease_family_stomatin/prohibitin-like_protein#NC_008527#GI:116510843	3050	3619	1373	2323	1885	3378	1568	2077	1720	1710	2742	3318	1417	2335		0.166693	0.660658	-0.305276	0.729664	-0.059414	0.97913	-0.411115	0.153639	-0.408252	0.16774	0.123044	0.743007
SEQ	TRANSCRIPTOR	gene	593804	594502	.	-	.	ID=LACR_0651;Name=LACR_0651;locus_tag=LACR_0651;coverage=0;counts=0;rpkm=0;color=9	LACR_0651	LACR_0651#surface_antigen#NC_008527#GI:116510843	779	1258	465	1024	686	902	268	365	330	594	396	463	600	839		-0.223286	0.509936	-0.322769	0.661361	-0.365187	0.520844	-1.58004	6.99523e-10	-1.04682	5.59812e-05	-1.33578	3.08649e-07
SEQ	TRANSCRIPTOR	gene	594929	595276	.	-	.	ID=LACR_0652;Name=LACR_0652;locus_tag=LACR_0652;coverage=0;counts=0;rpkm=0;color=9	LACR_0652	LACR_0652#XRE_family_transcriptional_regulator#NC_008527#GI:116510843	51	82	24	49	38	66	42	40	42	77	55	51	37	39		0	1	0	1	0	1	0	1	0	1	0	1
SEQ	TRANSCRIPTOR	gene	596041	596964	.	+	.	ID=LACR_0654;Name=LACR_0654;locus_tag=LACR_0654;coverage=0;counts=0;rpkm=0;color=9	LACR_0654	LACR_0654#ribonuclease_Z#NC_008527#GI:116510843	300	293	443	642	519	608	219	244	270	397	335	340	345	446		-1.0948	0.000539417	0.171494	0.904672	0.0163493	0.994747	-1.16641	0.000116452	-0.631955	0.0477848	-0.824499	0.00987087
SEQ	TRANSCRIPTOR	gene	596957	597658	.	+	.	ID=LACR_0655;Name=LACR_0655;locus_tag=LACR_0655;coverage=0;counts=0;rpkm=0;color=9	LACR_0655	LACR_0655#Short-chain_dehydrogenase_of_various_substrate_specificities#NC_008527#GI:116510843	104	139	111	238	162	278	66	92	87	135	105	127	100	147		-0.717321	0.0224332	0.144141	0.922441	0.27625	0.716744	-1.02875	0.000446902	-0.529933	0.0857626	-0.673213	0.0286419
SEQ	TRANSCRIPTOR	gene	597831	600059	.	+	.	ID=LACR_0656;Name=LACR_0656;locus_tag=LACR_0656;coverage=0;counts=0;rpkm=0;color=9	LACR_0656	LACR_0656#exonuclease_RecJ#NC_008527#GI:116510843	1096	1516	1150	2069	1607	2335	647	765	766	1276	1047	1194	1153	1374		-0.684176	0.0119202	-7.42034e-05	0.99974	0.0891185	0.942302	-1.25125	4.19642e-07	-0.727976	0.00479144	-0.788887	0.00251166
SEQ	TRANSCRIPTOR	gene	600183	600695	.	+	.	ID=LACR_0657;Name=LACR_0657;locus_tag=LACR_0657;coverage=0;counts=0;rpkm=0;color=9	LACR_0657	LACR_0657#adenine_phosphoribosyltransferase#NC_008527#GI:116510843	1869	1935	1549	2829	2380	2886	1104	1282	1178	1045	1972	1821	1724	2807		-0.900763	0.00934407	-0.353602	0.73631	-0.246301	0.811113	-1.28704	5.10667e-05	-1.28823	6.0199e-05	-0.812208	0.0168408
SEQ	TRANSCRIPTOR	gene	600886	601449	.	+	.	ID=LACR_0658;Name=LACR_0658;locus_tag=LACR_0658;coverage=0;counts=0;rpkm=0;color=9	LACR_0658	LACR_0658#DNA-directed_RNA_polymerase_subunit_delta#NC_008527#GI:116510843	3079	3709	2465	4058	2927	3631	2373	2603	1883	2928	2644	2994	2126	3276		-0.345875	0.276739	-0.0147718	0.993692	-0.197237	0.817829	-0.484916	0.076934	-0.535754	0.0542204	-0.513731	0.0761658
SEQ	TRANSCRIPTOR	gene	601585	603225	.	+	.	ID=LACR_0659;Name=LACR_0659;locus_tag=LACR_0659;coverage=0;counts=0;rpkm=0;color=9	LACR_0659	LACR_0659#aminodeoxychorismate_lyase#NC_008527#GI:116510843	3254	4995	1884	4273	2667	4713	3272	3972	2504	4268	4072	4848	1905	2779		0.103362	0.770113	0.020632	0.993192	0.0923064	0.928927	0.246844	0.337018	0.13847	0.623478	0.342594	0.202562
SEQ	TRANSCRIPTOR	gene	603286	603756	.	+	.	ID=LACR_0660;Name=LACR_0660;Alias=greA;locus_tag=LACR_0660;coverage=0;counts=0;rpkm=0;color=9	LACR_0660	LACR_0660#transcription_elongation_factor_GreA#NC_008527#GI:116510843	1638	2692	919	2139	1268	2273	1344	1892	1142	2029	1812	2398	1057	1645		-0.0305429	0.944352	-0.190715	0.833389	-0.166562	0.823836	-0.122234	0.655903	-0.1594	0.563239	0.0575644	0.865768
SEQ	TRANSCRIPTOR	gene	603848	604405	.	+	.	ID=LACR_0661;Name=LACR_0661;locus_tag=LACR_0661;coverage=0;counts=0;rpkm=0;color=9	LACR_0661	LACR_0661#transposase#NC_008527#GI:116510843	15	17	8	20	4	20	166	214	133	282	152	184	72	110		-3.18112	5.03475e-16	-3.0445	1.48401e-13	-3.52253	1.63515e-17	0.683585	0.0435934	0.770808	0.0235171	0.305023	0.452724
SEQ	TRANSCRIPTOR	gene	604402	605223	.	+	.	ID=LACR_0662;Name=LACR_0662;locus_tag=LACR_0662;coverage=0;counts=0;rpkm=0;color=9	LACR_0662	LACR_0662#transposase#NC_008527#GI:116510843	26	41	10	31	17	59	310	382	210	408	255	344	121	229		-3.0532	9.43741e-20	-3.43272	1.67102e-21	-2.80065	8.6863e-17	0.635669	0.0392683	0.442119	0.177788	0.2181	0.571432
SEQ	TRANSCRIPTOR	gene	605278	606117	.	-	.	ID=LACR_0663;Name=LACR_0663;locus_tag=LACR_0663;coverage=0;counts=0;rpkm=0;color=9	LACR_0663	#N/A	12	56	8	37	12	27	29	47	18	28	17	40	8	28		0	1	0	1	0	1	0	1	0	1	0	1
SEQ	TRANSCRIPTOR	gene	606135	606425	.	-	.	ID=LACR_0664;Name=LACR_0664;locus_tag=LACR_0664;coverage=0;counts=0;rpkm=0;color=9	LACR_0664	LACR_0664#transposase#NC_008527#GI:116510843	2	9	3	8	3	6	4	9	3	6	9	12	8	4		0	1	0	1	0	1	0	1	0	1	0	1
SEQ	TRANSCRIPTOR	gene	606672	607127	.	+	.	ID=LACR_0665;Name=LACR_0665;locus_tag=LACR_0665;coverage=0;counts=0;rpkm=0;color=9	LACR_0665	LACR_0665#transcriptional_repressor_of_class_III_stress_genes#NC_008527#GI:116510843	935	1196	425	834	441	1376	1194	1332	723	1749	972	1194	341	619		0.491771	0.155411	0.0846732	0.974413	0.275941	0.74931	1.05219	0.000388184	0.945152	0.00180114	0.618294	0.0573423
SEQ	TRANSCRIPTOR	gene	607117	609567	.	+	.	ID=LACR_0666;Name=LACR_0666;locus_tag=LACR_0666;coverage=0;counts=0;rpkm=0;color=9	LACR_0666	LACR_0666#ATP-binding_subunit_of_Clp_protease_and_DnaK/DnaJ_chaperones#NC_008527#GI:116510843	5648	8495	2777	5969	3174	9231	6943	7701	4581	8380	6434	7818	2269	3889		0.513935	0.0786285	0.170161	0.899204	0.368387	0.519172	0.899193	0.000471853	0.692887	0.00924569	0.647927	0.0185405
SEQ	TRANSCRIPTOR	gene	609702	610259	.	+	.	ID=LACR_0667;Name=LACR_0667;locus_tag=LACR_0667;coverage=0;counts=0;rpkm=0;color=9	LACR_0667	LACR_0667#sigma_54_modulation_protein_/_SSU_ribosomal_protein_S30P#NC_008527#GI:116510843	23275	24209	3848	7298	5811	10543	21899	25539	19499	23037	26400	26576	3800	7961		1.40356	5.20185e-07	-0.351979	0.646561	-0.0376513	0.983993	1.68866	4.5211e-10	1.58338	6.50161e-09	1.64975	2.46523e-09
SEQ	TRANSCRIPTOR	gene	610447	611748	.	+	.	ID=LACR_0668;Name=LACR_0668;Alias=eno;locus_tag=LACR_0668;coverage=0;counts=0;rpkm=0;color=9	LACR_0668	LACR_0668#phosphopyruvate_hydratase#NC_008527#GI:116510843	115621	153636	77138	180546	80643	121071	194392	248652	142476	245341	168841	212914	60059	132467		-0.147893	0.69833	0.102566	0.954816	-0.396063	0.492482	0.88033	0.000971199	0.678961	0.0139173	0.46163	0.123204
SEQ	TRANSCRIPTOR	gene	611836	612771	.	+	.	ID=LACR_0669;Name=LACR_0669;locus_tag=LACR_0669;coverage=0;counts=0;rpkm=0;color=9	LACR_0669	LACR_0669#integrase-recombinase#NC_008527#GI:116510843	21	28	20	22	8	21	44	50	19	62	20	22	10	4		0	1	0	1	0	1	0	1	0	1	0	1
SEQ	TRANSCRIPTOR	gene	612898	613023	.	+	.	ID=LACR_0670;Name=LACR_0670;locus_tag=LACR_0670;coverage=0;counts=0;rpkm=0;color=9	LACR_0670	LACR_0670#hypothetical_protein#NC_008527#GI:116510843	14	28	13	31	35	38	5	4	3	8	7	7	10	17		0	1	0	1	0	1	0	1	0	1	0	1
SEQ	TRANSCRIPTOR	gene	613044	613811	.	+	.	ID=LACR_0671;Name=LACR_0671;locus_tag=LACR_0671;coverage=0;counts=0;rpkm=0;color=9	LACR_0671	LACR_0671#hypothetical_protein#NC_008527#GI:116510843	89	172	56	136	97	165	31	27	19	40	25	32	59	70		0	1	0	1	0	1	0	1	0	1	0	1
SEQ	TRANSCRIPTOR	gene	613924	614121	.	+	.	ID=LACR_0672;Name=LACR_0672;locus_tag=LACR_0672;coverage=0;counts=0;rpkm=0;color=9	LACR_0672	LACR_0672#hypothetical_protein#NC_008527#GI:116510843	1	4	0	3	2	1	0	2	2	2	2	1	1	1		0	1	0	1	0	1	0	1	0	1	0	1
SEQ	TRANSCRIPTOR	gene	614118	615293	.	-	.	ID=LACR_0673;Name=LACR_0673;locus_tag=LACR_0673;coverage=0;counts=0;rpkm=0;color=9	LACR_0673	#N/A	384	625	213	547	219	584	423	554	267	547	406	513	141	284		0.572005	0.0617247	0.484219	0.398348	0.31861	0.632382	0.857097	0.0017271	0.55889	0.0540395	0.566558	0.057596
SEQ	TRANSCRIPTOR	gene	615915	616064	.	+	.	ID=LACR_0674;Name=LACR_0674;locus_tag=LACR_0674;coverage=0;counts=0;rpkm=0;color=9	LACR_0674	LACR_0674#hypothetical_protein#NC_008527#GI:116510843	3	2	0	2	1	5	1	1	2	1	2	0	2	3		0	1	0	1	0	1	0	1	0	1	0	1
SEQ	TRANSCRIPTOR	gene	616065	616955	.	-	.	ID=LACR_0675;Name=LACR_0675;locus_tag=LACR_0675;coverage=0;counts=0;rpkm=0;color=9	LACR_0675	#N/A	87	160	50	155	79	212	57	97	60	72	83	132	45	139		0	1	0	1	0	1	0	1	0	1	0	1
SEQ	TRANSCRIPTOR	gene	617497	617673	.	+	.	ID=LACR_0676;Name=LACR_0676;locus_tag=LACR_0676;coverage=0;counts=0;rpkm=0;color=9	LACR_0676	LACR_0676#hypothetical_protein#NC_008527#GI:116510843	0	1	0	1	3	2	0	0	0	2	0	1	1	2		0	1	0	1	0	1	0	1	0	1	0	1
SEQ	TRANSCRIPTOR	gene	617711	618979	.	+	.	ID=LACR_0677;Name=LACR_0677;locus_tag=LACR_0677;coverage=0;counts=0;rpkm=0;color=9	LACR_0677	LACR_0677#hypothetical_protein#NC_008527#GI:116510843	7	9	6	12	15	12	3	3	3	6	3	4	8	8		0	1	0	1	0	1	0	1	0	1	0	1
SEQ	TRANSCRIPTOR	gene	619016	619141	.	+	.	ID=LACR_0678;Name=LACR_0678;locus_tag=LACR_0678;coverage=0;counts=0;rpkm=0;color=9	LACR_0678	LACR_0678#hypothetical_protein#NC_008527#GI:116510843	6	2	1	5	7	6	4	4	3	2	3	0	2	4		0	1	0	1	0	1	0	1	0	1	0	1
SEQ	TRANSCRIPTOR	gene	619712	620602	.	+	.	ID=LACR_0679;Name=LACR_0679;locus_tag=LACR_0679;coverage=0;counts=0;rpkm=0;color=9	LACR_0679	#N/A	74	151	53	121	88	196	119	164	61	148	106	144	54	158		0	1	0	1	0	1	0	1	0	1	0	1
SEQ	TRANSCRIPTOR	gene	621066	621326	.	+	.	ID=LACR_0680;Name=LACR_0680;locus_tag=LACR_0680;coverage=0;counts=0;rpkm=0;color=9	LACR_0680	LACR_0680#transposase#NC_008527#GI:116510843	104	187	65	144	55	155	91	122	78	162	82	172	43	69		0	1	0	1	0	1	0	1	0	1	0	1
SEQ	TRANSCRIPTOR	gene	621323	622177	.	+	.	ID=LACR_0681;Name=LACR_0681;locus_tag=LACR_0681;coverage=0;counts=0;rpkm=0;color=9	LACR_0681	LACR_0681#transposase#NC_008527#GI:116510843	115	234	54	155	54	150	93	133	99	196	105	150	70	71		0.524418	0.232484	0.11364	0.972224	-0.149794	0.928927	0.246731	0.571602	0.607517	0.130344	0.218049	0.660612
SEQ	TRANSCRIPTOR	gene	622234	622959	.	+	.	ID=LACR_0682;Name=LACR_0682;locus_tag=LACR_0682;coverage=0;counts=0;rpkm=0;color=9	LACR_0682	LACR_0682#hypothetical_protein#NC_008527#GI:116510843	151	246	90	166	98	194	138	165	109	277	182	184	86	75		0.523626	0.195622	0.281019	0.83929	0.212807	0.848486	0.470718	0.207998	0.749116	0.0385426	0.545811	0.16337
SEQ	TRANSCRIPTOR	gene	623588	624586	.	+	.	ID=LACR_0683;Name=LACR_0683;locus_tag=LACR_0683;coverage=0;counts=0;rpkm=0;color=9	LACR_0683	LACR_0683#hypothetical_protein#NC_008527#GI:116510843	30	42	15	27	21	19	26	29	16	20	20	16	29	17		0	1	0	1	0	1	0	1	0	1	0	1
SEQ	TRANSCRIPTOR	gene	624829	625683	.	-	.	ID=LACR_0684;Name=LACR_0684;locus_tag=LACR_0684;coverage=0;counts=0;rpkm=0;color=9	LACR_0684	LACR_0684#transposase#NC_008527#GI:116510843	223	303	98	182	138	247	127	177	119	224	166	184	102	139		0.421584	0.185777	-0.119728	0.946449	0.102516	0.93316	-0.0600216	0.859283	0.0978157	0.779837	-0.0500938	0.900725
SEQ	TRANSCRIPTOR	gene	625680	625940	.	-	.	ID=LACR_0685;Name=LACR_0685;locus_tag=LACR_0685;coverage=0;counts=0;rpkm=0;color=9	LACR_0685	#N/A	97	113	38	73	41	108	66	73	51	89	78	77	54	72		0	1	0	1	0	1	0	1	0	1	0	1
SEQ	TRANSCRIPTOR	gene	626273	626944	.	-	.	ID=LACR_0686;Name=LACR_0686;locus_tag=LACR_0686;coverage=0;counts=0;rpkm=0;color=9	LACR_0686	LACR_0686#peptide_ABC_transporter_ATPase#NC_008527#GI:116510843	103	131	52	149	49	101	102	153	71	112	103	136	42	75		0	1	0	1	0	1	0	1	0	1	0	1
SEQ	TRANSCRIPTOR	gene	626946	628019	.	-	.	ID=LACR_0687;Name=LACR_0687;locus_tag=LACR_0687;coverage=0;counts=0;rpkm=0;color=9	LACR_0687	LACR_0687#peptide_ABC_transporter_permease#NC_008527#GI:116510843	98	151	39	160	48	141	125	191	83	132	139	167	32	85		0	1	0	1	0	1	0	1	0	1	0	1
SEQ	TRANSCRIPTOR	gene	628031	628600	.	-	.	ID=LACR_0688;Name=LACR_0688;locus_tag=LACR_0688;coverage=0;counts=0;rpkm=0;color=9	LACR_0688	LACR_0688#transcriptional_regulator#NC_008527#GI:116510843	39	93	28	74	41	69	92	137	66	102	81	79	25	57		0	1	0	1	0	1	0	1	0	1	0	1
SEQ	TRANSCRIPTOR	gene	628787	630310	.	-	.	ID=LACR_0689;Name=LACR_0689;locus_tag=LACR_0689;coverage=0;counts=0;rpkm=0;color=9	LACR_0689	LACR_0689#long-chain_acyl-CoA_synthetase#NC_008527#GI:116510843	1018	1465	654	1304	618	1142	693	935	610	1122	998	1423	486	884		0.185633	0.581954	0.205229	0.833389	-0.178837	0.822349	-0.107412	0.720441	-0.0346553	0.91374	0.258329	0.389934
SEQ	TRANSCRIPTOR	gene	630539	631420	.	+	.	ID=LACR_0690;Name=LACR_0690;locus_tag=LACR_0690;coverage=0;counts=0;rpkm=0;color=9	LACR_0690	LACR_0690#divalent_cation_transport-related_protein#NC_008527#GI:116510843	241	610	127	346	160	372	319	455	219	396	309	472	98	203		0.780332	0.0307689	0.29001	0.823831	0.251327	0.817733	1.01652	0.00199652	0.675309	0.0523503	0.823346	0.0183792
SEQ	TRANSCRIPTOR	gene	631681	634044	.	+	.	ID=LACR_0691;Name=LACR_0691;locus_tag=LACR_0691;coverage=0;counts=0;rpkm=0;color=9	LACR_0691	LACR_0691#pyruvate-formate_lyase#NC_008527#GI:116510843	22507	25858	4186	8167	8276	10317	5583	6444	4609	9351	9004	10494	6295	10251		0.886757	0.00137282	-0.741823	0.0444518	-0.30046	0.648005	-0.821527	0.00188852	-0.651814	0.0169695	-0.331465	0.286757
SEQ	TRANSCRIPTOR	gene	634275	634934	.	+	.	ID=LACR_0692;Name=LACR_0692;Alias=coaE;locus_tag=LACR_0692;coverage=0;counts=0;rpkm=0;color=9	LACR_0692	LACR_0692#dephospho-CoA_kinase#NC_008527#GI:116510843	201	244	116	217	173	436	177	252	185	205	275	275	80	139		0.358854	0.334559	0.296794	0.793978	0.866493	0.0371986	0.600834	0.0560033	0.529097	0.106109	0.773259	0.0152242
SEQ	TRANSCRIPTOR	gene	634937	636154	.	+	.	ID=LACR_0693;Name=LACR_0693;locus_tag=LACR_0693;coverage=0;counts=0;rpkm=0;color=9	LACR_0693	LACR_0693#major_facilitator_superfamily_permease#NC_008527#GI:116510843	459	878	224	519	338	1179	400	576	357	390	587	837	210	432		0.370587	0.375987	-0.116199	0.965322	0.593341	0.362795	0.26062	0.500123	-0.0485757	0.911656	0.603263	0.107038
SEQ	TRANSCRIPTOR	gene	636151	636297	.	+	.	ID=LACR_0694;Name=LACR_0694;Alias=rpmG;locus_tag=LACR_0694;coverage=0;counts=0;rpkm=0;color=9	LACR_0694	LACR_0694#50S_ribosomal_protein_L33#NC_008527#GI:116510843	58	73	18	55	42	132	37	40	33	42	60	100	24	46		0	1	0	1	0	1	0	1	0	1	0	1
SEQ	TRANSCRIPTOR	gene	636675	637937	.	+	.	ID=LACR_0695;Name=LACR_0695;locus_tag=LACR_0695;coverage=0;counts=0;rpkm=0;color=9	LACR_0695	LACR_0695#cell_division_membrane_protein#NC_008527#GI:116510843	3294	4433	2043	4271	2345	3860	3498	4475	2916	4030	4354	4640	1926	3113		-0.064579	0.861874	-0.0129496	0.993692	-0.231847	0.725209	0.29202	0.26134	0.122961	0.677949	0.271127	0.342341
SEQ	TRANSCRIPTOR	gene	638042	641455	.	+	.	ID=LACR_0696;Name=LACR_0696;locus_tag=LACR_0696;coverage=0;counts=0;rpkm=0;color=9	LACR_0696	LACR_0696#pyruvate_carboxylase#NC_008527#GI:116510843	11067	14898	7380	16060	7551	12858	10258	12584	8943	13107	13194	14443	7152	10720		-0.15432	0.63714	0.0312111	0.989742	-0.35967	0.467556	-0.0248215	0.932506	-0.0591586	0.843049	0.0509271	0.885487
SEQ	TRANSCRIPTOR	gene	641581	642905	.	+	.	ID=LACR_0697;Name=LACR_0697;locus_tag=LACR_0697;coverage=0;counts=0;rpkm=0;color=9	LACR_0697	#N/A	76	95	7	10	17	21	97	87	49	188	59	64	16	19		0	1	0	1	0	1	0	1	0	1	0	1
SEQ	TRANSCRIPTOR	gene	642902	645448	.	+	.	ID=LACR_0698;Name=LACR_0698;locus_tag=LACR_0698;coverage=0;counts=0;rpkm=0;color=9	LACR_0698	#N/A	92	98	14	9	8	13	100	93	42	210	61	74	14	6		0	1	0	1	0	1	0	1	0	1	0	1
SEQ	TRANSCRIPTOR	gene	645468	646706	.	+	.	ID=LACR_0699;Name=LACR_0699;locus_tag=LACR_0699;coverage=0;counts=0;rpkm=0;color=9	LACR_0699	LACR_0699#isocitrate_dehydrogenase#NC_008527#GI:116510843	52	93	4	7	2	11	70	54	40	117	61	56	3	10		0	1	0	1	0	1	0	1	0	1	0	1
SEQ	TRANSCRIPTOR	gene	646746	647345	.	-	.	ID=LACR_0700;Name=LACR_0700;Alias=clpP;locus_tag=LACR_0700;coverage=0;counts=0;rpkm=0;color=9	LACR_0700	LACR_0700#ATP-dependent_Clp_protease_proteolytic_subunit#NC_008527#GI:116510843	5502	8069	1710	3891	2475	8430	8303	8951	4816	8412	6029	7365	1643	3218		0.818993	0.00828316	-0.124803	0.943842	0.514257	0.3546	1.49946	9.91578e-08	1.09201	0.000146566	0.919642	0.00196734
SEQ	TRANSCRIPTOR	gene	647542	648072	.	+	.	ID=LACR_0701;Name=LACR_0701;locus_tag=LACR_0701;coverage=0;counts=0;rpkm=0;color=9	LACR_0701	LACR_0701#hypothetical_protein#NC_008527#GI:116510843	733	1051	226	597	463	870	644	852	564	743	816	792	199	375		0.967143	0.000412115	0.152043	0.905314	0.674839	0.100678	1.02991	8.03519e-05	0.873815	0.00110902	0.946222	0.000478743
SEQ	TRANSCRIPTOR	gene	648242	648640	.	+	.	ID=LACR_0702;Name=LACR_0702;Alias=spxA;locus_tag=LACR_0702;coverage=0;counts=0;rpkm=0;color=9	LACR_0702	LACR_0702#transcriptional_regulator_Spx#NC_008527#GI:116510843	1090	2137	736	2104	1651	2812	990	1418	973	1853	1271	1942	1020	1731		-0.487536	0.115851	-0.356888	0.627986	0.165862	0.84851	-0.562396	0.0460739	-0.350159	0.247157	-0.352511	0.268277
SEQ	TRANSCRIPTOR	gene	648941	650104	.	-	.	ID=LACR_0704;Name=LACR_0704;locus_tag=LACR_0704;coverage=0;counts=0;rpkm=0;color=9	LACR_0704	LACR_0704#hypothetical_protein#NC_008527#GI:116510843	112	169	63	178	109	276	108	169	98	147	139	171	96	154		-0.526369	0.145299	-0.445386	0.579066	0.00743275	0.997951	-0.234744	0.512852	-0.389223	0.26881	-0.263402	0.499663
SEQ	TRANSCRIPTOR	gene	650161	651336	.	-	.	ID=LACR_0705;Name=LACR_0705;locus_tag=LACR_0705;coverage=0;counts=0;rpkm=0;color=9	LACR_0705	#N/A	392	696	200	563	254	598	499	691	305	568	437	593	142	392		0.384136	0.300567	0.182854	0.899204	0.139113	0.908715	0.851139	0.00550968	0.387847	0.254198	0.440752	0.209725
SEQ	TRANSCRIPTOR	gene	651751	654434	.	+	.	ID=LACR_0706;Name=LACR_0706;locus_tag=LACR_0706;coverage=0;counts=0;rpkm=0;color=9	LACR_0706	#N/A	409	672	216	480	248	333	97	76	282	662	169	135	393	406		-0.335961	0.414316	-0.618305	0.31347	-1.01923	0.0198033	-2.61529	1.17142e-14	-0.256385	0.501365	-2.01259	2.02462e-09
SEQ	TRANSCRIPTOR	gene	654490	654750	.	+	.	ID=LACR_0707;Name=LACR_0707;locus_tag=LACR_0707;coverage=0;counts=0;rpkm=0;color=9	LACR_0707	#N/A	51	59	7	44	17	57	24	52	20	39	29	47	24	38		0	1	0	1	0	1	0	1	0	1	0	1
SEQ	TRANSCRIPTOR	gene	654747	655601	.	+	.	ID=LACR_0708;Name=LACR_0708;locus_tag=LACR_0708;coverage=0;counts=0;rpkm=0;color=9	LACR_0708	#N/A	102	155	33	95	62	114	65	85	58	100	75	88	52	84		0	1	0	1	0	1	0	1	0	1	0	1
SEQ	TRANSCRIPTOR	gene	655769	655915	.	+	.	ID=LACR_0709;Name=LACR_0709;locus_tag=LACR_0709;coverage=0;counts=0;rpkm=0;color=9	LACR_0709	LACR_0709#hypothetical_protein#NC_008527#GI:116510843	18	90	12	26	20	22	4	14	16	38	18	10	19	31		0	1	0	1	0	1	0	1	0	1	0	1
SEQ	TRANSCRIPTOR	gene	656022	656912	.	+	.	ID=LACR_0710;Name=LACR_0710;locus_tag=LACR_0710;coverage=0;counts=0;rpkm=0;color=9	LACR_0710	#N/A	112	180	65	189	95	197	92	135	62	132	104	151	69	172		0	1	0	1	0	1	0	1	0	1	0	1
SEQ	TRANSCRIPTOR	gene	657127	658074	.	+	.	ID=LACR_0711;Name=LACR_0711;locus_tag=LACR_0711;coverage=0;counts=0;rpkm=0;color=9	LACR_0711	LACR_0711#xylanase/chitin_deacetylase#NC_008527#GI:116510843	67	195	44	91	42	82	22	44	50	155	50	43	55	105		0	1	0	1	0	1	0	1	0	1	0	1
SEQ	TRANSCRIPTOR	gene	658161	659510	.	-	.	ID=LACR_0712;Name=LACR_0712;locus_tag=LACR_0712;coverage=0;counts=0;rpkm=0;color=9	LACR_0712	LACR_0712#branched-chain_amino_acid_permease#NC_008527#GI:116510843	133	414	205	485	276	665	161	228	216	301	284	480	206	367		-0.821001	0.0335917	-0.084039	0.978425	0.118362	0.948517	-0.920717	0.00989657	-0.47815	0.214748	-0.159569	0.739499
SEQ	TRANSCRIPTOR	gene	659727	659999	.	-	.	ID=LACR_0713;Name=LACR_0713;locus_tag=LACR_0713;coverage=0;counts=0;rpkm=0;color=9	LACR_0713	LACR_0713#acetyltransferase#NC_008527#GI:116510843	28	38	7	7	6	5	37	21	15	42	24	26	10	12		0	1	0	1	0	1	0	1	0	1	0	1
SEQ	TRANSCRIPTOR	gene	660003	660272	.	-	.	ID=LACR_0714;Name=LACR_0714;locus_tag=LACR_0714;coverage=0;counts=0;rpkm=0;color=9	LACR_0714	LACR_0714#hypothetical_protein#NC_008527#GI:116510843	30	24	10	6	12	9	27	25	21	37	27	25	6	16		0	1	0	1	0	1	0	1	0	1	0	1
SEQ	TRANSCRIPTOR	gene	660726	661502	.	+	.	ID=LACR_0715;Name=LACR_0715;locus_tag=LACR_0715;coverage=0;counts=0;rpkm=0;color=9	LACR_0715	LACR_0715#Mg-dependent_DNase#NC_008527#GI:116510843	344	521	252	512	317	517	267	338	259	474	318	434	232	330		-0.0901992	0.801431	0.0936499	0.952616	0.0184221	0.993508	-0.280137	0.278179	-0.0222115	0.943349	-0.174622	0.564509
SEQ	TRANSCRIPTOR	gene	661536	662069	.	+	.	ID=LACR_0716;Name=LACR_0716;locus_tag=LACR_0716;coverage=0;counts=0;rpkm=0;color=9	LACR_0716	LACR_0716#adenylate_kinase-like_kinase#NC_008527#GI:116510843	126	190	59	118	91	122	84	91	95	141	118	127	70	77		0	1	0	1	0	1	0	1	0	1	0	1
SEQ	TRANSCRIPTOR	gene	662047	662607	.	+	.	ID=LACR_0717;Name=LACR_0717;locus_tag=LACR_0717;coverage=0;counts=0;rpkm=0;color=9	LACR_0717	LACR_0717#hypothetical_protein#NC_008527#GI:116510843	184	257	140	201	174	225	117	117	134	187	173	175	143	143		-0.126684	0.803496	-0.0681635	0.978425	-0.0728222	0.97913	-0.709423	0.0432606	-0.244895	0.535989	-0.345111	0.394679
SEQ	TRANSCRIPTOR	gene	662737	663621	.	+	.	ID=LACR_0718;Name=LACR_0718;Alias=ksgA;locus_tag=LACR_0718;coverage=0;counts=0;rpkm=0;color=9	LACR_0718	LACR_0718#dimethyladenosine_transferase#NC_008527#GI:116510843	391	523	256	528	376	461	253	287	226	358	353	455	266	389		-0.214839	0.526321	-0.0899879	0.965322	-0.135423	0.8781	-0.654879	0.0133017	-0.545326	0.0469648	-0.28612	0.356354
SEQ	TRANSCRIPTOR	gene	663729	664787	.	+	.	ID=LACR_0719;Name=LACR_0719;locus_tag=LACR_0719;coverage=0;counts=0;rpkm=0;color=9	LACR_0719	LACR_0719#aminopeptidase_P#NC_008527#GI:116510843	1264	1640	741	1406	850	1407	672	847	758	906	1209	1372	828	813		0.0695916	0.878719	-0.00411716	0.997894	-0.150743	0.8781	-0.557035	0.0598359	-0.372197	0.238973	0.00839578	0.984294
SEQ	TRANSCRIPTOR	gene	664919	665476	.	+	.	ID=LACR_0720;Name=LACR_0720;locus_tag=LACR_0720;coverage=0;counts=0;rpkm=0;color=9	LACR_0720	LACR_0720#elongation_factor_P#NC_008527#GI:116510843	5442	5090	3706	6370	5177	5415	3004	2925	2707	3040	3986	4176	3589	5604		-0.446275	0.252947	-0.162908	0.922441	-0.232252	0.824038	-0.988474	0.00256651	-0.985602	0.0031348	-0.740705	0.035264
SEQ	TRANSCRIPTOR	gene	665623	666024	.	+	.	ID=LACR_0721;Name=LACR_0721;locus_tag=LACR_0721;coverage=0;counts=0;rpkm=0;color=9	LACR_0721	LACR_0721#hypothetical_protein#NC_008527#GI:116510843	2428	3979	1681	3939	2259	3238	1275	1665	1321	2045	2061	2583	1831	2705		-0.220616	0.483986	-0.0704341	0.974413	-0.238607	0.717255	-1.01089	2.4089e-05	-0.804876	0.00103161	-0.553503	0.0338556
SEQ	TRANSCRIPTOR	gene	666017	666994	.	+	.	ID=LACR_0722;Name=LACR_0722;locus_tag=LACR_0722;coverage=0;counts=0;rpkm=0;color=9	LACR_0722	LACR_0722#transcription_termination_factor#NC_008527#GI:116510843	3315	5573	2358	5735	3364	4839	1602	2287	1760	2790	2768	3581	2581	3884		-0.259898	0.417062	-0.0617289	0.978425	-0.169907	0.829556	-1.122	6.83186e-06	-0.88253	0.000539366	-0.612473	0.0233157
SEQ	TRANSCRIPTOR	gene	667218	669221	.	+	.	ID=LACR_0723;Name=LACR_0723;locus_tag=LACR_0723;coverage=0;counts=0;rpkm=0;color=9	LACR_0723	LACR_0723#4-alpha-glucanotransferase#NC_008527#GI:116510843	1273	1963	66	155	86	258	586	722	461	706	1039	1227	133	183		2.63658	9.6708e-23	-0.893265	0.0195514	-0.535325	0.327122	1.66015	4.5211e-10	1.50367	2.34091e-08	2.24983	6.43573e-17
SEQ	TRANSCRIPTOR	gene	669321	670463	.	+	.	ID=LACR_0724;Name=LACR_0724;Alias=glgC;locus_tag=LACR_0724;coverage=0;counts=0;rpkm=0;color=9	LACR_0724	LACR_0724#glucose-1-phosphate_adenylyltransferase#NC_008527#GI:116510843	802	1023	57	104	61	169	429	417	306	472	584	499	88	110		2.49682	1.97316e-18	-0.642819	0.257643	-0.434453	0.520844	1.71159	1.72673e-09	1.58146	3.92164e-08	1.86568	1.00254e-10
SEQ	TRANSCRIPTOR	gene	670453	671592	.	+	.	ID=LACR_0725;Name=LACR_0725;locus_tag=LACR_0725;coverage=0;counts=0;rpkm=0;color=9	LACR_0725	#N/A	396	513	24	61	33	67	154	190	141	219	216	223	36	53		2.66237	1.26464e-19	-0.432962	0.666607	-0.410179	0.630986	1.57123	2.07786e-07	1.64097	7.32056e-08	1.72627	1.61752e-08
SEQ	TRANSCRIPTOR	gene	671646	673124	.	+	.	ID=LACR_0726;Name=LACR_0726;Alias=glgA;locus_tag=LACR_0726;coverage=0;counts=0;rpkm=0;color=9	LACR_0726	LACR_0726#glycogen_synthase#NC_008527#GI:116510843	346	450	34	80	36	87	185	135	125	303	230	201	51	42		2.34127	2.35159e-09	-0.139232	0.965322	-0.271686	0.832451	1.37077	0.000511338	1.69231	1.5864e-05	1.57902	8.46685e-05
SEQ	TRANSCRIPTOR	gene	673208	675610	.	+	.	ID=LACR_0727;Name=LACR_0727;locus_tag=LACR_0727;coverage=0;counts=0;rpkm=0;color=9	LACR_0727	LACR_0727#glycogen_phosphorylase#NC_008527#GI:116510843	936	1262	396	760	552	1089	597	574	483	963	740	740	562	668		0.109459	0.777351	-0.454184	0.404803	-0.201286	0.810338	-0.467644	0.0842478	-0.216119	0.474757	-0.340938	0.259071
SEQ	TRANSCRIPTOR	gene	675615	676505	.	-	.	ID=LACR_0728;Name=LACR_0728;locus_tag=LACR_0728;coverage=0;counts=0;rpkm=0;color=9	LACR_0728	#N/A	94	159	50	108	70	158	111	161	69	141	110	171	49	135		0	1	0	1	0	1	0	1	0	1	0	1
SEQ	TRANSCRIPTOR	gene	676847	678649	.	+	.	ID=LACR_0729;Name=LACR_0729;locus_tag=LACR_0729;coverage=0;counts=0;rpkm=0;color=9	LACR_0729	LACR_0729#amylopullulanase#NC_008527#GI:116510843	132	144	122	158	79	226	80	48	53	116	130	103	112	94		-0.32849	0.584545	0.121628	0.975735	-0.165294	0.930997	-1.10296	0.0168145	-0.7902	0.100511	-0.464905	0.386487
SEQ	TRANSCRIPTOR	gene	678725	678982	.	+	.	ID=LACR_0730;Name=LACR_0730;locus_tag=LACR_0730;coverage=0;counts=0;rpkm=0;color=9	LACR_0730	LACR_0730#XRE_family_transcriptional_regulator#NC_008527#GI:116510843	0	0	2	4	1	7	2	2	0	1	0	2	1	2		0	1	0	1	0	1	0	1	0	1	0	1
SEQ	TRANSCRIPTOR	gene	679082	679231	.	+	.	ID=LACR_0731;Name=LACR_0731;locus_tag=LACR_0731;coverage=0;counts=0;rpkm=0;color=9	LACR_0731	LACR_0731#hypothetical_protein#NC_008527#GI:116510843	32	53	26	42	36	50	57	79	41	135	50	89	32	36		0	1	0	1	0	1	0	1	0	1	0	1
SEQ	TRANSCRIPTOR	gene	679251	679949	.	+	.	ID=LACR_0732;Name=LACR_0732;locus_tag=LACR_0732;coverage=0;counts=0;rpkm=0;color=9	LACR_0732	LACR_0732#metal-dependent_membrane_protease#NC_008527#GI:116510843	19	32	14	29	24	36	29	51	32	75	30	55	25	20		0	1	0	1	0	1	0	1	0	1	0	1
SEQ	TRANSCRIPTOR	gene	680140	680994	.	-	.	ID=LACR_0733;Name=LACR_0733;locus_tag=LACR_0733;coverage=0;counts=0;rpkm=0;color=9	LACR_0733	LACR_0733#transposase#NC_008527#GI:116510843	84	128	52	102	56	158	86	108	44	113	77	110	46	100		0	1	0	1	0	1	0	1	0	1	0	1
SEQ	TRANSCRIPTOR	gene	681110	682603	.	+	.	ID=LACR_0734;Name=LACR_0734;locus_tag=LACR_0734;coverage=0;counts=0;rpkm=0;color=9	LACR_0734	LACR_0734#di-/tripeptide_transporter#NC_008527#GI:116510843	34	46	28	75	66	142	20	21	23	11	37	35	41	83		0	1	0	1	0	1	0	1	0	1	0	1
SEQ	TRANSCRIPTOR	gene	682755	683012	.	+	.	ID=LACR_0735;Name=LACR_0735;locus_tag=LACR_0735;coverage=0;counts=0;rpkm=0;color=9	LACR_0735	LACR_0735#hypothetical_protein#NC_008527#GI:116510843	269	529	104	255	116	195	175	267	155	239	246	317	88	128		1.14836	8.54422e-05	0.351108	0.688298	-0.0289366	0.989574	0.638852	0.0316114	0.491534	0.117295	0.793646	0.00866218
SEQ	TRANSCRIPTOR	gene	683009	683152	.	+	.	ID=LACR_0736;Name=LACR_0736;locus_tag=LACR_0736;coverage=0;counts=0;rpkm=0;color=9	LACR_0736	LACR_0736#hypothetical_protein#NC_008527#GI:116510843	92	224	46	75	47	69	56	87	34	67	81	118	37	53		0	1	0	1	0	1	0	1	0	1	0	1
SEQ	TRANSCRIPTOR	gene	683324	684799	.	+	.	ID=LACR_0737;Name=LACR_0737;locus_tag=LACR_0737;coverage=0;counts=0;rpkm=0;color=9	LACR_0737	LACR_0737#cytochrome_bd-type_quinol_oxidase,_subunit_1#NC_008527#GI:116510843	5389	6570	2267	4239	2344	3448	1799	2772	1847	1324	3711	4266	1433	2599		0.917116	0.0119024	0.397183	0.695443	0.0333613	0.989574	-0.184192	0.643448	-0.553754	0.128915	0.43341	0.270645
SEQ	TRANSCRIPTOR	gene	684799	685794	.	+	.	ID=LACR_0738;Name=LACR_0738;locus_tag=LACR_0738;coverage=0;counts=0;rpkm=0;color=9	LACR_0738	LACR_0738#cytochrome_bd-type_quinol_oxidase,_subunit_2#NC_008527#GI:116510843	3944	5283	1559	3993	1759	3139	1061	1889	1108	720	2655	3248	1065	2325		0.809568	0.0463823	0.37063	0.7831	0.0270152	0.993508	-0.547724	0.159567	-1.05524	0.00518493	0.273718	0.55777
SEQ	TRANSCRIPTOR	gene	686059	687768	.	+	.	ID=LACR_0739;Name=LACR_0739;locus_tag=LACR_0739;coverage=0;counts=0;rpkm=0;color=9	LACR_0739	LACR_0739#cytochrome_D_ABC_transporter_ATP_binding_and_permease_protein#NC_008527#GI:116510843	746	1023	575	1118	639	996	394	576	411	377	678	833	310	551		0.368651	0.299552	0.667929	0.166102	0.417529	0.519172	-0.193172	0.572591	-0.387459	0.236053	0.252592	0.489624
SEQ	TRANSCRIPTOR	gene	687768	689489	.	+	.	ID=LACR_0740;Name=LACR_0740;locus_tag=LACR_0740;coverage=0;counts=0;rpkm=0;color=9	LACR_0740	LACR_0740#cytochrome_D_ABC_transporter_ATP_binding_and_permease_protein#NC_008527#GI:116510843	669	837	654	1245	792	1156	303	418	369	227	719	812	385	638		-0.111159	0.841284	0.580331	0.442421	0.426675	0.630986	-0.875785	0.0168145	-0.983895	0.0080954	0.0174503	0.97579
SEQ	TRANSCRIPTOR	gene	689692	689805	.	+	.	ID=LACR_0741;Name=LACR_0741;locus_tag=LACR_0741;coverage=0;counts=0;rpkm=0;color=9	LACR_0741	LACR_0741#hypothetical_protein#NC_008527#GI:116510843	5	11	7	18	10	12	17	10	9	31	7	9	9	10		0	1	0	1	0	1	0	1	0	1	0	1
SEQ	TRANSCRIPTOR	gene	689823	690701	.	+	.	ID=LACR_0742;Name=LACR_0742;locus_tag=LACR_0742;coverage=0;counts=0;rpkm=0;color=9	LACR_0742	LACR_0742#transcriptional_regulator#NC_008527#GI:116510843	106	109	61	120	65	108	157	103	117	203	91	85	80	90		-0.362514	0.45111	-0.281397	0.862908	-0.560307	0.492482	0.23712	0.583079	0.485756	0.233503	-0.555879	0.199509
SEQ	TRANSCRIPTOR	gene	690728	691216	.	+	.	ID=LACR_0743;Name=LACR_0743;locus_tag=LACR_0743;coverage=0;counts=0;rpkm=0;color=9	LACR_0743	LACR_0743#flavodoxin#NC_008527#GI:116510843	53	58	26	49	34	47	42	55	42	91	49	47	24	23		0	1	0	1	0	1	0	1	0	1	0	1
SEQ	TRANSCRIPTOR	gene	691364	691906	.	+	.	ID=LACR_0744;Name=LACR_0744;locus_tag=LACR_0744;coverage=0;counts=0;rpkm=0;color=9	LACR_0744	LACR_0744#lysophospholipase_L1_related_esterase#NC_008527#GI:116510843	39	66	21	36	22	34	41	33	37	72	46	42	23	29		0	1	0	1	0	1	0	1	0	1	0	1
SEQ	TRANSCRIPTOR	gene	691998	693770	.	+	.	ID=LACR_0745;Name=LACR_0745;locus_tag=LACR_0745;coverage=0;counts=0;rpkm=0;color=9	LACR_0745	#N/A	158	225	90	223	122	227	147	199	150	318	208	178	127	122		-0.135051	0.779715	-0.109218	0.965322	-0.140106	0.91841	0.0332365	0.933529	0.431317	0.220926	0.00920652	0.984294
SEQ	TRANSCRIPTOR	gene	693744	694400	.	-	.	ID=LACR_0746;Name=LACR_0746;locus_tag=LACR_0746;coverage=0;counts=0;rpkm=0;color=9	LACR_0746	LACR_0746#hypothetical_protein#NC_008527#GI:116510843	129	241	141	242	210	347	116	191	108	198	130	191	106	183		-0.350933	0.341864	0.117212	0.953284	0.417949	0.520844	-0.289246	0.389537	-0.296934	0.393396	-0.420761	0.228539
SEQ	TRANSCRIPTOR	gene	694474	695118	.	-	.	ID=LACR_0747;Name=LACR_0747;locus_tag=LACR_0747;coverage=0;counts=0;rpkm=0;color=9	LACR_0747	LACR_0747#alkaline_phosphatase#NC_008527#GI:116510843	116	212	97	235	113	221	95	175	116	209	141	152	80	196		-0.413133	0.303605	-0.0500064	0.984531	-0.241982	0.818987	-0.371241	0.307361	-0.0984786	0.812664	-0.428656	0.267873
SEQ	TRANSCRIPTOR	gene	695393	697387	.	-	.	ID=LACR_0748;Name=LACR_0748;locus_tag=LACR_0748;coverage=0;counts=0;rpkm=0;color=9	LACR_0748	LACR_0748#ABC_transporter_permease/ATP-binding_protein#NC_008527#GI:116510843	1811	2657	962	2039	1223	2013	3151	3992	3509	6719	2975	3440	1282	2171		-0.312793	0.266971	-0.536797	0.166102	-0.619066	0.0772316	0.686485	0.00340423	1.17588	3.38063e-07	0.33154	0.220868
SEQ	TRANSCRIPTOR	gene	697493	697711	.	-	.	ID=LACR_0749;Name=LACR_0749;locus_tag=LACR_0749;coverage=0;counts=0;rpkm=0;color=9	LACR_0749	LACR_0749#nucleic_acid-binding_protein#NC_008527#GI:116510843	139	272	58	122	39	99	124	205	101	178	164	192	33	78		1.20182	0.000899377	0.394436	0.740457	-0.253782	0.827608	1.21671	0.000438656	0.982569	0.00635934	1.1458	0.00140557
SEQ	TRANSCRIPTOR	gene	697922	698584	.	+	.	ID=LACR_0750;Name=LACR_0750;locus_tag=LACR_0750;coverage=0;counts=0;rpkm=0;color=9	LACR_0750	LACR_0750#hypothetical_protein#NC_008527#GI:116510843	176	288	124	260	213	398	186	286	163	257	284	298	128	170		-0.0878977	0.832194	0.00306643	0.997894	0.450971	0.374233	0.257956	0.378757	0.104824	0.752793	0.375963	0.213029
SEQ	TRANSCRIPTOR	gene	698613	699599	.	-	.	ID=LACR_0751;Name=LACR_0751;locus_tag=LACR_0751;coverage=0;counts=0;rpkm=0;color=9	LACR_0751	LACR_0751#quinone_oxidoreductase#NC_008527#GI:116510843	984	1496	489	1078	619	1316	830	1458	842	980	1180	1526	364	753		0.490569	0.140315	0.17354	0.899204	0.241873	0.793052	0.678469	0.0215773	0.431022	0.17235	0.737092	0.0160956
SEQ	TRANSCRIPTOR	gene	699767	700876	.	+	.	ID=LACR_0752;Name=LACR_0752;locus_tag=LACR_0752;coverage=0;counts=0;rpkm=0;color=9	LACR_0752	LACR_0752#hypothetical_protein#NC_008527#GI:116510843	147	285	53	168	86	107	153	237	224	299	239	333	93	139		0.165495	0.735054	-0.492251	0.56472	-0.764856	0.191779	0.356639	0.333807	0.824172	0.0164516	0.712071	0.0475398
SEQ	TRANSCRIPTOR	gene	701216	701416	.	+	.	ID=LACR_0754;Name=LACR_0754;locus_tag=LACR_0754;coverage=0;counts=0;rpkm=0;color=9	LACR_0754	LACR_0754#hypothetical_protein#NC_008527#GI:116510843	31	53	19	59	26	61	20	20	16	29	24	31	26	41		0	1	0	1	0	1	0	1	0	1	0	1
SEQ	TRANSCRIPTOR	gene	701539	701739	.	+	.	ID=LACR_0755;Name=LACR_0755;locus_tag=LACR_0755;coverage=0;counts=0;rpkm=0;color=9	LACR_0755	LACR_0755#cold-shock_DNA-binding_protein_family_protein#NC_008527#GI:116510843	656	1281	444	1147	620	913	495	915	374	664	531	819	432	834		-0.0846725	0.857028	-0.0310102	0.993192	-0.206561	0.827608	-0.21298	0.540238	-0.644131	0.0436313	-0.465116	0.178139
SEQ	TRANSCRIPTOR	gene	702007	702207	.	+	.	ID=LACR_0756;Name=LACR_0756;locus_tag=LACR_0756;coverage=0;counts=0;rpkm=0;color=9	LACR_0756	LACR_0756#cold-shock_DNA-binding_protein_family_protein#NC_008527#GI:116510843	731	1537	567	2170	1247	2635	441	1133	376	1217	607	1374	778	2395		-1.12386	0.0354799	-0.593054	0.666607	-0.201033	0.924479	-1.33358	0.00647132	-1.38167	0.00554539	-1.18931	0.0211887
SEQ	TRANSCRIPTOR	gene	702533	703285	.	+	.	ID=LACR_0757;Name=LACR_0757;locus_tag=LACR_0757;coverage=0;counts=0;rpkm=0;color=9	LACR_0757	LACR_0757#beta-lactamase_superfamily_hydrolase#NC_008527#GI:116510843	1528	1605	792	1293	809	1168	1439	1444	1096	1417	1638	1519	604	907		0.389006	0.250921	0.174789	0.899204	-0.127869	0.908715	0.567964	0.0525943	0.393868	0.20757	0.494432	0.118129
SEQ	TRANSCRIPTOR	gene	703273	703821	.	+	.	ID=LACR_0758;Name=LACR_0758;locus_tag=LACR_0758;coverage=0;counts=0;rpkm=0;color=9	LACR_0758	LACR_0758#hypothetical_protein#NC_008527#GI:116510843	928	1082	491	904	552	803	804	810	572	960	867	878	348	491		0.575676	0.0444428	0.404935	0.490429	0.164021	0.839494	0.57037	0.031858	0.473954	0.0863976	0.474175	0.0987222
SEQ	TRANSCRIPTOR	gene	703787	704122	.	+	.	ID=LACR_0759;Name=LACR_0759;locus_tag=LACR_0759;coverage=0;counts=0;rpkm=0;color=9	LACR_0759	#N/A	369	620	177	483	188	401	274	426	237	481	396	560	116	252		0.756264	0.0154415	0.485329	0.436204	0.130501	0.908715	0.581998	0.0513276	0.596207	0.0502465	0.834499	0.00552151
SEQ	TRANSCRIPTOR	gene	704123	704590	.	+	.	ID=LACR_0760;Name=LACR_0760;locus_tag=LACR_0760;coverage=0;counts=0;rpkm=0;color=9	LACR_0760	LACR_0760#hypothetical_protein#NC_008527#GI:116510843	994	981	689	1040	586	911	895	960	753	864	1112	1103	495	655		0.105094	0.820665	0.298427	0.788613	-0.170671	0.862183	0.301711	0.35994	0.152964	0.6786	0.354206	0.316068
SEQ	TRANSCRIPTOR	gene	705513	706463	.	+	.	ID=LACR_0761;Name=LACR_0761;locus_tag=LACR_0761;coverage=0;counts=0;rpkm=0;color=9	LACR_0761	LACR_0761#ABC-type_polysaccharide_transport_system,_permease_component#NC_008527#GI:116510843	17	14	0	5	11	17	3	3	3	0	6	16	5	9		0	1	0	1	0	1	0	1	0	1	0	1
SEQ	TRANSCRIPTOR	gene	706475	707377	.	+	.	ID=LACR_0762;Name=LACR_0762;locus_tag=LACR_0762;coverage=0;counts=0;rpkm=0;color=9	LACR_0762	LACR_0762#ABC-type_sugar_transport_system,_permease_component#NC_008527#GI:116510843	24	28	2	3	11	19	1	4	5	5	4	15	4	8		0	1	0	1	0	1	0	1	0	1	0	1
SEQ	TRANSCRIPTOR	gene	707440	709002	.	+	.	ID=LACR_0763;Name=LACR_0763;locus_tag=LACR_0763;coverage=0;counts=0;rpkm=0;color=9	LACR_0763	LACR_0763#ABC-type_sugar_transport_system,_periplasmic_component#NC_008527#GI:116510843	82	62	13	19	39	39	5	7	15	9	31	18	15	11		0	1	0	1	0	1	0	1	0	1	0	1
SEQ	TRANSCRIPTOR	gene	709089	709721	.	+	.	ID=LACR_0764;Name=LACR_0764;locus_tag=LACR_0764;coverage=0;counts=0;rpkm=0;color=9	LACR_0764	LACR_0764#integral_membrane_protein#NC_008527#GI:116510843	4	12	1	1	3	4	1	3	0	3	1	4	4	0		0	1	0	1	0	1	0	1	0	1	0	1
SEQ	TRANSCRIPTOR	gene	709748	711967	.	+	.	ID=LACR_0765;Name=LACR_0765;locus_tag=LACR_0765;coverage=0;counts=0;rpkm=0;color=9	LACR_0765	LACR_0765#alpha-glucosidase#NC_008527#GI:116510843	66	70	34	40	38	47	31	29	27	56	39	41	30	20		0	1	0	1	0	1	0	1	0	1	0	1
SEQ	TRANSCRIPTOR	gene	712036	713043	.	+	.	ID=LACR_0766;Name=LACR_0766;locus_tag=LACR_0766;coverage=0;counts=0;rpkm=0;color=9	LACR_0766	LACR_0766#LacI_family_transcription_regulator#NC_008527#GI:116510843	245	284	155	294	221	467	157	196	123	267	186	236	187	188		-0.234144	0.543881	-0.122004	0.95216	0.227044	0.807806	-0.519745	0.0912238	-0.419882	0.192371	-0.46777	0.158286
SEQ	TRANSCRIPTOR	gene	713051	713461	.	-	.	ID=LACR_0767;Name=LACR_0767;locus_tag=LACR_0767;coverage=0;counts=0;rpkm=0;color=9	LACR_0767	LACR_0767#hypothetical_protein#NC_008527#GI:116510843	183	298	231	460	261	382	91	139	114	137	175	230	173	289		-0.639572	0.0351595	0.257264	0.803057	-0.0310359	0.987984	-1.38013	6.40771e-07	-1.20407	1.83351e-05	-0.760905	0.00895827
SEQ	TRANSCRIPTOR	gene	713683	713850	.	-	.	ID=LACR_0768;Name=LACR_0768;locus_tag=LACR_0768;coverage=0;counts=0;rpkm=0;color=9	LACR_0768	LACR_0768#hypothetical_protein#NC_008527#GI:116510843	51	96	42	127	38	108	12	43	31	40	36	66	24	89		0	1	0	1	0	1	0	1	0	1	0	1
SEQ	TRANSCRIPTOR	gene	713847	714959	.	-	.	ID=LACR_0769;Name=LACR_0769;locus_tag=LACR_0769;coverage=0;counts=0;rpkm=0;color=9	LACR_0769	LACR_0769#O-succinylbenzoate_synthase#NC_008527#GI:116510843	220	370	183	438	235	420	109	183	108	190	205	219	144	238		-0.0762	0.854621	0.336998	0.646561	0.228614	0.78695	-0.769182	0.00499052	-0.736484	0.00861112	-0.412913	0.177487
SEQ	TRANSCRIPTOR	gene	714956	716311	.	-	.	ID=LACR_0770;Name=LACR_0770;locus_tag=LACR_0770;coverage=0;counts=0;rpkm=0;color=9	LACR_0770	LACR_0770#Acyl-CoA_synthetase_(AMP-forming)/AMP-acid_ligase_II#NC_008527#GI:116510843	282	431	176	450	266	480	176	253	150	229	271	302	171	264		0.0106498	0.986382	0.14004	0.905314	0.218299	0.772709	-0.40275	0.130012	-0.566208	0.0328566	-0.176629	0.583573
SEQ	TRANSCRIPTOR	gene	716469	717311	.	-	.	ID=LACR_0771;Name=LACR_0771;locus_tag=LACR_0771;coverage=0;counts=0;rpkm=0;color=9	LACR_0771	LACR_0771#naphthoate_synthase#NC_008527#GI:116510843	3490	4343	3489	6463	3060	5274	2265	3214	2360	2479	3634	4222	2517	5626		-0.678382	0.0284485	0.0302374	0.993192	-0.459164	0.423337	-0.899485	0.00139382	-0.992345	0.00045939	-0.571708	0.0623824
SEQ	TRANSCRIPTOR	gene	717824	718639	.	-	.	ID=LACR_0772;Name=LACR_0772;locus_tag=LACR_0772;coverage=0;counts=0;rpkm=0;color=9	LACR_0772	LACR_0772#alpha/beta_fold_family_hydrolase#NC_008527#GI:116510843	736	1170	554	1492	432	942	432	597	429	723	682	867	411	704		0.0808506	0.837478	0.488054	0.294938	-0.281229	0.663704	-0.482393	0.0675476	-0.319922	0.25711	-0.0915976	0.802219
SEQ	TRANSCRIPTOR	gene	718629	720293	.	-	.	ID=LACR_0773;Name=LACR_0773;locus_tag=LACR_0773;coverage=0;counts=0;rpkm=0;color=9	LACR_0773	LACR_0773#2-succinyl-6-hydroxy-2,_4-cyclohexadiene-1-carboxylate_synthase#NC_008527#GI:116510843	1439	2115	1063	2342	802	1516	1029	1369	909	1543	1329	1699	791	1313		0.0682957	0.847804	0.347666	0.519557	-0.418442	0.3546	-0.180001	0.495249	-0.151868	0.579499	-0.0453792	0.894264
SEQ	TRANSCRIPTOR	gene	720335	721474	.	-	.	ID=LACR_0774;Name=LACR_0774;locus_tag=LACR_0774;coverage=0;counts=0;rpkm=0;color=9	LACR_0774	LACR_0774#menaquinone-specific_isochorismate_synthase#NC_008527#GI:116510843	923	1358	585	1356	538	825	760	902	570	973	839	971	527	863		0.0243544	0.961125	0.121438	0.922441	-0.545368	0.18743	-0.105148	0.719298	-0.22505	0.423159	-0.186572	0.543524
SEQ	TRANSCRIPTOR	gene	721739	722299	.	+	.	ID=LACR_0775;Name=LACR_0775;locus_tag=LACR_0775;coverage=0;counts=0;rpkm=0;color=9	LACR_0775	LACR_0775#SSU_ribosomal_protein_S5P_alanine_acetyltransferase#NC_008527#GI:116510843	412	514	215	404	201	341	321	407	272	496	349	420	212	333		0.0865951	0.80997	-0.136194	0.904672	-0.554519	0.156191	0.0441212	0.877149	0.103064	0.72363	-0.0788858	0.813591
SEQ	TRANSCRIPTOR	gene	722306	723565	.	+	.	ID=LACR_0776;Name=LACR_0776;locus_tag=LACR_0776;coverage=0;counts=0;rpkm=0;color=9	LACR_0776	LACR_0776#transcription_regulator#NC_008527#GI:116510843	774	736	376	693	440	735	762	607	566	921	788	757	413	448		0.109759	0.81709	-0.0565168	0.982755	-0.147719	0.897631	0.27176	0.430379	0.358846	0.296452	0.22405	0.568721
SEQ	TRANSCRIPTOR	gene	723680	724603	.	+	.	ID=LACR_0777;Name=LACR_0777;locus_tag=LACR_0777;coverage=0;counts=0;rpkm=0;color=9	LACR_0777	LACR_0777#hypothetical_protein#NC_008527#GI:116510843	584	718	332	599	381	591	527	529	384	571	526	583	344	482		-0.0356643	0.936679	-0.152973	0.899204	-0.308163	0.624553	-0.0200491	0.94841	-0.166172	0.578066	-0.162815	0.615909
SEQ	TRANSCRIPTOR	gene	724617	725009	.	-	.	ID=LACR_0778;Name=LACR_0778;locus_tag=LACR_0778;coverage=0;counts=0;rpkm=0;color=9	LACR_0778	LACR_0778#hypothetical_protein#NC_008527#GI:116510843	1	2	1	1	0	2	0	1	0	0	0	1	0	2		0	1	0	1	0	1	0	1	0	1	0	1
SEQ	TRANSCRIPTOR	gene	725050	726018	.	-	.	ID=LACR_0779;Name=LACR_0779;locus_tag=LACR_0779;coverage=0;counts=0;rpkm=0;color=9	LACR_0779	LACR_0779#L-asparaginase#NC_008527#GI:116510843	275	471	274	572	330	624	130	219	137	305	210	297	336	527		-0.922533	0.000789732	-0.370873	0.579066	-0.422018	0.428477	-1.69526	1.0871e-10	-1.3848	1.54022e-07	-1.35024	3.83124e-07
SEQ	TRANSCRIPTOR	gene	726213	727601	.	+	.	ID=LACR_0780;Name=LACR_0780;locus_tag=LACR_0780;coverage=0;counts=0;rpkm=0;color=9	LACR_0780	LACR_0780#hypothetical_protein#NC_008527#GI:116510843	1134	1661	465	1034	431	882	1079	1506	908	1334	1464	1599	419	654		0.684266	0.00967967	0.124749	0.922441	-0.292125	0.630986	0.887074	0.000258685	0.70602	0.00491504	0.941676	0.000158371
SEQ	TRANSCRIPTOR	gene	727688	728032	.	+	.	ID=LACR_0781;Name=LACR_0781;locus_tag=LACR_0781;coverage=0;counts=0;rpkm=0;color=9	LACR_0781	LACR_0781#hypothetical_protein#NC_008527#GI:116510843	266	408	101	232	133	259	213	297	173	280	286	371	101	174		0.603127	0.030442	-0.0718867	0.975735	-0.049352	0.979479	0.522064	0.0480216	0.356712	0.209038	0.687352	0.00989097
SEQ	TRANSCRIPTOR	gene	728093	729604	.	+	.	ID=LACR_0782;Name=LACR_0782;locus_tag=LACR_0782;coverage=0;counts=0;rpkm=0;color=9	LACR_0782	LACR_0782#membrane_protease_family_stomatin/prohibitin-like_protein#NC_008527#GI:116510843	5462	6165	2320	3429	2107	3699	3427	4963	3780	3140	5348	5855	1745	2989		0.645527	0.0699514	0.0372323	0.989914	-0.242531	0.81339	0.45587	0.178815	0.307606	0.399158	0.685669	0.0459428
SEQ	TRANSCRIPTOR	gene	729641	730993	.	-	.	ID=LACR_0783;Name=LACR_0783;locus_tag=LACR_0783;coverage=0;counts=0;rpkm=0;color=9	LACR_0783	LACR_0783#aspartate_kinase#NC_008527#GI:116510843	1947	3436	1046	2404	1069	3140	5597	7100	3464	9767	4596	5694	1060	2157		0.0641948	0.906532	-0.225003	0.871001	-0.229456	0.818987	1.64639	8.40771e-08	1.61306	2.05509e-07	1.13963	0.000378967
SEQ	TRANSCRIPTOR	gene	731215	731651	.	-	.	ID=LACR_0784;Name=LACR_0784;locus_tag=LACR_0784;coverage=0;counts=0;rpkm=0;color=9	LACR_0784	#N/A	120	97	76	138	68	108	116	102	89	166	128	123	72	77		0	1	0	1	0	1	0	1	0	1	0	1
SEQ	TRANSCRIPTOR	gene	731639	732076	.	-	.	ID=LACR_0785;Name=LACR_0785;locus_tag=LACR_0785;coverage=0;counts=0;rpkm=0;color=9	LACR_0785	LACR_0785#alpha-beta_hydrolase_family_esterase#NC_008527#GI:116510843	110	137	120	180	70	148	156	136	106	203	129	128	78	78		-0.0700202	0.909229	0.616915	0.387258	-0.156243	0.912026	0.499303	0.178497	0.532929	0.15696	0.0992934	0.841426
SEQ	TRANSCRIPTOR	gene	732073	732540	.	-	.	ID=LACR_0786;Name=LACR_0786;locus_tag=LACR_0786;coverage=0;counts=0;rpkm=0;color=9	LACR_0786	LACR_0786#MarR_family_transcriptional_regulator#NC_008527#GI:116510843	64	65	56	78	32	47	82	61	41	124	87	56	28	37		0	1	0	1	0	1	0	1	0	1	0	1
SEQ	TRANSCRIPTOR	gene	732633	733337	.	+	.	ID=LACR_0787;Name=LACR_0787;locus_tag=LACR_0787;coverage=0;counts=0;rpkm=0;color=9	LACR_0787	LACR_0787#HAD_family_sugar_phosphatase#NC_008527#GI:116510843	657	966	383	790	575	828	750	839	588	1111	794	846	407	565		0.0253558	0.961075	-0.0862648	0.965322	0.0015197	0.997951	0.325894	0.224554	0.388623	0.149749	0.167246	0.603562
SEQ	TRANSCRIPTOR	gene	733430	735394	.	+	.	ID=LACR_0788;Name=LACR_0788;locus_tag=LACR_0788;coverage=0;counts=0;rpkm=0;color=9	LACR_0788	LACR_0788#signal_protein#NC_008527#GI:116510843	3382	3968	1771	3228	2425	3480	3230	3839	2995	3843	3948	3865	1860	2434		0.0775673	0.850284	-0.118653	0.940161	-0.0753921	0.968503	0.321344	0.261704	0.311458	0.291991	0.270349	0.39647
SEQ	TRANSCRIPTOR	gene	735391	735843	.	+	.	ID=LACR_0789;Name=LACR_0789;Alias=rplI;locus_tag=LACR_0789;coverage=0;counts=0;rpkm=0;color=9	LACR_0789	LACR_0789#50S_ribosomal_protein_L9#NC_008527#GI:116510843	939	1214	515	919	670	861	629	784	581	970	920	945	505	547		0.296086	0.395919	0.0857801	0.971263	0.000902136	0.997951	-0.00279309	0.993513	0.125962	0.71731	0.202774	0.570795
SEQ	TRANSCRIPTOR	gene	735849	737216	.	+	.	ID=LACR_0790;Name=LACR_0790;locus_tag=LACR_0790;coverage=0;counts=0;rpkm=0;color=9	LACR_0790	LACR_0790#primary_replicative_DNA_helicase#NC_008527#GI:116510843	2364	2674	1489	2555	1937	2660	1858	1986	1762	2193	2678	2705	1542	2001		-0.186873	0.618674	-0.133566	0.922441	-0.150992	0.863657	-0.27389	0.358198	-0.197189	0.534512	0.00727081	0.984294
SEQ	TRANSCRIPTOR	gene	737440	737697	.	+	.	ID=LACR_0791;Name=LACR_0791;locus_tag=LACR_0791;coverage=0;counts=0;rpkm=0;color=9	LACR_0791	LACR_0791#hypothetical_protein#NC_008527#GI:116510843	949	915	785	1345	1102	1421	718	824	765	728	1017	1082	759	1130		-0.673626	0.0598955	-0.129432	0.952616	-0.0740648	0.976757	-0.667769	0.0437271	-0.627485	0.0643539	-0.425281	0.253801
SEQ	TRANSCRIPTOR	gene	737766	738539	.	+	.	ID=LACR_0792;Name=LACR_0792;locus_tag=LACR_0792;coverage=0;counts=0;rpkm=0;color=9	LACR_0792	LACR_0792#choline_kinase#NC_008527#GI:116510843	2580	3443	2090	4209	2950	4400	1747	2282	1941	2144	2954	3521	2008	3436		-0.525634	0.0725671	-0.109963	0.947731	-0.0683428	0.976133	-0.79674	0.00224487	-0.705717	0.00838024	-0.311683	0.312777
SEQ	TRANSCRIPTOR	gene	738665	739318	.	+	.	ID=LACR_0793;Name=LACR_0793;Alias=trmB;locus_tag=LACR_0793;coverage=0;counts=0;rpkm=0;color=9	LACR_0793	LACR_0793#tRNA_(guanine-N(7)-)-methyltransferase#NC_008527#GI:116510843	599	665	378	676	516	624	391	327	323	422	473	468	348	357		0.115382	0.816104	0.210798	0.899204	0.158156	0.892823	-0.382728	0.274173	-0.320648	0.385108	-0.212408	0.607669
SEQ	TRANSCRIPTOR	gene	739507	739953	.	+	.	ID=LACR_0794;Name=LACR_0794;Alias=nrdR;locus_tag=LACR_0794;coverage=0;counts=0;rpkm=0;color=9	LACR_0794	LACR_0794#transcriptional_regulator_NrdR#NC_008527#GI:116510843	407	581	228	569	310	457	290	307	253	414	304	395	233	315		0.137092	0.69833	0.140264	0.905314	-0.0529604	0.97913	-0.258961	0.350397	-0.111845	0.721196	-0.248486	0.412745
SEQ	TRANSCRIPTOR	gene	740060	741211	.	+	.	ID=LACR_0795;Name=LACR_0795;locus_tag=LACR_0795;coverage=0;counts=0;rpkm=0;color=9	LACR_0795	LACR_0795#replicative_DNA_helicase_loader_DnaB#NC_008527#GI:116510843	556	799	404	783	454	792	356	390	292	579	451	533	376	410		0.0391937	0.933323	0.216635	0.833389	0.0617112	0.976757	-0.49217	0.0679781	-0.310272	0.285219	-0.303428	0.322224
SEQ	TRANSCRIPTOR	gene	741211	742092	.	+	.	ID=LACR_0796;Name=LACR_0796;locus_tag=LACR_0796;coverage=0;counts=0;rpkm=0;color=9	LACR_0796	LACR_0796#primosomal_protein_DnaI#NC_008527#GI:116510843	670	749	431	776	567	706	388	412	358	531	546	630	375	542		-0.0468006	0.922869	0.0764111	0.974413	-0.0178846	0.993508	-0.570876	0.0420566	-0.415445	0.159077	-0.226803	0.503461
SEQ	TRANSCRIPTOR	gene	742085	742807	.	+	.	ID=LACR_0797;Name=LACR_0797;locus_tag=LACR_0797;coverage=0;counts=0;rpkm=0;color=9	LACR_0797	LACR_0797#nitroreductase#NC_008527#GI:116510843	432	551	298	530	375	453	215	233	238	300	348	421	252	363		-0.0157208	0.978935	0.11092	0.952616	-0.0584556	0.97913	-0.832745	0.00270042	-0.538681	0.0647998	-0.26567	0.42495
SEQ	TRANSCRIPTOR	gene	742914	743429	.	+	.	ID=LACR_0798;Name=LACR_0798;locus_tag=LACR_0798;coverage=0;counts=0;rpkm=0;color=9	LACR_0798	LACR_0798#hypothetical_protein#NC_008527#GI:116510843	212	275	151	364	212	382	94	155	121	189	149	196	151	242		-0.370704	0.238992	0.0218611	0.993244	0.041111	0.982764	-1.04199	0.000108307	-0.708125	0.0107926	-0.764256	0.00646805
SEQ	TRANSCRIPTOR	gene	743541	744851	.	+	.	ID=LACR_0799;Name=LACR_0799;Alias=engA;locus_tag=LACR_0799;coverage=0;counts=0;rpkm=0;color=9	LACR_0799	LACR_0799#GTP-binding_protein_EngA#NC_008527#GI:116510843	1196	1616	916	1913	1421	2263	612	798	705	675	1014	1175	1013	1801		-0.668299	0.0297218	-0.315807	0.727268	-0.121822	0.915793	-1.35337	8.76014e-07	-1.29099	3.51147e-06	-0.916956	0.00150855
SEQ	TRANSCRIPTOR	gene	744959	745504	.	+	.	ID=LACR_0800;Name=LACR_0800;locus_tag=LACR_0800;coverage=0;counts=0;rpkm=0;color=9	LACR_0800	LACR_0800#XRE_family_transcriptional_regulator#NC_008527#GI:116510843	48	98	33	56	26	52	118	154	82	258	97	113	12	35		0	1	0	1	0	1	0	1	0	1	0	1
SEQ	TRANSCRIPTOR	gene	745561	746451	.	+	.	ID=LACR_0801;Name=LACR_0801;locus_tag=LACR_0801;coverage=0;counts=0;rpkm=0;color=9	LACR_0801	#N/A	125	173	68	157	105	195	132	155	90	163	120	167	74	132		0	1	0	1	0	1	0	1	0	1	0	1
SEQ	TRANSCRIPTOR	gene	746509	746814	.	+	.	ID=LACR_0802;Name=LACR_0802;locus_tag=LACR_0802;coverage=0;counts=0;rpkm=0;color=9	LACR_0802	#N/A	58	102	29	60	33	83	98	152	76	134	116	123	22	31		0	1	0	1	0	1	0	1	0	1	0	1
SEQ	TRANSCRIPTOR	gene	747244	748650	.	+	.	ID=LACR_0803;Name=LACR_0803;locus_tag=LACR_0803;coverage=0;counts=0;rpkm=0;color=9	LACR_0803	LACR_0803#hypothetical_protein#NC_008527#GI:116510843	197	241	97	160	82	166	228	227	136	245	174	196	92	139		0.241442	0.518907	-0.14779	0.922441	-0.478712	0.422	0.614357	0.0347451	0.327928	0.307686	0.102396	0.803812
SEQ	TRANSCRIPTOR	gene	748771	750648	.	+	.	ID=LACR_0804;Name=LACR_0804;locus_tag=LACR_0804;coverage=0;counts=0;rpkm=0;color=9	LACR_0804	LACR_0804#hypothetical_protein#NC_008527#GI:116510843	253	328	114	205	86	242	190	271	149	314	197	265	137	201		0.0902036	0.838838	-0.403997	0.591219	-0.683579	0.156191	0.0580644	0.868419	0.03221	0.932613	-0.138765	0.723444
SEQ	TRANSCRIPTOR	gene	750760	752583	.	+	.	ID=LACR_0805;Name=LACR_0805;locus_tag=LACR_0805;coverage=0;counts=0;rpkm=0;color=9	LACR_0805	LACR_0805#hypothetical_protein#NC_008527#GI:116510843	180	240	77	140	82	165	167	136	104	189	192	148	131	118		-0.00605332	0.99492	-0.586757	0.443949	-0.663456	0.340109	-0.137564	0.747285	-0.230989	0.585943	-0.179672	0.707905
SEQ	TRANSCRIPTOR	gene	752634	752834	.	+	.	ID=LACR_0806;Name=LACR_0806;locus_tag=LACR_0806;coverage=0;counts=0;rpkm=0;color=9	LACR_0806	#N/A	6	18	4	9	7	15	9	7	4	11	8	17	5	6		0	1	0	1	0	1	0	1	0	1	0	1
SEQ	TRANSCRIPTOR	gene	752967	753716	.	+	.	ID=LACR_0807;Name=LACR_0807;locus_tag=LACR_0807;coverage=0;counts=0;rpkm=0;color=9	LACR_0807	LACR_0807#sortase_(surface_protein_transpeptidase)#NC_008527#GI:116510843	42	71	16	26	20	45	26	26	16	38	25	30	21	32		0	1	0	1	0	1	0	1	0	1	0	1
SEQ	TRANSCRIPTOR	gene	753790	753924	.	+	.	ID=LACR_0808;Name=LACR_0808;locus_tag=LACR_0808;coverage=0;counts=0;rpkm=0;color=9	LACR_0808	#N/A	9	8	4	7	1	5	3	8	2	6	5	5	3	6		0	1	0	1	0	1	0	1	0	1	0	1
SEQ	TRANSCRIPTOR	gene	753917	754315	.	+	.	ID=LACR_0809;Name=LACR_0809;locus_tag=LACR_0809;coverage=0;counts=0;rpkm=0;color=9	LACR_0809	LACR_0809#hypothetical_protein#NC_008527#GI:116510843	29	31	10	21	10	27	9	25	19	21	14	14	25	27		0	1	0	1	0	1	0	1	0	1	0	1
SEQ	TRANSCRIPTOR	gene	754373	754648	.	+	.	ID=LACR_0810;Name=LACR_0810;locus_tag=LACR_0810;coverage=0;counts=0;rpkm=0;color=9	LACR_0810	#N/A	11	20	5	16	6	15	5	8	3	8	7	14	9	22		0	1	0	1	0	1	0	1	0	1	0	1
SEQ	TRANSCRIPTOR	gene	754724	755422	.	-	.	ID=LACR_0811;Name=LACR_0811;locus_tag=LACR_0811;coverage=0;counts=0;rpkm=0;color=9	LACR_0811	LACR_0811#putative_effector_of_murein_hydrolase#NC_008527#GI:116510843	230	383	209	528	276	594	142	289	161	223	270	381	216	436		-0.762887	0.0195188	-0.171634	0.904672	-0.140854	0.901969	-0.963574	0.00139738	-1.07722	0.000407778	-0.550239	0.0972713
SEQ	TRANSCRIPTOR	gene	755441	755845	.	-	.	ID=LACR_0812;Name=LACR_0812;locus_tag=LACR_0812;coverage=0;counts=0;rpkm=0;color=9	LACR_0812	LACR_0812#putative_effector_of_murein_hydrolase_LrgA#NC_008527#GI:116510843	72	100	72	207	111	249	84	101	73	122	117	121	83	156		0	1	0	1	0	1	0	1	0	1	0	1
SEQ	TRANSCRIPTOR	gene	756119	756592	.	+	.	ID=LACR_0813;Name=LACR_0813;locus_tag=LACR_0813;coverage=0;counts=0;rpkm=0;color=9	LACR_0813	LACR_0813#hypothetical_protein#NC_008527#GI:116510843	847	1346	592	1251	731	1312	516	748	602	777	916	1148	532	773		0.0319002	0.94696	0.141212	0.905402	0.0793041	0.958854	-0.440245	0.0972894	-0.26638	0.353936	0.0718992	0.841426
SEQ	TRANSCRIPTOR	gene	756760	757908	.	+	.	ID=LACR_0814;Name=LACR_0814;Alias=nusA;locus_tag=LACR_0814;coverage=0;counts=0;rpkm=0;color=9	LACR_0814	LACR_0814#transcription_elongation_factor_NusA#NC_008527#GI:116510843	3906	3771	2972	4065	4001	5280	2604	2525	2928	2605	4125	4188	3039	3427		-0.450447	0.294291	-0.167323	0.932034	-0.0185	0.995056	-0.741443	0.0420829	-0.543077	0.15647	-0.256701	0.570795
SEQ	TRANSCRIPTOR	gene	758073	758399	.	+	.	ID=LACR_0815;Name=LACR_0815;locus_tag=LACR_0815;coverage=0;counts=0;rpkm=0;color=9	LACR_0815	LACR_0815#hypothetical_protein#NC_008527#GI:116510843	849	1041	779	1131	1052	1405	588	607	770	630	1048	928	797	821		-0.516413	0.229402	-0.0796552	0.978425	0.0460161	0.987984	-0.862344	0.0200275	-0.528105	0.183018	-0.336775	0.448513
SEQ	TRANSCRIPTOR	gene	758402	758707	.	+	.	ID=LACR_0816;Name=LACR_0816;locus_tag=LACR_0816;coverage=0;counts=0;rpkm=0;color=9	LACR_0816	LACR_0816#hypothetical_protein#NC_008527#GI:116510843	873	921	720	1068	930	1342	457	562	612	557	871	804	696	686		-0.352625	0.419611	0.0405433	0.989914	0.136924	0.928927	-0.883339	0.0119614	-0.586231	0.116076	-0.356393	0.393258
SEQ	TRANSCRIPTOR	gene	758728	761580	.	+	.	ID=LACR_0817;Name=LACR_0817;Alias=infB;locus_tag=LACR_0817;coverage=0;counts=0;rpkm=0;color=9	LACR_0817	LACR_0817#translation_initiation_factor_IF-2#NC_008527#GI:116510843	10381	12585	9091	14997	11586	19223	5555	6465	7717	6938	11391	11627	9223	11575		-0.565741	0.0971187	-0.107754	0.963368	-0.00686836	0.997951	-1.19441	6.03908e-05	-0.807838	0.00901417	-0.456211	0.184682
SEQ	TRANSCRIPTOR	gene	761825	762184	.	+	.	ID=LACR_0818;Name=LACR_0818;Alias=rbfA;locus_tag=LACR_0818;coverage=0;counts=0;rpkm=0;color=9	LACR_0818	LACR_0818#ribosome-binding_factor_A#NC_008527#GI:116510843	510	801	389	912	629	1307	252	363	394	423	631	686	535	643		-0.589791	0.0574327	-0.265906	0.796851	0.0900259	0.956605	-1.35953	8.17652e-07	-0.872607	0.00217172	-0.449853	0.152793
SEQ	TRANSCRIPTOR	gene	762359	763306	.	+	.	ID=LACR_0819;Name=LACR_0819;locus_tag=LACR_0819;coverage=0;counts=0;rpkm=0;color=9	LACR_0819	LACR_0819#mannose-6-phosphate_isomerase#NC_008527#GI:116510843	2683	2952	1106	1815	1299	1989	1638	2007	1582	2124	2631	2687	997	1372		0.568197	0.0414592	-0.0021749	0.998873	-0.0686519	0.973973	0.229907	0.416433	0.285488	0.316271	0.579316	0.0324052
SEQ	TRANSCRIPTOR	gene	763684	764124	.	+	.	ID=LACR_0820;Name=LACR_0820;locus_tag=LACR_0820;coverage=0;counts=0;rpkm=0;color=9	LACR_0820	LACR_0820#MarR_family_transcriptional_regulator#NC_008527#GI:116510843	4057	5763	2649	6325	3055	5218	2126	2367	1580	3190	2503	2883	2344	4110		-0.0696854	0.855024	0.117945	0.928173	-0.169264	0.827608	-0.869912	0.000325796	-0.830097	0.000727627	-0.817227	0.00113846
SEQ	TRANSCRIPTOR	gene	764124	765101	.	+	.	ID=LACR_0821;Name=LACR_0821;locus_tag=LACR_0821;coverage=0;counts=0;rpkm=0;color=9	LACR_0821	LACR_0821#3-oxoacyl-(acyl_carrier_protein)_synthase_III#NC_008527#GI:116510843	4539	7011	3199	7338	3217	5501	1772	2285	1544	2666	2803	3457	2614	4468		0.0164613	0.972354	0.221175	0.803057	-0.231828	0.716744	-1.16546	3.80226e-07	-1.12118	1.29654e-06	-0.741875	0.00222759
SEQ	TRANSCRIPTOR	gene	765283	765504	.	+	.	ID=LACR_0822;Name=LACR_0822;Alias=acpP;locus_tag=LACR_0822;coverage=0;counts=0;rpkm=0;color=9	LACR_0822	LACR_0822#acyl_carrier_protein#NC_008527#GI:116510843	5072	7207	3150	5871	3823	4181	2102	2713	1749	2770	2973	3086	2683	4304		0.124407	0.76048	0.0573036	0.978425	-0.246593	0.756751	-0.908814	0.000839632	-0.994195	0.000283368	-0.769968	0.00730049
SEQ	TRANSCRIPTOR	gene	765790	766710	.	+	.	ID=LACR_0823;Name=LACR_0823;locus_tag=LACR_0823;coverage=0;counts=0;rpkm=0;color=9	LACR_0823	LACR_0823#[Acyl-carrier-protein]_S-malonyltransferase#NC_008527#GI:116510843	4160	4279	3047	4494	2541	3088	1902	1820	1412	2508	2542	2498	2369	2810		0.00680926	0.992329	0.241705	0.839427	-0.393601	0.586171	-0.874742	0.00424974	-0.835322	0.00755096	-0.648444	0.0495366
SEQ	TRANSCRIPTOR	gene	766848	767579	.	+	.	ID=LACR_0824;Name=LACR_0824;Alias=fabG;locus_tag=LACR_0824;coverage=0;counts=0;rpkm=0;color=9	LACR_0824	LACR_0824#3-ketoacyl-(acyl-carrier-protein)_reductase#NC_008527#GI:116510843	2901	4338	2052	3877	1562	2396	975	1225	856	1848	1604	1991	1610	2069		0.246654	0.430516	0.338964	0.591219	-0.447316	0.3546	-1.14615	2.22016e-06	-0.897145	0.000283493	-0.642022	0.0136992
SEQ	TRANSCRIPTOR	gene	767621	768856	.	+	.	ID=LACR_0825;Name=LACR_0825;locus_tag=LACR_0825;coverage=0;counts=0;rpkm=0;color=9	LACR_0825	LACR_0825#3-oxoacyl-[acyl-carrier-protein]_synthase_II#NC_008527#GI:116510843	8061	9104	6429	9925	5069	6971	2854	3054	2615	3861	4851	5033	4795	6393		-0.0728822	0.861287	0.254487	0.796851	-0.416579	0.458461	-1.30882	5.78283e-07	-1.17108	1.01381e-05	-0.77244	0.00577476
SEQ	TRANSCRIPTOR	gene	768918	769385	.	+	.	ID=LACR_0826;Name=LACR_0826;locus_tag=LACR_0826;coverage=0;counts=0;rpkm=0;color=9	LACR_0826	LACR_0826#acetyl-CoA_carboxylase_biotin_carboxyl_carrier_protein_subunit#NC_008527#GI:116510843	2142	2973	1694	3078	1502	2035	684	871	597	1155	1191	1374	1388	1644		0.0209052	0.966637	0.301689	0.692195	-0.316094	0.610302	-1.38121	3.25577e-08	-1.23816	9.52721e-07	-0.85874	0.0010818
SEQ	TRANSCRIPTOR	gene	769506	769940	.	+	.	ID=LACR_0827;Name=LACR_0827;Alias=fabZ;locus_tag=LACR_0827;coverage=0;counts=0;rpkm=0;color=9	LACR_0827	LACR_0827#(3R)-hydroxymyristoyl-ACP_dehydratase#NC_008527#GI:116510843	1603	2749	1106	2786	953	1890	500	679	414	932	857	1132	975	1460		0.115868	0.768142	0.282553	0.746749	-0.360531	0.534053	-1.4318	2.40185e-08	-1.28953	6.44679e-07	-0.879748	0.00108362
SEQ	TRANSCRIPTOR	gene	770149	771516	.	+	.	ID=LACR_0828;Name=LACR_0828;locus_tag=LACR_0828;coverage=0;counts=0;rpkm=0;color=9	LACR_0828	LACR_0828#acetyl-CoA_carboxylase_biotin_carboxylase_subunit#NC_008527#GI:116510843	4723	6727	4030	7724	3295	5223	1657	1900	1600	2235	2858	3562	3304	4728		-0.195783	0.532756	0.213102	0.818611	-0.458095	0.311901	-1.55635	2.17119e-11	-1.42792	1.0642e-09	-0.915463	0.000159422
SEQ	TRANSCRIPTOR	gene	771591	772457	.	+	.	ID=LACR_0829;Name=LACR_0829;locus_tag=LACR_0829;coverage=0;counts=0;rpkm=0;color=9	LACR_0829	LACR_0829#acetyl-CoA_carboxylase_subunit_beta#NC_008527#GI:116510843	2503	3747	2238	4256	1818	2978	755	944	784	1065	1497	1994	1884	2451		-0.200235	0.525437	0.233839	0.791659	-0.419345	0.366166	-1.75341	1.00041e-13	-1.60136	1.22879e-11	-0.922965	0.000158765
SEQ	TRANSCRIPTOR	gene	772450	773244	.	+	.	ID=LACR_0830;Name=LACR_0830;locus_tag=LACR_0830;coverage=0;counts=0;rpkm=0;color=9	LACR_0830	LACR_0830#acetyl-coenzyme_A_carboxylase_carboxyl_transferase_subunit_alpha#NC_008527#GI:116510843	2326	3276	2113	4145	1533	2729	545	755	703	983	1255	1843	1542	2477		-0.208698	0.490499	0.314961	0.598141	-0.465561	0.267599	-2.00418	2.14314e-18	-1.59759	2.8088e-12	-0.958173	4.67411e-05
SEQ	TRANSCRIPTOR	gene	773421	774563	.	+	.	ID=LACR_0831;Name=LACR_0831;locus_tag=LACR_0831;coverage=0;counts=0;rpkm=0;color=9	LACR_0831	LACR_0831#cystathionine_gamma-synthase/cystathionine_beta-lyase#NC_008527#GI:116510843	1460	3020	406	941	371	621	573	926	1111	1120	1392	1501	574	691		1.04722	0.00152583	-0.316851	0.785634	-0.932627	0.0332445	-0.186351	0.614971	0.488626	0.152682	0.582667	0.0951315
SEQ	TRANSCRIPTOR	gene	774756	775676	.	+	.	ID=LACR_0832;Name=LACR_0832;locus_tag=LACR_0832;coverage=0;counts=0;rpkm=0;color=9	LACR_0832	LACR_0832#cystathionine_beta-synthase_(acetylserine-dependent)#NC_008527#GI:116510843	934	1784	249	537	246	370	306	410	521	574	660	648	350	377		1.11975	0.000276778	-0.292612	0.791659	-0.815193	0.0681266	-0.45495	0.154894	0.228214	0.516173	0.226442	0.551372
SEQ	TRANSCRIPTOR	gene	775907	776146	.	+	.	ID=LACR_0833;Name=LACR_0833;locus_tag=LACR_0833;coverage=0;counts=0;rpkm=0;color=9	LACR_0833	LACR_0833#hypothetical_protein#NC_008527#GI:116510843	7626	13328	2898	7032	2994	4641	5984	9955	4070	8433	4822	6169	1034	1588		2.27783	5.20993e-18	1.53897	2.33804e-08	1.01521	0.00131467	2.20729	2.80609e-17	1.83407	2.08448e-12	1.48496	2.05659e-08
SEQ	TRANSCRIPTOR	gene	776293	776586	.	+	.	ID=LACR_0834;Name=LACR_0834;locus_tag=LACR_0834;coverage=0;counts=0;rpkm=0;color=9	LACR_0834	LACR_0834#rhodanese-related_sulfurtransferase#NC_008527#GI:116510843	86	116	73	109	31	70	88	93	69	133	86	71	28	54		0	1	0	1	0	1	0	1	0	1	0	1
SEQ	TRANSCRIPTOR	gene	776758	776925	.	+	.	ID=LACR_0835;Name=LACR_0835;locus_tag=LACR_0835;coverage=0;counts=0;rpkm=0;color=9	LACR_0835	#N/A	162	149	81	154	82	73	156	157	117	167	163	152	50	99		0.443279	0.347297	0.362135	0.804994	-0.348808	0.771478	0.738872	0.0625791	0.603875	0.148078	0.543774	0.218678
SEQ	TRANSCRIPTOR	gene	776922	778565	.	+	.	ID=LACR_0836;Name=LACR_0836;locus_tag=LACR_0836;coverage=0;counts=0;rpkm=0;color=9	LACR_0836	LACR_0836#fused_NAD(FAD)-dependent_dehydrogenase/rhodanese_domain-containing_protein#NC_008527#GI:116510843	828	1031	455	949	358	558	839	915	637	895	861	875	306	471		0.57857	0.0340924	0.508556	0.254901	-0.293237	0.630986	0.808285	0.00104478	0.62757	0.0142173	0.589891	0.0256084
SEQ	TRANSCRIPTOR	gene	778583	778837	.	+	.	ID=LACR_0837;Name=LACR_0837;locus_tag=LACR_0837;coverage=0;counts=0;rpkm=0;color=9	LACR_0837	LACR_0837#hypothetical_protein#NC_008527#GI:116510843	177	234	103	226	79	138	122	196	95	182	174	168	65	96		0.659926	0.0480302	0.672537	0.189772	-0.129386	0.924479	0.587725	0.0620601	0.378808	0.267716	0.514125	0.130719
SEQ	TRANSCRIPTOR	gene	778966	779316	.	+	.	ID=LACR_0838;Name=LACR_0838;locus_tag=LACR_0838;coverage=0;counts=0;rpkm=0;color=9	LACR_0838	LACR_0838#arsenate_reductase#NC_008527#GI:116510843	157	356	98	190	109	134	87	106	45	117	77	88	79	99		0.755779	0.0598955	0.338997	0.811296	-0.0655852	0.980457	-0.282612	0.504346	-0.598985	0.140181	-0.710322	0.0854322
SEQ	TRANSCRIPTOR	gene	779479	780225	.	-	.	ID=LACR_0839;Name=LACR_0839;locus_tag=LACR_0839;coverage=0;counts=0;rpkm=0;color=9	LACR_0839	LACR_0839#sugar_metabolism_transcriptional_regulator#NC_008527#GI:116510843	231	436	147	317	211	449	481	635	322	553	434	585	130	285		0.00454425	0.99492	-0.145052	0.912536	0.122636	0.908715	1.09255	2.58029e-05	0.735277	0.00687854	0.756411	0.0063201
SEQ	TRANSCRIPTOR	gene	780319	780876	.	-	.	ID=LACR_0840;Name=LACR_0840;locus_tag=LACR_0840;coverage=0;counts=0;rpkm=0;color=9	LACR_0840	LACR_0840#acetyltransferase#NC_008527#GI:116510843	95	104	42	86	59	134	163	259	94	285	106	182	41	68		0.207957	0.712474	-0.0997087	0.978425	0.232367	0.855119	1.56906	2.91819e-05	1.33611	0.000506368	0.814485	0.0511849
SEQ	TRANSCRIPTOR	gene	780966	781823	.	-	.	ID=LACR_0841;Name=LACR_0841;locus_tag=LACR_0841;coverage=0;counts=0;rpkm=0;color=9	LACR_0841	LACR_0841#exonuclease_III#NC_008527#GI:116510843	1042	1921	811	2118	885	2311	1128	1777	873	1623	1184	1648	683	1794		-0.388563	0.305107	-0.0774025	0.978425	-0.18998	0.848486	-0.0831948	0.825133	-0.309992	0.385576	-0.31447	0.403932
SEQ	TRANSCRIPTOR	gene	782625	784625	.	+	.	ID=LACR_0842;Name=LACR_0842;locus_tag=LACR_0842;coverage=0;counts=0;rpkm=0;color=9	LACR_0842	LACR_0842#methionyl-tRNA_synthetase#NC_008527#GI:116510843	3688	5710	1862	4356	2045	3888	3214	3975	2583	4994	3638	4945	1853	3411		0.15803	0.642416	-0.104941	0.945974	-0.37075	0.474428	0.102107	0.727983	0.146101	0.619772	0.147459	0.647648
SEQ	TRANSCRIPTOR	gene	784834	784962	.	+	.	ID=LACR_0843;Name=LACR_0843;locus_tag=LACR_0843;coverage=0;counts=0;rpkm=0;color=9	LACR_0843	LACR_0843#hypothetical_protein#NC_008527#GI:116510843	18	36	8	33	11	35	9	31	15	21	15	36	3	28		0	1	0	1	0	1	0	1	0	1	0	1
SEQ	TRANSCRIPTOR	gene	785202	785441	.	+	.	ID=LACR_0844;Name=LACR_0844;locus_tag=LACR_0844;coverage=0;counts=0;rpkm=0;color=9	LACR_0844	LACR_0844#hypothetical_protein#NC_008527#GI:116510843	726	591	589	780	442	757	534	622	387	627	715	645	223	527		0.243445	0.587569	0.694526	0.236057	0.189257	0.862069	0.314507	0.390123	0.120237	0.771964	0.356336	0.370641
SEQ	TRANSCRIPTOR	gene	785463	786194	.	+	.	ID=LACR_0845;Name=LACR_0845;Alias=fabG;locus_tag=LACR_0845;coverage=0;counts=0;rpkm=0;color=9	LACR_0845	LACR_0845#3-ketoacyl-(acyl-carrier-protein)_reductase#NC_008527#GI:116510843	2315	2979	1974	3837	1713	3111	2086	2738	1399	2665	2308	2881	1090	2296		0.00854553	0.988057	0.498283	0.251564	-0.00314037	0.997951	0.178658	0.520871	-0.093465	0.759517	0.0823769	0.812554
SEQ	TRANSCRIPTOR	gene	786187	786366	.	-	.	ID=LACR_0846;Name=LACR_0846;locus_tag=LACR_0846;coverage=0;counts=0;rpkm=0;color=9	LACR_0846	LACR_0846#hypothetical_protein#NC_008527#GI:116510843	0	0	0	0	0	0	0	0	0	0	0	0	0	0		0	1	0	1	0	1	0	1	0	1	0	1
SEQ	TRANSCRIPTOR	gene	786599	787108	.	+	.	ID=LACR_0847;Name=LACR_0847;locus_tag=LACR_0847;coverage=0;counts=0;rpkm=0;color=9	LACR_0847	LACR_0847#hypothetical_protein#NC_008527#GI:116510843	482	444	884	1148	1202	1329	247	256	205	300	325	334	679	1203		-1.64644	9.12696e-07	-0.0965083	0.973803	-0.00366631	0.997951	-2.24493	9.31156e-12	-2.23549	1.47487e-11	-2.06259	6.16543e-10
SEQ	TRANSCRIPTOR	gene	787211	787792	.	+	.	ID=LACR_0848;Name=LACR_0848;locus_tag=LACR_0848;coverage=0;counts=0;rpkm=0;color=9	LACR_0848	LACR_0848#putative_NADH-flavin_reductase#NC_008527#GI:116510843	1980	2396	979	1911	857	1284	2241	2567	1419	2656	2012	2103	497	990		0.918805	0.000313775	0.66706	0.0608845	0.0434405	0.980642	1.36116	1.4374e-08	1.09108	7.84561e-06	0.935035	0.000197209
SEQ	TRANSCRIPTOR	gene	787998	788288	.	+	.	ID=LACR_0849;Name=LACR_0849;locus_tag=LACR_0849;coverage=0;counts=0;rpkm=0;color=9	LACR_0849	LACR_0849#transposase#NC_008527#GI:116510843	179	245	73	156	81	113	158	143	95	208	155	150	42	59		1.36873	7.12483e-05	0.823082	0.135273	0.414508	0.630986	1.20966	0.000325796	1.1557	0.00073122	1.01647	0.00405059
SEQ	TRANSCRIPTOR	gene	788306	789145	.	+	.	ID=LACR_0850;Name=LACR_0850;locus_tag=LACR_0850;coverage=0;counts=0;rpkm=0;color=9	LACR_0850	#N/A	521	687	221	527	193	377	557	689	325	660	512	585	153	288		0.792387	0.0020219	0.415095	0.436204	-0.17925	0.822349	1.14889	1.33052e-06	0.772647	0.00184634	0.764178	0.00250482
SEQ	TRANSCRIPTOR	gene	789212	789364	.	-	.	ID=LACR_0851;Name=LACR_0851;locus_tag=LACR_0851;coverage=0;counts=0;rpkm=0;color=9	LACR_0851	#N/A	10	5	4	9	4	19	5	7	5	14	9	13	3	8		0	1	0	1	0	1	0	1	0	1	0	1
SEQ	TRANSCRIPTOR	gene	789402	789947	.	-	.	ID=LACR_0852;Name=LACR_0852;locus_tag=LACR_0852;coverage=0;counts=0;rpkm=0;color=9	LACR_0852	LACR_0852#transposase#NC_008527#GI:116510843	35	70	25	57	33	89	38	65	38	58	54	51	36	55		0	1	0	1	0	1	0	1	0	1	0	1
SEQ	TRANSCRIPTOR	gene	790019	790600	.	-	.	ID=LACR_0853;Name=LACR_0853;locus_tag=LACR_0853;coverage=0;counts=0;rpkm=0;color=9	LACR_0853	LACR_0853#transposase#NC_008527#GI:116510843	33	50	18	44	21	56	32	35	24	55	25	44	20	35		0	1	0	1	0	1	0	1	0	1	0	1
SEQ	TRANSCRIPTOR	gene	790654	791493	.	-	.	ID=LACR_0854;Name=LACR_0854;locus_tag=LACR_0854;coverage=0;counts=0;rpkm=0;color=9	LACR_0854	#N/A	98	206	45	111	38	95	141	180	79	145	88	141	23	93		0.752931	0.107311	0.151346	0.963368	-0.31604	0.817829	1.1902	0.00400364	0.653218	0.148528	0.488796	0.321522
SEQ	TRANSCRIPTOR	gene	791511	791801	.	-	.	ID=LACR_0855;Name=LACR_0855;locus_tag=LACR_0855;coverage=0;counts=0;rpkm=0;color=9	LACR_0855	LACR_0855#transposase#NC_008527#GI:116510843	79	90	38	60	29	39	69	52	43	78	65	54	20	31		0	1	0	1	0	1	0	1	0	1	0	1
SEQ	TRANSCRIPTOR	gene	792015	793037	.	+	.	ID=LACR_0856;Name=LACR_0856;Alias=argC;locus_tag=LACR_0856;coverage=0;counts=0;rpkm=0;color=9	LACR_0856	LACR_0856#N-acetyl-gamma-glutamyl-phosphate_reductase#NC_008527#GI:116510843	17	16	9	29	7	19	1	3	7	3	6	9	4	7		0	1	0	1	0	1	0	1	0	1	0	1
SEQ	TRANSCRIPTOR	gene	793049	794236	.	+	.	ID=LACR_0857;Name=LACR_0857;Alias=argJ;locus_tag=LACR_0857;coverage=0;counts=0;rpkm=0;color=9	LACR_0857	LACR_0857#bifunctional_ornithine_acetyltransferase/N-acetylglutamate_synthase_protein#NC_008527#GI:116510843	14	15	14	39	27	33	3	3	8	4	8	15	6	20		0	1	0	1	0	1	0	1	0	1	0	1
SEQ	TRANSCRIPTOR	gene	794254	795387	.	+	.	ID=LACR_0858;Name=LACR_0858;Alias=argD;locus_tag=LACR_0858;coverage=0;counts=0;rpkm=0;color=9	LACR_0858	LACR_0858#acetylornithine_aminotransferase#NC_008527#GI:116510843	7	8	18	38	14	34	3	4	3	2	7	3	9	13		0	1	0	1	0	1	0	1	0	1	0	1
SEQ	TRANSCRIPTOR	gene	795384	796235	.	+	.	ID=LACR_0859;Name=LACR_0859;locus_tag=LACR_0859;coverage=0;counts=0;rpkm=0;color=9	LACR_0859	LACR_0859#acetylglutamate_kinase#NC_008527#GI:116510843	6	13	23	29	6	37	2	3	8	6	11	4	10	3		0	1	0	1	0	1	0	1	0	1	0	1
SEQ	TRANSCRIPTOR	gene	796274	797275	.	+	.	ID=LACR_0860;Name=LACR_0860;locus_tag=LACR_0860;coverage=0;counts=0;rpkm=0;color=9	LACR_0860	LACR_0860#ornithine_carbamoyltransferase#NC_008527#GI:116510843	10	25	16	42	16	47	4	6	13	7	8	17	13	21		0	1	0	1	0	1	0	1	0	1	0	1
SEQ	TRANSCRIPTOR	gene	797299	797871	.	+	.	ID=LACR_0861;Name=LACR_0861;locus_tag=LACR_0861;coverage=0;counts=0;rpkm=0;color=9	LACR_0861	LACR_0861#hypothetical_protein#NC_008527#GI:116510843	11	22	12	24	8	22	4	5	2	11	9	11	6	12		0	1	0	1	0	1	0	1	0	1	0	1
SEQ	TRANSCRIPTOR	gene	798050	798745	.	+	.	ID=LACR_0862;Name=LACR_0862;Alias=rnc;locus_tag=LACR_0862;coverage=0;counts=0;rpkm=0;color=9	LACR_0862	LACR_0862#ribonuclease_III#NC_008527#GI:116510843	363	273	525	602	449	664	360	350	323	560	514	466	328	446		-0.924966	0.0139548	0.323335	0.803057	-0.0121149	0.997951	-0.501698	0.173756	-0.216144	0.601097	-0.242062	0.586108
SEQ	TRANSCRIPTOR	gene	798735	802259	.	+	.	ID=LACR_0863;Name=LACR_0863;locus_tag=LACR_0863;coverage=0;counts=0;rpkm=0;color=9	LACR_0863	LACR_0863#condensin_subunit_Smc#NC_008527#GI:116510843	1294	1578	1762	2726	1838	2432	1129	1265	1048	1682	1588	1615	1423	1518		-0.768873	0.0104214	0.280652	0.7831	-0.0112973	0.996768	-0.722454	0.010202	-0.539251	0.0663116	-0.504116	0.101399
SEQ	TRANSCRIPTOR	gene	802501	804669	.	+	.	ID=LACR_0864;Name=LACR_0864;locus_tag=LACR_0864;coverage=0;counts=0;rpkm=0;color=9	LACR_0864	LACR_0864#phosphoglycerol_transferase/alkaline_phosphatase_superfamily_protein#NC_008527#GI:116510843	1227	2268	1954	5149	3441	4957	3921	5074	6222	8225	6469	8735	2439	3402		-1.48264	5.64396e-08	-0.13415	0.922441	-0.00181204	0.997951	0.228957	0.455306	0.951538	0.000457651	0.779418	0.00584271
SEQ	TRANSCRIPTOR	gene	804764	805174	.	+	.	ID=LACR_0865;Name=LACR_0865;locus_tag=LACR_0865;coverage=0;counts=0;rpkm=0;color=9	LACR_0865	LACR_0865#hypothetical_protein#NC_008527#GI:116510843	188	378	260	845	524	793	487	845	879	1068	920	1380	352	573		-1.43255	1.71442e-05	-0.177635	0.906876	-0.00425945	0.997951	0.136324	0.723173	0.756775	0.0230072	0.731891	0.0336356
SEQ	TRANSCRIPTOR	gene	805267	806385	.	+	.	ID=LACR_0866;Name=LACR_0866;locus_tag=LACR_0866;coverage=0;counts=0;rpkm=0;color=9	LACR_0866	LACR_0866#hypothetical_protein#NC_008527#GI:116510843	74	131	115	251	177	212	300	372	339	728	361	403	170	181		-1.53908	1.23186e-06	-0.342902	0.732633	-0.383509	0.605047	0.511876	0.105292	1.13136	0.000151455	0.497268	0.142076
SEQ	TRANSCRIPTOR	gene	806382	807143	.	+	.	ID=LACR_0867;Name=LACR_0867;locus_tag=LACR_0867;coverage=0;counts=0;rpkm=0;color=9	LACR_0867	LACR_0867#hypothetical_protein#NC_008527#GI:116510843	57	55	73	162	102	138	129	199	181	354	220	251	108	108		-1.66295	3.67412e-06	-0.289076	0.83233	-0.411613	0.628463	0.15933	0.68858	0.84689	0.0129928	0.493534	0.193692
SEQ	TRANSCRIPTOR	gene	807193	808533	.	-	.	ID=LACR_0868;Name=LACR_0868;locus_tag=LACR_0868;coverage=0;counts=0;rpkm=0;color=9	LACR_0868	LACR_0868#amino_acid_permease#NC_008527#GI:116510843	108	196	113	316	170	418	102	193	96	157	139	213	132	248		-1.01372	0.00384113	-0.202707	0.899204	0.0371631	0.987984	-0.737537	0.0290574	-0.936997	0.00594867	-0.672616	0.0597573
SEQ	TRANSCRIPTOR	gene	808693	808860	.	-	.	ID=LACR_0869;Name=LACR_0869;locus_tag=LACR_0869;coverage=0;counts=0;rpkm=0;color=9	LACR_0869	LACR_0869#hypothetical_protein#NC_008527#GI:116510843	6	18	5	17	10	26	5	6	7	9	9	5	5	10		0	1	0	1	0	1	0	1	0	1	0	1
SEQ	TRANSCRIPTOR	gene	808863	809708	.	+	.	ID=LACR_0870;Name=LACR_0870;locus_tag=LACR_0870;coverage=0;counts=0;rpkm=0;color=9	LACR_0870	LACR_0870#HAD_superfamily_hydrolase#NC_008527#GI:116510843	878	1284	908	2235	1207	2299	913	1031	606	1058	904	1039	789	1343		-0.663302	0.0104296	0.191191	0.839427	0.161534	0.829556	-0.4867	0.0494979	-0.731029	0.00280033	-0.695009	0.00566869
SEQ	TRANSCRIPTOR	gene	809718	810269	.	+	.	ID=LACR_0871;Name=LACR_0871;locus_tag=LACR_0871;coverage=0;counts=0;rpkm=0;color=9	LACR_0871	LACR_0871#hypothetical_protein#NC_008527#GI:116510843	334	547	312	703	428	881	257	345	218	437	306	357	278	427		-0.388974	0.155411	0.163971	0.881826	0.306152	0.576966	-0.607716	0.0118929	-0.51465	0.0396473	-0.665599	0.00771132
SEQ	TRANSCRIPTOR	gene	810331	811726	.	+	.	ID=LACR_0872;Name=LACR_0872;locus_tag=LACR_0872;coverage=0;counts=0;rpkm=0;color=9	LACR_0872	#N/A	1444	1995	1854	3486	2297	3651	982	1217	890	1300	1501	1806	1575	1990		-0.774746	0.001403	0.232008	0.785634	0.175603	0.816169	-1.10296	1.15259e-06	-1.09193	1.83863e-06	-0.717924	0.00273987
SEQ	TRANSCRIPTOR	gene	811907	812881	.	+	.	ID=LACR_0873;Name=LACR_0873;locus_tag=LACR_0873;coverage=0;counts=0;rpkm=0;color=9	LACR_0873	LACR_0873#ribose-phosphate_pyrophosphokinase#NC_008527#GI:116510843	6934	7743	8506	13127	9110	9583	9697	9180	5861	10187	8245	7501	6644	10388		-0.878391	0.00825342	0.0773027	0.978425	-0.303202	0.717255	-0.205054	0.566118	-0.47192	0.157139	-0.674427	0.0426949
SEQ	TRANSCRIPTOR	gene	813005	813676	.	+	.	ID=LACR_0874;Name=LACR_0874;locus_tag=LACR_0874;coverage=0;counts=0;rpkm=0;color=9	LACR_0874	LACR_0874#regulator_of_polyketide_synthase_expression#NC_008527#GI:116510843	494	761	684	1128	638	1010	777	846	569	1405	689	794	520	579		-0.562015	0.0829715	0.383677	0.603951	0.00348712	0.997951	0.147285	0.662832	0.349632	0.272576	-0.193112	0.60258
SEQ	TRANSCRIPTOR	gene	813747	816236	.	+	.	ID=LACR_0875;Name=LACR_0875;Alias=leuS;locus_tag=LACR_0875;coverage=0;counts=0;rpkm=0;color=9	LACR_0875	LACR_0875#leucyl-tRNA_synthetase#NC_008527#GI:116510843	6356	7935	8714	14844	8106	11953	9205	8682	6366	12805	9050	9691	6754	9882		-0.907057	0.000803993	0.198702	0.850202	-0.253151	0.717994	-0.259111	0.365649	-0.217519	0.471636	-0.408713	0.164546
SEQ	TRANSCRIPTOR	gene	816480	817235	.	+	.	ID=LACR_0876;Name=LACR_0876;locus_tag=LACR_0876;coverage=0;counts=0;rpkm=0;color=9	LACR_0876	LACR_0876#transcriptional_regulator#NC_008527#GI:116510843	182	301	281	432	258	427	241	283	213	337	308	320	199	289		-0.732508	0.00881032	0.262163	0.781364	-0.0620215	0.976757	-0.276453	0.33098	-0.207769	0.490461	-0.21508	0.503461
SEQ	TRANSCRIPTOR	gene	817633	819051	.	+	.	ID=LACR_0877;Name=LACR_0877;locus_tag=LACR_0877;coverage=0;counts=0;rpkm=0;color=9	LACR_0877	#N/A	34	62	32	55	19	71	15	14	22	23	29	33	18	46		0	1	0	1	0	1	0	1	0	1	0	1
SEQ	TRANSCRIPTOR	gene	819163	820527	.	+	.	ID=LACR_0878;Name=LACR_0878;locus_tag=LACR_0878;coverage=0;counts=0;rpkm=0;color=9	LACR_0878	LACR_0878#beta-glucosidase#NC_008527#GI:116510843	12	15	5	12	17	22	1	4	1	7	6	5	10	9		0	1	0	1	0	1	0	1	0	1	0	1
SEQ	TRANSCRIPTOR	gene	820674	821477	.	+	.	ID=LACR_0879;Name=LACR_0879;locus_tag=LACR_0879;coverage=0;counts=0;rpkm=0;color=9	LACR_0879	LACR_0879#alpha/beta_fold_family_hydrolase#NC_008527#GI:116510843	860	1293	1130	2352	966	1860	898	1158	595	954	993	1058	557	1207		-0.364098	0.222464	0.686548	0.0561985	0.156688	0.843176	-0.106615	0.724619	-0.511492	0.0551584	-0.30451	0.309592
SEQ	TRANSCRIPTOR	gene	821614	821976	.	+	.	ID=LACR_0880;Name=LACR_0880;locus_tag=LACR_0880;coverage=0;counts=0;rpkm=0;color=9	LACR_0880	LACR_0880#hypothetical_protein#NC_008527#GI:116510843	92	127	132	243	70	190	132	162	58	159	102	112	51	112		-0.224969	0.646013	0.924398	0.0635911	0.0840953	0.976757	0.516999	0.161434	0.00691304	0.989664	-0.140502	0.776609
SEQ	TRANSCRIPTOR	gene	822048	822605	.	+	.	ID=LACR_0881;Name=LACR_0881;locus_tag=LACR_0881;coverage=0;counts=0;rpkm=0;color=9	LACR_0881	LACR_0881#transposase#NC_008527#GI:116510843	17	20	13	29	5	21	84	109	72	154	96	89	33	83		0	1	0	1	0	1	0	1	0	1	0	1
SEQ	TRANSCRIPTOR	gene	822602	823420	.	+	.	ID=LACR_0882;Name=LACR_0882;locus_tag=LACR_0882;coverage=0;counts=0;rpkm=0;color=9	LACR_0882	LACR_0882#transposase#NC_008527#GI:116510843	31	32	17	44	31	48	782	918	455	1031	559	787	195	599		-4.22737	4.01658e-30	-3.97061	3.35201e-26	-3.77206	5.51307e-25	0.821992	0.0121127	0.566866	0.102509	0.269614	0.506209
SEQ	TRANSCRIPTOR	gene	823494	823784	.	+	.	ID=LACR_0883;Name=LACR_0883;locus_tag=LACR_0883;coverage=0;counts=0;rpkm=0;color=9	LACR_0883	LACR_0883#transposase#NC_008527#GI:116510843	153	224	88	149	65	112	139	153	100	209	164	169	60	47		1.04573	0.00575174	0.772158	0.220638	0.100599	0.973973	1.00776	0.00485235	1.04299	0.00408519	0.993904	0.00764771
SEQ	TRANSCRIPTOR	gene	823802	824641	.	+	.	ID=LACR_0884;Name=LACR_0884;locus_tag=LACR_0884;coverage=0;counts=0;rpkm=0;color=9	LACR_0884	LACR_0884#transposase#NC_008527#GI:116510843	477	702	201	533	204	419	529	678	305	645	535	589	135	307		0.766285	0.00821323	0.386342	0.571844	-0.0395191	0.982764	1.12196	2.1443e-05	0.734916	0.00788834	0.822519	0.00317147
SEQ	TRANSCRIPTOR	gene	824830	826089	.	+	.	ID=LACR_0885;Name=LACR_0885;locus_tag=LACR_0885;coverage=0;counts=0;rpkm=0;color=9	LACR_0885	LACR_0885#NADH_dehydrogenase#NC_008527#GI:116510843	641	855	1202	1781	634	1147	741	752	460	853	941	965	533	918		-0.627073	0.0307742	0.794829	0.0214269	-0.24795	0.73776	-0.303403	0.291193	-0.52603	0.0592822	-0.159991	0.645457
SEQ	TRANSCRIPTOR	gene	826230	828236	.	+	.	ID=LACR_0886;Name=LACR_0886;locus_tag=LACR_0886;coverage=0;counts=0;rpkm=0;color=9	LACR_0886	LACR_0886#NADH_dehydrogenase#NC_008527#GI:116510843	13713	19510	14240	32420	21920	39196	5831	9192	6668	7408	12108	16470	15974	31049		-1.16044	3.7028e-05	-0.341584	0.661361	-0.143048	0.8781	-2.00217	1.30455e-13	-2.01165	1.23024e-13	-1.26764	4.59241e-06
SEQ	TRANSCRIPTOR	gene	828349	829020	.	+	.	ID=LACR_0887;Name=LACR_0887;locus_tag=LACR_0887;coverage=0;counts=0;rpkm=0;color=9	LACR_0887	LACR_0887#L-serine_ammonia-lyase#NC_008527#GI:116510843	1005	1319	1218	2517	1063	2428	1152	1243	786	1972	969	1353	958	1428		-0.728924	0.0111088	0.298424	0.729664	-0.0652037	0.976757	-0.365007	0.199729	-0.245187	0.423159	-0.630797	0.0260481
SEQ	TRANSCRIPTOR	gene	829040	829903	.	+	.	ID=LACR_0888;Name=LACR_0888;locus_tag=LACR_0888;coverage=0;counts=0;rpkm=0;color=9	LACR_0888	LACR_0888#L-serine_ammonia-lyase_/_2-hydroxymethylglutarate_dehydratase#NC_008527#GI:116510843	1708	1982	2345	3969	2045	4337	2103	2378	1430	2781	2017	2443	1797	2717		-0.964815	0.000123614	0.187327	0.850202	-0.0974134	0.928927	-0.382136	0.138358	-0.510725	0.0469497	-0.599353	0.021041
SEQ	TRANSCRIPTOR	gene	830024	830479	.	+	.	ID=LACR_0889;Name=LACR_0889;locus_tag=LACR_0889;coverage=0;counts=0;rpkm=0;color=9	LACR_0889	LACR_0889#transcriptional_regulator#NC_008527#GI:116510843	552	593	519	764	492	767	683	702	372	769	528	450	394	501		-0.335973	0.351708	0.229171	0.842552	-0.0653299	0.97913	0.239161	0.471581	-0.0947539	0.798243	-0.461397	0.166227
SEQ	TRANSCRIPTOR	gene	830498	830698	.	+	.	ID=LACR_0890;Name=LACR_0890;locus_tag=LACR_0890;coverage=0;counts=0;rpkm=0;color=9	LACR_0890	LACR_0890#mercuric_reductase#NC_008527#GI:116510843	447	522	393	582	358	567	466	532	273	525	361	394	304	398		-0.23112	0.499332	0.184985	0.879752	-0.158787	0.850252	0.114903	0.713185	-0.241643	0.424716	-0.491641	0.0904015
SEQ	TRANSCRIPTOR	gene	830887	833049	.	+	.	ID=LACR_0891;Name=LACR_0891;locus_tag=LACR_0891;coverage=0;counts=0;rpkm=0;color=9	LACR_0891	LACR_0891#copper/potassium-transporting_ATPase#NC_008527#GI:116510843	230	370	382	725	275	537	173	178	107	184	198	233	210	383		-0.66794	0.0114337	0.599596	0.0995163	-0.0993007	0.924479	-1.09768	7.41515e-06	-1.38828	2.12038e-08	-1.01452	5.19403e-05
SEQ	TRANSCRIPTOR	gene	833115	833261	.	-	.	ID=LACR_0892;Name=LACR_0892;locus_tag=LACR_0892;coverage=0;counts=0;rpkm=0;color=9	LACR_0892	LACR_0892#hypothetical_protein#NC_008527#GI:116510843	62	170	48	208	61	198	38	92	65	184	75	119	52	106		-0.170481	0.824098	0.244486	0.922441	0.0817182	0.982764	-0.656083	0.229093	0.232056	0.706039	-0.257572	0.703068
SEQ	TRANSCRIPTOR	gene	833251	835902	.	-	.	ID=LACR_0893;Name=LACR_0893;locus_tag=LACR_0893;coverage=0;counts=0;rpkm=0;color=9	LACR_0893	LACR_0893#hypothetical_protein#NC_008527#GI:116510843	548	1007	551	1511	751	1770	606	971	782	1825	805	1152	579	1075		-0.78553	0.0174664	-0.0619183	0.978425	0.0208085	0.993508	-0.433216	0.180133	0.246772	0.483042	-0.31688	0.386487
SEQ	TRANSCRIPTOR	gene	835973	836758	.	-	.	ID=LACR_0894;Name=LACR_0894;locus_tag=LACR_0894;coverage=0;counts=0;rpkm=0;color=9	LACR_0894	LACR_0894#galactose-1-phosphate_uridylyltransferase#NC_008527#GI:116510843	213	528	331	1019	429	1006	379	524	363	621	419	588	319	590		-1.02224	0.00202908	0.165602	0.91478	0.0720623	0.976757	-0.364935	0.283823	-0.243791	0.505405	-0.411765	0.258814
SEQ	TRANSCRIPTOR	gene	837049	838203	.	+	.	ID=LACR_0895;Name=LACR_0895;Alias=mnmA;locus_tag=LACR_0895;coverage=0;counts=0;rpkm=0;color=9	LACR_0895	LACR_0895#tRNA-specific_2-thiouridylase_MnmA#NC_008527#GI:116510843	3173	4161	6384	13143	8257	12167	1740	2350	1943	2580	3017	3810	6711	12036		-2.01585	2.0904e-16	-0.259546	0.76146	-0.36734	0.490233	-2.55384	2.67582e-25	-2.36805	4.79681e-22	-2.01488	2.70671e-16
SEQ	TRANSCRIPTOR	gene	838457	839683	.	+	.	ID=LACR_0896;Name=LACR_0896;Alias=rpsA;locus_tag=LACR_0896;coverage=0;counts=0;rpkm=0;color=9	LACR_0896	LACR_0896#30S_ribosomal_protein_S1#NC_008527#GI:116510843	68624	108811	95873	229587	126496	204770	70083	91863	59444	85526	91491	110470	103818	229570		-1.56276	6.53668e-09	-0.35779	0.611876	-0.488922	0.3546	-1.36512	2.11958e-07	-1.5001	1.5e-08	-1.24632	4.13125e-06
SEQ	TRANSCRIPTOR	gene	839879	841330	.	+	.	ID=LACR_0897;Name=LACR_0897;locus_tag=LACR_0897;coverage=0;counts=0;rpkm=0;color=9	LACR_0897	LACR_0897#hypothetical_protein#NC_008527#GI:116510843	192	228	133	244	87	216	460	374	148	646	166	152	116	140		0.00502224	0.99492	0.208174	0.922441	-0.411219	0.714202	1.32313	0.00103436	1.07343	0.00976951	-0.28616	0.586585
SEQ	TRANSCRIPTOR	gene	841413	842117	.	+	.	ID=LACR_0898;Name=LACR_0898;locus_tag=LACR_0898;coverage=0;counts=0;rpkm=0;color=9	LACR_0898	LACR_0898#DNA-binding_response_regulator#NC_008527#GI:116510843	106	123	137	253	145	329	127	131	115	224	132	126	123	143		-0.926689	0.00537266	0.197282	0.899204	0.194769	0.836924	-0.443658	0.179253	-0.089066	0.815563	-0.647343	0.0537934
SEQ	TRANSCRIPTOR	gene	842266	843414	.	+	.	ID=LACR_0899;Name=LACR_0899;locus_tag=LACR_0899;coverage=0;counts=0;rpkm=0;color=9	LACR_0899	LACR_0899#Signal_transduction_histidine_kinase#NC_008527#GI:116510843	203	282	264	531	268	596	206	214	166	400	239	255	230	205		-0.612283	0.0799242	0.456324	0.531887	0.311292	0.709655	-0.491038	0.134722	-0.134654	0.724086	-0.465753	0.188591
SEQ	TRANSCRIPTOR	gene	843553	844269	.	+	.	ID=LACR_0900;Name=LACR_0900;locus_tag=LACR_0900;coverage=0;counts=0;rpkm=0;color=9	LACR_0900	LACR_0900#uridine_phosphorylase#NC_008527#GI:116510843	127	168	166	282	112	258	353	352	185	524	304	289	114	129		-0.447355	0.25814	0.542896	0.436204	-0.0383112	0.987984	1.13593	0.000379172	1.04168	0.00138372	0.68024	0.0524604
SEQ	TRANSCRIPTOR	gene	844287	845000	.	+	.	ID=LACR_0901;Name=LACR_0901;locus_tag=LACR_0901;coverage=0;counts=0;rpkm=0;color=9	LACR_0901	LACR_0901#nicotinamide_mononucleotide_transporter#NC_008527#GI:116510843	154	212	245	332	141	282	396	444	246	756	368	440	171	205		-0.765125	0.0357152	0.337125	0.774832	-0.444782	0.55171	0.756206	0.0222107	0.901713	0.00652688	0.490215	0.186187
SEQ	TRANSCRIPTOR	gene	845129	847105	.	+	.	ID=LACR_0902;Name=LACR_0902;Alias=uvrC;locus_tag=LACR_0902;coverage=0;counts=0;rpkm=0;color=9	LACR_0902	LACR_0902#excinuclease_ABC_subunit_C#NC_008527#GI:116510843	1436	2076	2065	4082	2158	4574	1188	1452	966	1608	1481	1730	1797	2564		-1.02161	7.53627e-06	0.15103	0.892535	0.0205163	0.991038	-1.11015	4.28119e-07	-1.15318	2.03922e-07	-1.03065	5.07176e-06
SEQ	TRANSCRIPTOR	gene	847203	848363	.	+	.	ID=LACR_0903;Name=LACR_0903;locus_tag=LACR_0903;coverage=0;counts=0;rpkm=0;color=9	LACR_0903	LACR_0903#A/G-specific_adenine_glycosylase#NC_008527#GI:116510843	231	321	430	675	416	758	281	203	192	382	238	273	350	450		-1.25416	1.71442e-05	0.16127	0.904672	-0.0350476	0.987984	-1.09221	0.000116484	-0.913558	0.00159448	-1.24894	1.54599e-05
SEQ	TRANSCRIPTOR	gene	849338	849673	.	+	.	ID=LACR_0904;Name=LACR_0904;locus_tag=LACR_0904;coverage=0;counts=0;rpkm=0;color=9	LACR_0904	LACR_0904#transcriptional_regulator#NC_008527#GI:116510843	64	65	38	62	54	110	7	16	11	26	22	22	31	29		0	1	0	1	0	1	0	1	0	1	0	1
SEQ	TRANSCRIPTOR	gene	849784	850011	.	+	.	ID=LACR_0905;Name=LACR_0905;locus_tag=LACR_0905;coverage=0;counts=0;rpkm=0;color=9	LACR_0905	#N/A	46	70	35	64	49	111	27	21	14	22	34	33	40	34		0	1	0	1	0	1	0	1	0	1	0	1
SEQ	TRANSCRIPTOR	gene	850123	850977	.	+	.	ID=LACR_0906;Name=LACR_0906;locus_tag=LACR_0906;coverage=0;counts=0;rpkm=0;color=9	LACR_0906	LACR_0906#transposase#NC_008527#GI:116510843	91	145	42	101	59	163	53	74	51	88	65	82	50	45		0	1	0	1	0	1	0	1	0	1	0	1
SEQ	TRANSCRIPTOR	gene	851081	851911	.	-	.	ID=LACR_0907;Name=LACR_0907;locus_tag=LACR_0907;coverage=0;counts=0;rpkm=0;color=9	LACR_0907	LACR_0907#lipopolysaccharide_biosynthesis_glycosyltransferase#NC_008527#GI:116510843	6	9	1	8	9	11	7	6	6	4	5	7	5	2		0	1	0	1	0	1	0	1	0	1	0	1
SEQ	TRANSCRIPTOR	gene	852217	853635	.	+	.	ID=LACR_0908;Name=LACR_0908;locus_tag=LACR_0908;coverage=0;counts=0;rpkm=0;color=9	LACR_0908	LACR_0908#dipeptidase_PepV#NC_008527#GI:116510843	3941	5962	6271	12045	7179	13574	3625	4592	3003	6076	4561	5348	5690	9558		-1.31197	1.95115e-08	-0.046996	0.978425	-0.111435	0.900436	-1.25506	3.66704e-08	-1.14912	6.21101e-07	-1.18558	3.86363e-07
SEQ	TRANSCRIPTOR	gene	853764	854123	.	+	.	ID=LACR_0909;Name=LACR_0909;Alias=acpS;locus_tag=LACR_0909;coverage=0;counts=0;rpkm=0;color=9	LACR_0909	LACR_0909#4'-phosphopantetheinyl_transferase#NC_008527#GI:116510843	151	208	232	592	253	618	58	102	97	136	152	222	200	244		-1.03007	0.00090348	0.470741	0.44651	0.3204	0.668915	-1.89512	3.26835e-10	-1.31823	1.14713e-05	-0.866547	0.0052333
SEQ	TRANSCRIPTOR	gene	854167	855270	.	+	.	ID=LACR_0910;Name=LACR_0910;Alias=alr;locus_tag=LACR_0910;coverage=0;counts=0;rpkm=0;color=9	LACR_0910	LACR_0910#alanine_racemase#NC_008527#GI:116510843	654	791	1102	1816	1236	2024	286	320	450	383	677	776	953	1169		-1.26612	9.14796e-05	0.136486	0.943842	0.0453233	0.982764	-2.21147	1.72689e-12	-1.65124	1.40038e-07	-1.15797	0.000314053
SEQ	TRANSCRIPTOR	gene	855431	855859	.	+	.	ID=LACR_0911;Name=LACR_0911;locus_tag=LACR_0911;coverage=0;counts=0;rpkm=0;color=9	LACR_0911	LACR_0911#arsenate_reductase#NC_008527#GI:116510843	104	131	63	107	108	175	50	76	78	113	118	125	69	112		0	1	0	1	0	1	0	1	0	1	0	1
SEQ	TRANSCRIPTOR	gene	855998	857305	.	+	.	ID=LACR_0912;Name=LACR_0912;locus_tag=LACR_0912;coverage=0;counts=0;rpkm=0;color=9	LACR_0912	LACR_0912#glutathione_reductase#NC_008527#GI:116510843	1364	1266	1502	2155	821	1629	905	1068	750	1266	1448	1252	657	741		0.219254	0.592824	1.08656	0.00281472	0.181586	0.851114	0.0773625	0.830995	0.0970673	0.798243	0.340606	0.344218
SEQ	TRANSCRIPTOR	gene	857434	858351	.	+	.	ID=LACR_0913;Name=LACR_0913;locus_tag=LACR_0913;coverage=0;counts=0;rpkm=0;color=9	LACR_0913	LACR_0913#choline_ABC_transporter_ATP_binding_protein#NC_008527#GI:116510843	1238	1496	1412	2680	957	2162	982	1202	811	1078	1347	1439	693	1000		0.0054412	0.992329	0.940908	0.00131726	0.264967	0.680026	-0.0167135	0.955368	-0.193593	0.507464	0.136378	0.681772
SEQ	TRANSCRIPTOR	gene	858348	859850	.	+	.	ID=LACR_0914;Name=LACR_0914;locus_tag=LACR_0914;coverage=0;counts=0;rpkm=0;color=9	LACR_0914	LACR_0914#choline_ABC_transporter_permease_and_substrate_binding_protein#NC_008527#GI:116510843	1383	2148	1678	3501	1349	3059	972	1384	875	1062	1564	1811	722	1275		0.137033	0.700706	1.05007	0.000199597	0.555082	0.188188	-0.125585	0.671888	-0.349217	0.20596	0.201004	0.519294
SEQ	TRANSCRIPTOR	gene	860112	862538	.	+	.	ID=LACR_0915;Name=LACR_0915;locus_tag=LACR_0915;coverage=0;counts=0;rpkm=0;color=9	LACR_0915	LACR_0915#hypothetical_protein#NC_008527#GI:116510843	7	3	1	6	0	7	11	10	6	7	5	8	5	8		0	1	0	1	0	1	0	1	0	1	0	1
SEQ	TRANSCRIPTOR	gene	862561	863064	.	+	.	ID=LACR_0916;Name=LACR_0916;locus_tag=LACR_0916;coverage=0;counts=0;rpkm=0;color=9	LACR_0916	LACR_0916#hypothetical_protein#NC_008527#GI:116510843	2	2	1	0	0	0	1	1	0	2	2	1	0	0		0	1	0	1	0	1	0	1	0	1	0	1
SEQ	TRANSCRIPTOR	gene	863074	863313	.	+	.	ID=LACR_0917;Name=LACR_0917;locus_tag=LACR_0917;coverage=0;counts=0;rpkm=0;color=9	LACR_0917	LACR_0917#hypothetical_protein#NC_008527#GI:116510843	0	1	0	0	0	0	2	1	0	1	0	0	0	0		0	1	0	1	0	1	0	1	0	1	0	1
SEQ	TRANSCRIPTOR	gene	863466	864044	.	+	.	ID=LACR_0918;Name=LACR_0918;locus_tag=LACR_0918;coverage=0;counts=0;rpkm=0;color=9	LACR_0918	LACR_0918#hypothetical_protein#NC_008527#GI:116510843	36	86	26	89	17	34	45	78	56	136	52	59	16	28		0	1	0	1	0	1	0	1	0	1	0	1
SEQ	TRANSCRIPTOR	gene	864026	864916	.	-	.	ID=LACR_0919;Name=LACR_0919;locus_tag=LACR_0919;coverage=0;counts=0;rpkm=0;color=9	LACR_0919	#N/A	57	98	28	63	32	109	53	80	40	67	57	77	26	71		0	1	0	1	0	1	0	1	0	1	0	1
SEQ	TRANSCRIPTOR	gene	865105	867147	.	-	.	ID=LACR_0920;Name=LACR_0920;locus_tag=LACR_0920;coverage=0;counts=0;rpkm=0;color=9	LACR_0920	LACR_0920#copper-potassium_transporting_ATPase_B#NC_008527#GI:116510843	339	628	91	296	130	312	228	289	145	286	287	335	94	254		0.821344	0.0211774	-0.20691	0.899204	-0.196467	0.854851	0.266885	0.475408	-0.0259254	0.953246	0.333051	0.401336
SEQ	TRANSCRIPTOR	gene	867306	868193	.	+	.	ID=LACR_0921;Name=LACR_0921;locus_tag=LACR_0921;coverage=0;counts=0;rpkm=0;color=9	LACR_0921	LACR_0921#bifunctional_5,10-methylene-tetrahydrofolate_dehydrogenase/_5,10-methylene-tetrahydrofolate_cyclohydrolase#NC_008527#GI:116510843	1086	1084	2456	3811	2083	2684	1048	1090	978	1821	1380	1604	1666	2387		-1.56604	1.1319e-08	0.345412	0.646561	-0.262968	0.725373	-1.29686	1.33111e-06	-0.945437	0.000586715	-1.02993	0.000220303
SEQ	TRANSCRIPTOR	gene	868349	869617	.	+	.	ID=LACR_0922;Name=LACR_0922;Alias=xseA;locus_tag=LACR_0922;coverage=0;counts=0;rpkm=0;color=9	LACR_0922	LACR_0922#exodeoxyribonuclease_VII_large_subunit#NC_008527#GI:116510843	422	478	899	1496	969	1228	462	468	391	760	632	639	611	817		-1.35674	2.36604e-06	0.434035	0.501378	0.116625	0.924479	-1.00153	0.000376303	-0.738958	0.0111361	-0.759047	0.0107692
SEQ	TRANSCRIPTOR	gene	869620	869859	.	+	.	ID=LACR_0923;Name=LACR_0923;locus_tag=LACR_0923;coverage=0;counts=0;rpkm=0;color=9	LACR_0923	LACR_0923#exodeoxyribonuclease_VII_small_subunit#NC_008527#GI:116510843	102	84	246	288	272	268	119	120	115	172	136	141	155	155		-1.43669	0.000952164	0.514093	0.646561	0.305116	0.817829	-0.798886	0.0606137	-0.536612	0.235608	-0.795328	0.0769824
SEQ	TRANSCRIPTOR	gene	870086	870976	.	+	.	ID=LACR_0924;Name=LACR_0924;locus_tag=LACR_0924;coverage=0;counts=0;rpkm=0;color=9	LACR_0924	LACR_0924#transposase#NC_008527#GI:116510843	106	134	54	153	72	192	92	126	58	101	81	144	63	132		0	1	0	1	0	1	0	1	0	1	0	1
SEQ	TRANSCRIPTOR	gene	871035	872180	.	+	.	ID=LACR_0925;Name=LACR_0925;locus_tag=LACR_0925;coverage=0;counts=0;rpkm=0;color=9	LACR_0925	LACR_0925#glycerate_kinase#NC_008527#GI:116510843	55	64	78	83	18	61	33	26	27	70	33	45	20	42		0	1	0	1	0	1	0	1	0	1	0	1
SEQ	TRANSCRIPTOR	gene	872357	873262	.	+	.	ID=LACR_0926;Name=LACR_0926;locus_tag=LACR_0926;coverage=0;counts=0;rpkm=0;color=9	LACR_0926	LACR_0926#farnesyl-diphosphate_synthase#NC_008527#GI:116510843	1640	2090	1265	2454	1330	2426	1335	1474	1083	1994	1583	1847	1245	1624		-0.329443	0.228801	0.0208837	0.993192	-0.199029	0.787295	-0.423207	0.0781495	-0.322675	0.2047	-0.345087	0.192338
SEQ	TRANSCRIPTOR	gene	873263	873763	.	+	.	ID=LACR_0927;Name=LACR_0927;locus_tag=LACR_0927;coverage=0;counts=0;rpkm=0;color=9	LACR_0927	LACR_0927#acetyltransferase#NC_008527#GI:116510843	520	710	416	798	368	775	394	383	332	654	488	571	317	400		0.059676	0.883033	0.405682	0.450725	0.0536747	0.97913	-0.27143	0.33098	0.0237297	0.943349	-0.042714	0.908279
SEQ	TRANSCRIPTOR	gene	873839	874645	.	+	.	ID=LACR_0928;Name=LACR_0928;locus_tag=LACR_0928;coverage=0;counts=0;rpkm=0;color=9	LACR_0928	LACR_0928#hypothetical_protein#NC_008527#GI:116510843	2086	2187	2001	2910	1679	2690	1340	1350	1235	2132	1945	1846	1511	1528		-0.233138	0.545484	0.370512	0.646561	-0.0760695	0.976133	-0.602537	0.0449892	-0.305272	0.354771	-0.313022	0.372681
SEQ	TRANSCRIPTOR	gene	874642	875088	.	+	.	ID=LACR_0929;Name=LACR_0929;locus_tag=LACR_0929;coverage=0;counts=0;rpkm=0;color=9	LACR_0929	LACR_0929#ArgR_family_transcriptional_regulator#NC_008527#GI:116510843	832	1080	779	1290	696	1318	569	616	494	899	794	833	654	689		-0.232721	0.508825	0.276161	0.776165	-0.0429884	0.982764	-0.604037	0.028749	-0.40052	0.17217	-0.352349	0.260966
SEQ	TRANSCRIPTOR	gene	875268	876935	.	+	.	ID=LACR_0930;Name=LACR_0930;locus_tag=LACR_0930;coverage=0;counts=0;rpkm=0;color=9	LACR_0930	LACR_0930#ATPase_for_DNA_repair#NC_008527#GI:116510843	1450	2374	1866	3897	1969	3926	799	1006	952	1131	1469	1867	1702	2090		-0.735431	0.00646904	0.222718	0.818611	0.0199506	0.993508	-1.4826	1.81553e-09	-1.22167	9.63449e-07	-0.801992	0.00205185
SEQ	TRANSCRIPTOR	gene	877420	877521	.	+	.	ID=LACR_0931;Name=LACR_0931;locus_tag=LACR_0931;coverage=0;counts=0;rpkm=0;color=9	LACR_0931	LACR_0931#hypothetical_protein#NC_008527#GI:116510843	1	0	0	0	2	0	0	0	0	0	1	1	0	1		0	1	0	1	0	1	0	1	0	1	0	1
SEQ	TRANSCRIPTOR	gene	877637	878203	.	+	.	ID=LACR_0932;Name=LACR_0932;locus_tag=LACR_0932;coverage=0;counts=0;rpkm=0;color=9	LACR_0932	LACR_0932#hypothetical_protein#NC_008527#GI:116510843	253	352	354	787	430	738	316	274	303	435	349	376	320	340		-0.871282	0.00233067	0.377136	0.579066	0.220629	0.798316	-0.566919	0.0432577	-0.248485	0.426064	-0.490566	0.101586
SEQ	TRANSCRIPTOR	gene	878298	878819	.	+	.	ID=LACR_0933;Name=LACR_0933;locus_tag=LACR_0933;coverage=0;counts=0;rpkm=0;color=9	LACR_0933	LACR_0933#hypothetical_protein#NC_008527#GI:116510843	565	620	824	1250	775	1193	413	373	368	525	532	535	664	591		-0.831809	0.0164754	0.373211	0.695443	0.0394846	0.987984	-1.11262	0.000472507	-0.929326	0.00445748	-0.887359	0.00814253
SEQ	TRANSCRIPTOR	gene	878841	879767	.	+	.	ID=LACR_0934;Name=LACR_0934;locus_tag=LACR_0934;coverage=0;counts=0;rpkm=0;color=9	LACR_0934	LACR_0934#hypothetical_protein#NC_008527#GI:116510843	404	627	567	1096	556	1036	230	311	267	414	457	436	464	559		-0.729739	0.00651131	0.337551	0.598141	0.0353877	0.982764	-1.33521	6.61344e-08	-0.992332	7.91386e-05	-0.798983	0.00202454
SEQ	TRANSCRIPTOR	gene	880056	880952	.	+	.	ID=LACR_0935;Name=LACR_0935;Alias=mraW;locus_tag=LACR_0935;coverage=0;counts=0;rpkm=0;color=9	LACR_0935	LACR_0935#S-adenosyl-methyltransferase_MraW#NC_008527#GI:116510843	2158	3162	2127	4583	2910	4820	2888	3044	2725	5193	2784	2841	2242	3449		-0.796469	0.00152583	-0.115727	0.928551	-0.0993427	0.924479	-0.303992	0.241004	0.0718622	0.812266	-0.586876	0.0211887
SEQ	TRANSCRIPTOR	gene	881108	881488	.	+	.	ID=LACR_0936;Name=LACR_0936;locus_tag=LACR_0936;coverage=0;counts=0;rpkm=0;color=9	LACR_0936	LACR_0936#cell_division_protein_FtsL#NC_008527#GI:116510843	789	1216	771	1480	865	1503	730	1070	779	1641	872	1154	749	1108		-0.600167	0.0316811	-0.0539263	0.978425	-0.20715	0.798541	-0.437662	0.100253	-0.0445838	0.892086	-0.464107	0.0994358
SEQ	TRANSCRIPTOR	gene	881485	883782	.	+	.	ID=LACR_0937;Name=LACR_0937;locus_tag=LACR_0937;coverage=0;counts=0;rpkm=0;color=9	LACR_0937	LACR_0937#penicillin-binding_protein#NC_008527#GI:116510843	2193	2756	2907	5253	3922	5976	1428	1699	2059	3178	2488	3114	2839	4239		-1.20172	7.0779e-07	-0.109755	0.939773	-0.0435529	0.979479	-1.5557	3.28089e-11	-0.806852	0.000860706	-0.923171	0.000159639
SEQ	TRANSCRIPTOR	gene	883857	884846	.	+	.	ID=LACR_0938;Name=LACR_0938;Alias=mraY;locus_tag=LACR_0938;coverage=0;counts=0;rpkm=0;color=9	LACR_0938	LACR_0938#phospho-N-acetylmuramoyl-pentapeptide-_transferase#NC_008527#GI:116510843	377	645	665	1507	1035	1760	136	226	286	441	437	602	700	1322		-1.66931	1.1004e-10	-0.230595	0.818611	-0.0492661	0.979479	-2.84219	5.28862e-27	-1.81305	1.7346e-12	-1.51515	4.71435e-09
SEQ	TRANSCRIPTOR	gene	885045	885329	.	+	.	ID=LACR_0939;Name=LACR_0939;locus_tag=LACR_0939;coverage=0;counts=0;rpkm=0;color=9	LACR_0939	LACR_0939#hypothetical_protein#NC_008527#GI:116510843	5	0	19	10	12	21	837	666	1091	4090	359	394	8	6		-2.10753	0.0269262	0.84226	0.654834	0.632804	0.729769	6.34611	1.19492e-28	7.96378	5.68636e-41	5.11928	1.82235e-19
SEQ	TRANSCRIPTOR	gene	885480	886997	.	+	.	ID=LACR_0940;Name=LACR_0940;locus_tag=LACR_0940;coverage=0;counts=0;rpkm=0;color=9	LACR_0940	LACR_0940#ABC_transporter_permease#NC_008527#GI:116510843	34	33	48	111	69	117	6411	5960	8170	30116	3145	3852	61	93		-1.86367	6.91487e-06	-0.317197	0.833389	-0.278196	0.818987	5.97098	7.65412e-51	7.44557	6.12172e-70	4.92357	1.32967e-37
SEQ	TRANSCRIPTOR	gene	887105	887767	.	+	.	ID=LACR_0941;Name=LACR_0941;locus_tag=LACR_0941;coverage=0;counts=0;rpkm=0;color=9	LACR_0941	LACR_0941#peptide_ABC_transporter_ATPase#NC_008527#GI:116510843	16	15	29	47	57	58	3791	3634	5180	15092	1898	2249	44	38		-2.12617	7.33511e-06	-0.472704	0.737	-0.0407161	0.989574	6.08091	1.41116e-49	7.41171	1.79862e-66	5.01941	1.81445e-36
SEQ	TRANSCRIPTOR	gene	888127	889014	.	+	.	ID=LACR_0942;Name=LACR_0942;locus_tag=LACR_0942;coverage=0;counts=0;rpkm=0;color=9	LACR_0942	LACR_0942#malolactic_fermentation_system_transcription_activator#NC_008527#GI:116510843	130	227	137	366	178	443	147	137	66	536	83	78	138	214		-0.69669	0.252392	0.114516	0.978425	0.194258	0.930475	-0.664061	0.227862	0.18568	0.770385	-1.6923	0.00173616
SEQ	TRANSCRIPTOR	gene	889273	890163	.	+	.	ID=LACR_0943;Name=LACR_0943;locus_tag=LACR_0943;coverage=0;counts=0;rpkm=0;color=9	LACR_0943	#N/A	91	160	59	120	89	219	85	104	59	119	78	163	47	145		0	1	0	1	0	1	0	1	0	1	0	1
SEQ	TRANSCRIPTOR	gene	890250	890924	.	+	.	ID=LACR_0944;Name=LACR_0944;locus_tag=LACR_0944;coverage=0;counts=0;rpkm=0;color=9	LACR_0944	LACR_0944#ppGpp_synthetase/hydrolase_catalytic_subunit#NC_008527#GI:116510843	522	647	521	1095	818	1508	325	423	290	312	550	684	534	898		-0.95908	0.000400192	-0.159255	0.899204	0.148689	0.862069	-1.30173	4.18969e-07	-1.54735	2.90766e-09	-0.781743	0.00405059
SEQ	TRANSCRIPTOR	gene	891084	891428	.	+	.	ID=LACR_0945;Name=LACR_0945;Alias=rplS;locus_tag=LACR_0945;coverage=0;counts=0;rpkm=0;color=9	LACR_0945	LACR_0945#50S_ribosomal_protein_L19#NC_008527#GI:116510843	18067	20447	27054	55240	33673	45255	13319	14517	10960	16039	14666	18476	25769	55317		-1.69034	8.51915e-10	-0.267471	0.791659	-0.481576	0.365673	-1.85707	6.49314e-12	-1.89277	3.29492e-12	-1.82075	3.57537e-11
SEQ	TRANSCRIPTOR	gene	891604	892020	.	-	.	ID=LACR_0946;Name=LACR_0946;locus_tag=LACR_0946;coverage=0;counts=0;rpkm=0;color=9	LACR_0946	LACR_0946#ketosteroid_isomerase_related_protein#NC_008527#GI:116510843	50	103	49	155	66	135	67	101	38	117	46	60	50	76		0	1	0	1	0	1	0	1	0	1	0	1
SEQ	TRANSCRIPTOR	gene	892358	892819	.	-	.	ID=LACR_0947;Name=LACR_0947;locus_tag=LACR_0947;coverage=0;counts=0;rpkm=0;color=9	LACR_0947	LACR_0947#acetyltransferase#NC_008527#GI:116510843	9	14	9	19	17	33	6	9	3	12	3	7	8	14		0	1	0	1	0	1	0	1	0	1	0	1
SEQ	TRANSCRIPTOR	gene	893025	893582	.	+	.	ID=LACR_0948;Name=LACR_0948;locus_tag=LACR_0948;coverage=0;counts=0;rpkm=0;color=9	LACR_0948	LACR_0948#hypothetical_protein#NC_008527#GI:116510843	308	521	316	661	330	571	5	11	30	42	8	7	2	0		7.84518	3.59782e-50	8.45088	1.81477e-60	8.12816	6.91431e-55	2.50394	0.0107607	4.67355	3.13011e-11	2.22285	0.0381273
SEQ	TRANSCRIPTOR	gene	893575	894903	.	+	.	ID=LACR_0949;Name=LACR_0949;locus_tag=LACR_0949;coverage=0;counts=0;rpkm=0;color=9	LACR_0949	LACR_0949#glycosyltransferase#NC_008527#GI:116510843	996	1526	1033	2293	1020	2068	23	35	87	144	16	19	5	13		6.42678	1.40947e-73	7.17008	1.47904e-90	6.83865	6.61616e-83	1.3138	0.00585966	3.30383	1.3763e-17	0.393714	0.548444
SEQ	TRANSCRIPTOR	gene	895134	895691	.	+	.	ID=LACR_0950;Name=LACR_0950;locus_tag=LACR_0950;coverage=0;counts=0;rpkm=0;color=9	LACR_0950	LACR_0950#hypothetical_protein#NC_008527#GI:116510843	621	1088	553	1474	612	888	419	707	268	457	491	554	469	1105		-0.538244	0.106001	0.0256033	0.993192	-0.520249	0.361356	-0.816462	0.0060161	-1.44018	1.00151e-06	-1.10357	0.000260974
SEQ	TRANSCRIPTOR	gene	895754	895999	.	-	.	ID=LACR_0951;Name=LACR_0951;locus_tag=LACR_0951;coverage=0;counts=0;rpkm=0;color=9	LACR_0951	LACR_0951#hypothetical_protein#NC_008527#GI:116510843	25	42	10	23	21	38	17	18	5	20	14	16	25	41		0	1	0	1	0	1	0	1	0	1	0	1
SEQ	TRANSCRIPTOR	gene	896271	896996	.	+	.	ID=LACR_0952;Name=LACR_0952;locus_tag=LACR_0952;coverage=0;counts=0;rpkm=0;color=9	LACR_0952	LACR_0952#nicotinamide_mononucleotide_transporter#NC_008527#GI:116510843	140	199	347	730	501	781	140	167	68	151	90	104	624	913		-2.88237	2.23207e-32	-0.867331	0.00224554	-0.799274	0.0072416	-2.7033	6.50957e-29	-3.23148	2.26262e-38	-3.56842	5.62044e-45
SEQ	TRANSCRIPTOR	gene	897139	897294	.	-	.	ID=LACR_0953;Name=LACR_0953;locus_tag=LACR_0953;coverage=0;counts=0;rpkm=0;color=9	LACR_0953	LACR_0953#hypothetical_protein#NC_008527#GI:116510843	1610	2545	2140	4373	2312	3412	1132	1661	926	1748	1084	1353	1980	3370		-1.05711	1.75658e-05	-0.0410544	0.982755	-0.402713	0.401064	-1.30904	2.90945e-08	-1.38718	5.6604e-09	-1.6995	1.51717e-12
SEQ	TRANSCRIPTOR	gene	897549	897974	.	+	.	ID=LACR_0954;Name=LACR_0954;locus_tag=LACR_0954;coverage=0;counts=0;rpkm=0;color=9	LACR_0954	LACR_0954#universal_stress_protein_UspA-like_nucleotide-binding_protein#NC_008527#GI:116510843	2139	4675	868	2633	1037	2675	1167	1964	1190	1728	2075	2784	755	1200		1.06061	0.000737678	0.413819	0.591598	0.295681	0.717994	0.287779	0.389537	0.226056	0.524015	0.733632	0.0221854
SEQ	TRANSCRIPTOR	gene	898142	898504	.	+	.	ID=LACR_0955;Name=LACR_0955;locus_tag=LACR_0955;coverage=0;counts=0;rpkm=0;color=9	LACR_0955	LACR_0955#HU-like_DNA-binding_protein#NC_008527#GI:116510843	1062	1603	370	913	466	1174	593	876	688	914	1154	1340	354	548		0.861215	0.00202908	0.126227	0.933293	0.236047	0.771478	0.317368	0.27375	0.487635	0.0857837	0.891152	0.00110697
SEQ	TRANSCRIPTOR	gene	898566	899099	.	-	.	ID=LACR_0956;Name=LACR_0956;locus_tag=LACR_0956;coverage=0;counts=0;rpkm=0;color=9	LACR_0956	LACR_0956#transcriptional_regulator#NC_008527#GI:116510843	157	160	134	249	185	278	233	272	227	351	183	182	178	237		-1.06972	0.000175896	-0.455716	0.436204	-0.387407	0.519172	-0.107148	0.743734	0.089772	0.794405	-0.773712	0.00742385
SEQ	TRANSCRIPTOR	gene	899261	899770	.	+	.	ID=LACR_0957;Name=LACR_0957;locus_tag=LACR_0957;coverage=0;counts=0;rpkm=0;color=9	LACR_0957	#N/A	25	42	20	39	9	26	40	54	41	55	51	46	16	28		0	1	0	1	0	1	0	1	0	1	0	1
SEQ	TRANSCRIPTOR	gene	899771	900661	.	-	.	ID=LACR_0958;Name=LACR_0958;locus_tag=LACR_0958;coverage=0;counts=0;rpkm=0;color=9	LACR_0958	#N/A	55	85	39	100	49	110	67	69	38	45	59	83	37	74		0	1	0	1	0	1	0	1	0	1	0	1
SEQ	TRANSCRIPTOR	gene	900796	902667	.	+	.	ID=LACR_0959;Name=LACR_0959;locus_tag=LACR_0959;coverage=0;counts=0;rpkm=0;color=9	LACR_0959	LACR_0959#hypothetical_protein#NC_008527#GI:116510843	69	85	110	193	136	323	136	202	140	181	208	242	90	168		-1.40188	1.17991e-05	-0.0540188	0.982755	0.244053	0.798541	0.0277713	0.940329	-0.00414738	0.991955	0.249294	0.503885
SEQ	TRANSCRIPTOR	gene	902856	903188	.	+	.	ID=LACR_0960;Name=LACR_0960;locus_tag=LACR_0960;coverage=0;counts=0;rpkm=0;color=9	LACR_0960	LACR_0960#hypothetical_protein#NC_008527#GI:116510843	621	1421	1016	2821	1524	3590	648	819	548	1042	589	1021	1277	2107		-1.46732	2.10372e-06	-0.220247	0.86699	-0.0096661	0.997951	-1.57153	1.56172e-07	-1.48226	9.59485e-07	-1.65847	5.88923e-08
SEQ	TRANSCRIPTOR	gene	904399	905079	.	+	.	ID=LACR_0961;Name=LACR_0961;locus_tag=LACR_0961;coverage=0;counts=0;rpkm=0;color=9	LACR_0961	LACR_0961#transposase#NC_008527#GI:116510843	66	133	44	141	68	215	2265	2748	906	2558	1205	1779	607	1307		-3.94187	2.0727e-25	-3.74064	8.30863e-23	-3.36438	2.37223e-19	1.066	0.00235765	0.437489	0.259857	0.101572	0.840933
SEQ	TRANSCRIPTOR	gene	905456	905716	.	+	.	ID=LACR_0962;Name=LACR_0962;locus_tag=LACR_0962;coverage=0;counts=0;rpkm=0;color=9	LACR_0962	LACR_0962#transposase#NC_008527#GI:116510843	28	38	13	28	21	48	27	21	16	25	23	28	17	28		0	1	0	1	0	1	0	1	0	1	0	1
SEQ	TRANSCRIPTOR	gene	905728	906567	.	+	.	ID=LACR_0963;Name=LACR_0963;locus_tag=LACR_0963;coverage=0;counts=0;rpkm=0;color=9	LACR_0963	LACR_0963#transposase#NC_008527#GI:116510843	106	191	54	150	59	170	63	84	59	109	96	109	53	92		0	1	0	1	0	1	0	1	0	1	0	1
SEQ	TRANSCRIPTOR	gene	906688	907044	.	+	.	ID=LACR_0964;Name=LACR_0964;locus_tag=LACR_0964;coverage=0;counts=0;rpkm=0;color=9	LACR_0964	#N/A	21	36	30	63	37	102	21	30	15	21	31	51	33	47		0	1	0	1	0	1	0	1	0	1	0	1
SEQ	TRANSCRIPTOR	gene	907715	908344	.	+	.	ID=LACR_0965;Name=LACR_0965;locus_tag=LACR_0965;coverage=0;counts=0;rpkm=0;color=9	LACR_0965	LACR_0965#hypothetical_protein#NC_008527#GI:116510843	474	749	537	1046	691	1087	341	402	375	591	479	464	695	1062		-1.23082	5.0332e-07	-0.480694	0.279643	-0.515023	0.220576	-1.61436	1.40392e-11	-1.23569	2.85797e-07	-1.46643	1.52353e-09
SEQ	TRANSCRIPTOR	gene	908341	909339	.	+	.	ID=LACR_0966;Name=LACR_0966;locus_tag=LACR_0966;coverage=0;counts=0;rpkm=0;color=9	LACR_0966	LACR_0966#Signal_transduction_histidine_kinase#NC_008527#GI:116510843	743	1089	915	1699	1020	1639	473	611	499	895	596	672	940	1091		-0.891178	0.00086563	0.00318266	0.997894	-0.189768	0.817829	-1.32711	1.35288e-07	-0.979603	0.000137368	-1.29837	4.5651e-07
SEQ	TRANSCRIPTOR	gene	909367	909996	.	+	.	ID=LACR_0967;Name=LACR_0967;locus_tag=LACR_0967;coverage=0;counts=0;rpkm=0;color=9	LACR_0967	LACR_0967#DNA-binding_response_regulator#NC_008527#GI:116510843	583	770	885	1412	833	1303	428	415	421	663	551	576	828	964		-1.13516	3.85987e-05	0.0348295	0.989742	-0.318918	0.630986	-1.48952	1.88444e-08	-1.13947	2.17526e-05	-1.28335	2.16015e-06
SEQ	TRANSCRIPTOR	gene	910067	910873	.	+	.	ID=LACR_0968;Name=LACR_0968;locus_tag=LACR_0968;coverage=0;counts=0;rpkm=0;color=9	LACR_0968	LACR_0968#HAD_superfamily_hydrolase#NC_008527#GI:116510843	1452	2085	2445	4619	2581	4488	1597	1715	1337	2339	1820	2082	2206	3504		-1.38271	1.60294e-09	-0.00935943	0.9967	-0.238777	0.694011	-1.14604	3.40623e-07	-1.01984	7.58042e-06	-1.12049	1.1132e-06
SEQ	TRANSCRIPTOR	gene	910972	911562	.	+	.	ID=LACR_0969;Name=LACR_0969;locus_tag=LACR_0969;coverage=0;counts=0;rpkm=0;color=9	LACR_0969	LACR_0969#peptidyl-prolyl_cis-trans_isomerase#NC_008527#GI:116510843	1722	2264	2466	4883	2667	4638	1476	1904	1411	2372	1864	2293	2369	3810		-1.31178	8.061e-09	-0.0757641	0.965322	-0.303358	0.560128	-1.24153	2.40304e-08	-1.08349	1.44184e-06	-1.145	5.1023e-07
SEQ	TRANSCRIPTOR	gene	911564	911995	.	+	.	ID=LACR_0970;Name=LACR_0970;locus_tag=LACR_0970;coverage=0;counts=0;rpkm=0;color=9	LACR_0970	LACR_0970#RNA-binding_protein#NC_008527#GI:116510843	860	1395	1012	2337	1261	2276	589	864	638	992	933	1075	1083	1752		-1.03325	3.00903e-05	-0.121306	0.922441	-0.233022	0.725716	-1.34312	1.50522e-08	-1.15992	1.30414e-06	-1.06638	1.29285e-05
SEQ	TRANSCRIPTOR	gene	911992	912597	.	+	.	ID=LACR_0971;Name=LACR_0971;locus_tag=LACR_0971;coverage=0;counts=0;rpkm=0;color=9	LACR_0971	LACR_0971#hypothetical_protein#NC_008527#GI:116510843	2201	2841	2753	5503	3587	5568	1610	1995	1744	1883	2487	2616	2815	5030		-1.29843	1.22952e-06	-0.238141	0.817333	-0.280583	0.680907	-1.47375	1.26367e-08	-1.39367	9.96666e-08	-1.16875	1.20038e-05
SEQ	TRANSCRIPTOR	gene	912809	914053	.	+	.	ID=LACR_0972;Name=LACR_0972;locus_tag=LACR_0972;coverage=0;counts=0;rpkm=0;color=9	LACR_0972	LACR_0972#cell_division_membrane_protein#NC_008527#GI:116510843	671	1107	1407	2981	1679	3200	668	827	574	1107	802	1012	1450	2343		-1.79784	3.40373e-15	-0.131365	0.904672	-0.200719	0.782507	-1.71069	4.1969e-14	-1.57164	4.33555e-12	-1.63779	8.72806e-13
SEQ	TRANSCRIPTOR	gene	914280	915350	.	+	.	ID=LACR_0973;Name=LACR_0973;locus_tag=LACR_0973;coverage=0;counts=0;rpkm=0;color=9	LACR_0973	#N/A	1968	1818	575	987	967	2335	408	506	595	475	1237	1259	909	1224		0.163299	0.745132	-0.768525	0.182475	-0.0115856	0.997951	-1.6186	1.87444e-06	-1.27001	0.00023645	-0.364004	0.377027
SEQ	TRANSCRIPTOR	gene	915385	916146	.	+	.	ID=LACR_0974;Name=LACR_0974;locus_tag=LACR_0974;coverage=0;counts=0;rpkm=0;color=9	LACR_0974	LACR_0974#acetoin_reductase#NC_008527#GI:116510843	1087	1584	322	749	557	1776	223	319	292	319	578	870	515	933		0.209496	0.624675	-0.780489	0.0965011	0.0388168	0.987984	-1.7771	8.20984e-09	-1.53056	8.62459e-07	-0.565771	0.0996673
SEQ	TRANSCRIPTOR	gene	916419	916580	.	+	.	ID=LACR_0975;Name=LACR_0975;locus_tag=LACR_0975;coverage=0;counts=0;rpkm=0;color=9	LACR_0975	LACR_0975#hypothetical_protein#NC_008527#GI:116510843	53	68	76	178	72	114	38	26	14	51	21	31	75	74		0	1	0	1	0	1	0	1	0	1	0	1
SEQ	TRANSCRIPTOR	gene	916691	918241	.	+	.	ID=LACR_0976;Name=LACR_0976;locus_tag=LACR_0976;coverage=0;counts=0;rpkm=0;color=9	LACR_0976	LACR_0976#ABC_transporter_ATPase#NC_008527#GI:116510843	206	319	347	684	346	587	194	149	96	195	110	117	318	392		-1.17149	4.2689e-05	0.17392	0.899204	-0.185592	0.829556	-1.42771	2.54564e-07	-1.72617	7.80798e-10	-2.24912	4.00041e-15
SEQ	TRANSCRIPTOR	gene	918656	920278	.	+	.	ID=LACR_0977;Name=LACR_0977;locus_tag=LACR_0977;coverage=0;counts=0;rpkm=0;color=9	LACR_0977	#N/A	299	504	334	999	349	527	226	334	166	272	259	308	459	593		-1.12939	3.83779e-05	-0.108807	0.952616	-0.814008	0.0239365	-1.32146	5.58118e-07	-1.66792	4.65746e-10	-1.49535	2.87792e-08
SEQ	TRANSCRIPTOR	gene	920293	921450	.	+	.	ID=LACR_0978;Name=LACR_0978;locus_tag=LACR_0978;coverage=0;counts=0;rpkm=0;color=9	LACR_0978	LACR_0978#malate_transporter#NC_008527#GI:116510843	196	254	281	554	258	351	124	161	85	130	177	192	334	457		-1.51572	3.27241e-09	-0.270976	0.753872	-0.899578	0.00449331	-1.86611	2.68556e-13	-2.26478	4.22203e-18	-1.68994	4.40959e-11
SEQ	TRANSCRIPTOR	gene	921756	922655	.	+	.	ID=LACR_0979;Name=LACR_0979;locus_tag=LACR_0979;coverage=0;counts=0;rpkm=0;color=9	LACR_0979	LACR_0979#DMT_family_permease#NC_008527#GI:116510843	152	256	329	832	382	600	149	215	132	231	213	251	283	503		-1.63672	2.16879e-10	0.195569	0.847792	-0.190504	0.817829	-1.47338	6.29768e-09	-1.48128	7.45767e-09	-1.31708	3.15839e-07
SEQ	TRANSCRIPTOR	gene	922778	923543	.	+	.	ID=LACR_0980;Name=LACR_0980;locus_tag=LACR_0980;coverage=0;counts=0;rpkm=0;color=9	LACR_0980	#N/A	207	330	159	345	210	467	172	188	104	269	162	178	187	243		-0.409419	0.220005	-0.146551	0.922294	0.0315111	0.987984	-0.646303	0.0274498	-0.669865	0.0242681	-0.935451	0.00156985
SEQ	TRANSCRIPTOR	gene	923524	925104	.	+	.	ID=LACR_0981;Name=LACR_0981;locus_tag=LACR_0981;coverage=0;counts=0;rpkm=0;color=9	LACR_0981	LACR_0981#ABC_transporter,_permease_protein#NC_008527#GI:116510843	173	247	128	317	184	483	145	164	97	219	145	190	165	243		-0.659174	0.0364311	-0.259502	0.816848	0.0727215	0.976757	-0.775845	0.00789599	-0.796607	0.00729965	-0.871839	0.00362184
SEQ	TRANSCRIPTOR	gene	925376	926125	.	+	.	ID=LACR_0982;Name=LACR_0982;locus_tag=LACR_0982;coverage=0;counts=0;rpkm=0;color=9	LACR_0982	LACR_0982#ring-cleavage_extradiol_dioxygenase#NC_008527#GI:116510843	127	155	51	124	58	95	101	122	81	146	111	123	54	55		0	1	0	1	0	1	0	1	0	1	0	1
SEQ	TRANSCRIPTOR	gene	926191	926838	.	+	.	ID=LACR_0983;Name=LACR_0983;locus_tag=LACR_0983;coverage=0;counts=0;rpkm=0;color=9	LACR_0983	LACR_0983#P-Ser-HPr_phosphatase#NC_008527#GI:116510843	316	539	541	963	585	1198	313	494	306	552	418	443	457	559		-0.997932	0.000217166	0.223996	0.827371	0.191264	0.818691	-0.75686	0.00392802	-0.671386	0.0128165	-0.844923	0.00174396
SEQ	TRANSCRIPTOR	gene	926992	928947	.	+	.	ID=LACR_0984;Name=LACR_0984;Alias=gyrB;locus_tag=LACR_0984;coverage=0;counts=0;rpkm=0;color=9	LACR_0984	LACR_0984#DNA_gyrase_subunit_B#NC_008527#GI:116510843	5644	8286	6545	14850	7317	14948	3760	5683	3900	4560	6004	8534	7050	11976		-1.13372	2.0825e-05	-0.181132	0.881826	-0.344261	0.569208	-1.38454	5.81491e-08	-1.47115	1.06426e-08	-0.960578	0.000314053
SEQ	TRANSCRIPTOR	gene	929046	929231	.	+	.	ID=LACR_0985;Name=LACR_0985;locus_tag=LACR_0985;coverage=0;counts=0;rpkm=0;color=9	LACR_0985	LACR_0985#hypothetical_protein#NC_008527#GI:116510843	1243	1317	288	633	355	725	229	449	313	296	586	759	183	381		1.56464	2.13105e-06	0.393057	0.685109	0.394441	0.629735	-0.0965245	0.807802	-0.13264	0.746913	0.713802	0.0429764
SEQ	TRANSCRIPTOR	gene	929537	930712	.	+	.	ID=LACR_0986;Name=LACR_0986;locus_tag=LACR_0986;coverage=0;counts=0;rpkm=0;color=9	LACR_0986	LACR_0986#transposase#NC_008527#GI:116510843	1745	2921	897	2418	1027	2422	2001	2669	1303	2214	1799	2325	641	1297		0.593538	0.0344301	0.41035	0.452002	0.256675	0.714202	0.929126	0.000225965	0.516161	0.0543779	0.547547	0.0468787
SEQ	TRANSCRIPTOR	gene	930776	931508	.	+	.	ID=LACR_0987;Name=LACR_0987;locus_tag=LACR_0987;coverage=0;counts=0;rpkm=0;color=9	LACR_0987	#N/A	452	744	257	595	403	907	264	342	188	424	398	511	257	394		0.165311	0.63714	0.0203832	0.993692	0.404091	0.428477	-0.481415	0.068723	-0.515475	0.0551927	-0.100613	0.776609
SEQ	TRANSCRIPTOR	gene	931681	932013	.	+	.	ID=LACR_0988;Name=LACR_0988;locus_tag=LACR_0988;coverage=0;counts=0;rpkm=0;color=9	LACR_0988	LACR_0988#hypothetical_protein#NC_008527#GI:116510843	247	260	378	449	520	664	196	223	190	236	219	181	316	441		-1.25434	0.000273881	-0.0980777	0.973358	0.144661	0.912676	-1.23708	0.000189062	-1.17695	0.000466784	-1.49461	9.94001e-06
SEQ	TRANSCRIPTOR	gene	931997	932125	.	+	.	ID=LACR_0989;Name=LACR_0989;locus_tag=LACR_0989;coverage=0;counts=0;rpkm=0;color=9	LACR_0989	#N/A	149	165	249	309	354	417	134	131	111	128	122	116	195	316		-1.36305	0.000126732	-0.0899605	0.978425	0.130335	0.9303	-1.29959	0.000156161	-1.4133	4.85261e-05	-1.66148	2.1063e-06
SEQ	TRANSCRIPTOR	gene	932404	933294	.	-	.	ID=LACR_0990;Name=LACR_0990;locus_tag=LACR_0990;coverage=0;counts=0;rpkm=0;color=9	LACR_0990	#N/A	57	73	30	71	38	103	40	58	33	51	59	64	35	66		0	1	0	1	0	1	0	1	0	1	0	1
SEQ	TRANSCRIPTOR	gene	933458	934366	.	+	.	ID=LACR_0991;Name=LACR_0991;locus_tag=LACR_0991;coverage=0;counts=0;rpkm=0;color=9	LACR_0991	LACR_0991#exopolysaccharide_biosynthesis_protein#NC_008527#GI:116510843	3	7	3	12	6	19	8	2	6	9	6	1	9	14		0	1	0	1	0	1	0	1	0	1	0	1
SEQ	TRANSCRIPTOR	gene	934769	935029	.	+	.	ID=LACR_0992;Name=LACR_0992;locus_tag=LACR_0992;coverage=0;counts=0;rpkm=0;color=9	LACR_0992	LACR_0992#transposase#NC_008527#GI:116510843	18	37	9	39	16	47	13	39	15	27	38	35	19	51		0	1	0	1	0	1	0	1	0	1	0	1
SEQ	TRANSCRIPTOR	gene	935041	935880	.	+	.	ID=LACR_0993;Name=LACR_0993;locus_tag=LACR_0993;coverage=0;counts=0;rpkm=0;color=9	LACR_0993	LACR_0993#transposase#NC_008527#GI:116510843	119	189	44	131	76	162	70	83	52	90	86	120	64	100		0	1	0	1	0	1	0	1	0	1	0	1
SEQ	TRANSCRIPTOR	gene	935965	938244	.	+	.	ID=LACR_0994;Name=LACR_0994;locus_tag=LACR_0994;coverage=0;counts=0;rpkm=0;color=9	LACR_0994	LACR_0994#lipopolysaccharide_biosynthesis_glycosyltransferase#NC_008527#GI:116510843	16	25	19	41	23	53	26	14	17	23	27	23	27	20		0	1	0	1	0	1	0	1	0	1	0	1
SEQ	TRANSCRIPTOR	gene	938231	939076	.	+	.	ID=LACR_0995;Name=LACR_0995;locus_tag=LACR_0995;coverage=0;counts=0;rpkm=0;color=9	LACR_0995	LACR_0995#lipopolysaccharide_biosynthesis_glycosyltransferase#NC_008527#GI:116510843	6	17	15	30	21	33	15	15	11	17	19	14	19	16		0	1	0	1	0	1	0	1	0	1	0	1
SEQ	TRANSCRIPTOR	gene	939177	940067	.	+	.	ID=LACR_0996;Name=LACR_0996;locus_tag=LACR_0996;coverage=0;counts=0;rpkm=0;color=9	LACR_0996	#N/A	82	183	55	153	73	211	101	161	88	157	115	158	65	153		0	1	0	1	0	1	0	1	0	1	0	1
SEQ	TRANSCRIPTOR	gene	940137	940316	.	+	.	ID=LACR_0997;Name=LACR_0997;locus_tag=LACR_0997;coverage=0;counts=0;rpkm=0;color=9	LACR_0997	#N/A	5	8	8	16	9	13	4	13	3	10	6	5	4	8		0	1	0	1	0	1	0	1	0	1	0	1
SEQ	TRANSCRIPTOR	gene	940306	941421	.	+	.	ID=LACR_0998;Name=LACR_0998;locus_tag=LACR_0998;coverage=0;counts=0;rpkm=0;color=9	LACR_0998	LACR_0998#teichoic_acid_biosynthesis_protein_B#NC_008527#GI:116510843	27	60	39	90	50	89	43	46	44	39	42	32	37	46		0	1	0	1	0	1	0	1	0	1	0	1
SEQ	TRANSCRIPTOR	gene	941432	942091	.	+	.	ID=LACR_0999;Name=LACR_0999;locus_tag=LACR_0999;coverage=0;counts=0;rpkm=0;color=9	LACR_0999	LACR_0999#transcriptional_regulator#NC_008527#GI:116510843	20	48	66	108	54	108	37	47	38	35	39	58	33	68		0	1	0	1	0	1	0	1	0	1	0	1
SEQ	TRANSCRIPTOR	gene	942091	942351	.	+	.	ID=LACR_1000;Name=LACR_1000;locus_tag=LACR_1000;coverage=0;counts=0;rpkm=0;color=9	LACR_1000	#N/A	13	20	12	34	7	34	10	18	3	13	17	28	4	13		0	1	0	1	0	1	0	1	0	1	0	1
SEQ	TRANSCRIPTOR	gene	942538	943773	.	+	.	ID=LACR_1001;Name=LACR_1001;locus_tag=LACR_1001;coverage=0;counts=0;rpkm=0;color=9	LACR_1001	LACR_1001#phosphopentomutase#NC_008527#GI:116510843	7885	9583	6713	13692	7151	11309	8189	8876	5452	9975	7853	8435	5861	8981		-0.44222	0.102725	0.1185	0.922441	-0.216633	0.755828	-0.165038	0.550896	-0.342489	0.191349	-0.439314	0.0984208
SEQ	TRANSCRIPTOR	gene	943831	944100	.	+	.	ID=LACR_1002;Name=LACR_1002;locus_tag=LACR_1002;coverage=0;counts=0;rpkm=0;color=9	LACR_1002	LACR_1002#hypothetical_protein#NC_008527#GI:116510843	1610	2172	1481	2443	1471	2103	1184	1303	1064	2090	1573	1357	1192	1213		-0.100707	0.818295	0.353953	0.661361	-0.00203002	0.997951	-0.383051	0.209953	-0.0828242	0.815214	-0.340683	0.312158
SEQ	TRANSCRIPTOR	gene	944171	944875	.	+	.	ID=LACR_1003;Name=LACR_1003;Alias=deoD;locus_tag=LACR_1003;coverage=0;counts=0;rpkm=0;color=9	LACR_1003	LACR_1003#purine_nucleoside_phosphorylase#NC_008527#GI:116510843	4229	6932	3768	8610	3808	6728	3819	5151	2629	5366	4050	4822	3169	5557		-0.33718	0.243175	0.157197	0.899204	-0.262826	0.674576	-0.32121	0.219108	-0.522184	0.0402488	-0.534048	0.0416719
SEQ	TRANSCRIPTOR	gene	945313	945600	.	-	.	ID=LACR_1004;Name=LACR_1004;locus_tag=LACR_1004;coverage=0;counts=0;rpkm=0;color=9	LACR_1004	#N/A	4	4	3	12	7	8	13	20	57	210	17	32	5	11		0	1	0	1	0	1	0	1	0	1	0	1
SEQ	TRANSCRIPTOR	gene	946133	946579	.	+	.	ID=LACR_1005;Name=LACR_1005;locus_tag=LACR_1005;coverage=0;counts=0;rpkm=0;color=9	LACR_1005	LACR_1005#hypothetical_protein#NC_008527#GI:116510843	425	539	429	652	292	407	223	213	133	273	252	226	193	269		0.365074	0.297008	0.942	0.0092188	0.0757115	0.976133	-0.455683	0.141174	-0.611406	0.0480416	-0.528654	0.102393
SEQ	TRANSCRIPTOR	gene	946663	946989	.	+	.	ID=LACR_1006;Name=LACR_1006;locus_tag=LACR_1006;coverage=0;counts=0;rpkm=0;color=9	LACR_1006	LACR_1006#hypothetical_protein#NC_008527#GI:116510843	892	990	864	1576	770	1090	654	825	546	726	695	626	465	718		0.00401423	0.99492	0.731841	0.0598132	0.145325	0.874939	-0.053718	0.871262	-0.237188	0.450343	-0.403924	0.195156
SEQ	TRANSCRIPTOR	gene	947150	948817	.	+	.	ID=LACR_1007;Name=LACR_1007;locus_tag=LACR_1007;coverage=0;counts=0;rpkm=0;color=9	LACR_1007	LACR_1007#formate--tetrahydrofolate_ligase#NC_008527#GI:116510843	1735	2063	3640	6739	4239	6680	1320	1593	1143	1720	2043	2439	2839	4672		-1.64747	4.08319e-12	0.160887	0.892535	0.020248	0.992409	-1.72939	1.65175e-13	-1.74419	1.2951e-13	-1.31283	3.90807e-08
SEQ	TRANSCRIPTOR	gene	948926	949519	.	+	.	ID=LACR_1008;Name=LACR_1008;locus_tag=LACR_1008;coverage=0;counts=0;rpkm=0;color=9	LACR_1008	LACR_1008#cell_wall-associated_hydrolase#NC_008527#GI:116510843	56	115	276	601	682	1483	157	266	174	479	188	261	329	624		-3.1721	7.12556e-24	-0.443928	0.531887	0.615484	0.238529	-1.53504	2.25621e-07	-0.97233	0.0013454	-1.63998	5.77706e-08
SEQ	TRANSCRIPTOR	gene	949662	950510	.	+	.	ID=LACR_1009;Name=LACR_1009;locus_tag=LACR_1009;coverage=0;counts=0;rpkm=0;color=9	LACR_1009	LACR_1009#amino_acid_ABC_transporter_periplasmic_protein#NC_008527#GI:116510843	1490	3055	1460	3445	1764	3620	233	404	371	277	1130	1550	1752	2763		-0.725023	0.0530924	-0.251742	0.860457	-0.329647	0.717994	-3.21847	2.18498e-20	-3.04277	1.71735e-18	-1.33452	0.000112839
SEQ	TRANSCRIPTOR	gene	950779	951666	.	+	.	ID=LACR_1010;Name=LACR_1010;locus_tag=LACR_1010;coverage=0;counts=0;rpkm=0;color=9	LACR_1010	LACR_1010#ABC-type_amino_acid_transport_system,_permease_component#NC_008527#GI:116510843	2904	4146	3066	5972	3361	5412	2625	3260	2161	3361	2931	3207	3072	4174		-0.755296	0.00249437	-0.0295883	0.989742	-0.278601	0.630986	-0.695254	0.00340208	-0.780496	0.00111034	-0.832829	0.000611445
SEQ	TRANSCRIPTOR	gene	951678	952430	.	+	.	ID=LACR_1011;Name=LACR_1011;locus_tag=LACR_1011;coverage=0;counts=0;rpkm=0;color=9	LACR_1011	LACR_1011#ABC-type_polar_amino_acid_transport_system,_ATPase_component#NC_008527#GI:116510843	2622	4856	2591	6115	2760	5621	2160	3001	1708	3546	2517	3271	2696	4125		-0.595064	0.0355798	-0.0240678	0.993192	-0.289578	0.652902	-0.786645	0.00219823	-0.796526	0.00226495	-0.820893	0.00198441
SEQ	TRANSCRIPTOR	gene	952432	952659	.	+	.	ID=LACR_1012;Name=LACR_1012;locus_tag=LACR_1012;coverage=0;counts=0;rpkm=0;color=9	LACR_1012	LACR_1012#hypothetical_protein#NC_008527#GI:116510843	399	868	428	1052	476	1064	274	458	267	514	433	527	455	620		-0.523824	0.104343	0.0601413	0.978425	-0.103599	0.937382	-0.967052	0.000716737	-0.883272	0.00246405	-0.760649	0.0116755
SEQ	TRANSCRIPTOR	gene	952857	953783	.	+	.	ID=LACR_1013;Name=LACR_1013;locus_tag=LACR_1013;coverage=0;counts=0;rpkm=0;color=9	LACR_1013	LACR_1013#thioredoxin_reductase#NC_008527#GI:116510843	7546	10205	12096	22094	11654	19915	3835	5582	4333	4335	6702	7998	8121	12247		-0.891185	0.00187402	0.431392	0.46724	0.0812537	0.96674	-1.50297	1.72973e-08	-1.52523	1.39141e-08	-1.05221	0.000151565
SEQ	TRANSCRIPTOR	gene	953924	954172	.	+	.	ID=LACR_1014;Name=LACR_1014;Alias=secG;locus_tag=LACR_1014;coverage=0;counts=0;rpkm=0;color=9	LACR_1014	LACR_1014#preprotein_translocase_subunit_SecG#NC_008527#GI:116510843	922	1084	1147	1973	1077	1731	998	1241	719	1439	1071	996	847	1214		-0.723023	0.00967967	0.28872	0.7316	-0.0996756	0.9303	-0.266861	0.349337	-0.35656	0.210733	-0.571855	0.0408642
SEQ	TRANSCRIPTOR	gene	954435	956867	.	+	.	ID=LACR_1015;Name=LACR_1015;locus_tag=LACR_1015;coverage=0;counts=0;rpkm=0;color=9	LACR_1015	LACR_1015#exoribonuclease_R#NC_008527#GI:116510843	1973	2584	2204	4113	2735	5077	2025	1972	1193	2758	1522	1679	2210	2861		-0.867149	0.00135242	-0.0285148	0.993014	0.0302878	0.987984	-0.728779	0.00494729	-0.823967	0.00161797	-1.26518	1.03631e-06
SEQ	TRANSCRIPTOR	gene	956871	957473	.	+	.	ID=LACR_1016;Name=LACR_1016;locus_tag=LACR_1016;coverage=0;counts=0;rpkm=0;color=9	LACR_1016	LACR_1016#amidase#NC_008527#GI:116510843	469	760	584	1322	846	1611	525	505	379	632	412	509	617	944		-1.05573	2.0825e-05	-0.0768399	0.967878	0.0823748	0.948517	-0.958851	6.783e-05	-1.00839	3.24289e-05	-1.3418	3.70141e-08
SEQ	TRANSCRIPTOR	gene	957551	958609	.	+	.	ID=LACR_1017;Name=LACR_1017;locus_tag=LACR_1017;coverage=0;counts=0;rpkm=0;color=9	LACR_1017	LACR_1017#metal-dependent_hydrolase#NC_008527#GI:116510843	626	1043	821	1936	1279	2582	572	705	420	731	612	775	877	1500		-1.20755	1.36884e-06	-0.143996	0.904608	0.132252	0.874534	-1.25501	2.30528e-07	-1.41813	6.82664e-09	-1.34236	5.77181e-08
SEQ	TRANSCRIPTOR	gene	958702	959574	.	-	.	ID=LACR_1018;Name=LACR_1018;locus_tag=LACR_1018;coverage=0;counts=0;rpkm=0;color=9	LACR_1018	LACR_1018#1,4-dihydroxy-2-naphthoate_octaprenyltransferase#NC_008527#GI:116510843	31	51	39	116	70	237	18	39	21	45	42	59	60	111		0	1	0	1	0	1	0	1	0	1	0	1
SEQ	TRANSCRIPTOR	gene	959728	959991	.	+	.	ID=LACR_1019;Name=LACR_1019;locus_tag=LACR_1019;coverage=0;counts=0;rpkm=0;color=9	LACR_1019	LACR_1019#hypothetical_protein#NC_008527#GI:116510843	306	398	307	578	379	569	310	335	221	481	310	321	299	303		-0.519258	0.101869	0.174462	0.899204	0.0730437	0.976133	-0.326277	0.284614	-0.260679	0.420518	-0.562877	0.0662777
SEQ	TRANSCRIPTOR	gene	960108	961445	.	+	.	ID=LACR_1020;Name=LACR_1020;locus_tag=LACR_1020;coverage=0;counts=0;rpkm=0;color=9	LACR_1020	LACR_1020#hypothetical_protein#NC_008527#GI:116510843	2384	2917	3307	5762	3245	4997	2493	2683	1998	3670	2844	3276	2882	4636		-1.17467	2.46062e-06	-0.0235742	0.993192	-0.385399	0.454535	-0.896829	0.000241982	-0.79863	0.0013454	-0.866425	0.000611445
SEQ	TRANSCRIPTOR	gene	961541	962020	.	+	.	ID=LACR_1021;Name=LACR_1021;locus_tag=LACR_1021;coverage=0;counts=0;rpkm=0;color=9	LACR_1021	LACR_1021#hypothetical_protein#NC_008527#GI:116510843	825	941	655	906	598	977	709	618	599	1176	835	852	554	467		0.0294883	0.965694	0.275682	0.833389	-0.00491392	0.997951	-0.0642305	0.874527	0.296966	0.438671	0.0627254	0.896042
SEQ	TRANSCRIPTOR	gene	962091	962786	.	+	.	ID=LACR_1022;Name=LACR_1022;locus_tag=LACR_1022;coverage=0;counts=0;rpkm=0;color=9	LACR_1022	LACR_1022#phosphoglycerate_mutase#NC_008527#GI:116510843	1814	2243	1326	2225	1290	2523	1361	1405	1085	2290	1751	1947	1195	1344		-0.0514436	0.909274	0.142896	0.906876	-0.0390844	0.982764	-0.287616	0.309655	-0.0595651	0.857031	-0.0809068	0.827413
SEQ	TRANSCRIPTOR	gene	962783	963529	.	+	.	ID=LACR_1023;Name=LACR_1023;locus_tag=LACR_1023;coverage=0;counts=0;rpkm=0;color=9	LACR_1023	LACR_1023#D-alanyl-D-alanine_carboxypeptidase#NC_008527#GI:116510843	1670	2508	1318	2501	1348	3005	1245	1510	1028	2056	1439	1893	1161	1574		-0.110312	0.752207	0.139535	0.899204	0.0465861	0.97913	-0.382779	0.124385	-0.258414	0.331359	-0.318288	0.245079
SEQ	TRANSCRIPTOR	gene	963544	963948	.	+	.	ID=LACR_1024;Name=LACR_1024;locus_tag=LACR_1024;coverage=0;counts=0;rpkm=0;color=9	LACR_1024	LACR_1024#hypothetical_protein#NC_008527#GI:116510843	424	766	298	684	379	839	340	375	247	535	395	490	365	466		-0.231105	0.496709	-0.152351	0.904608	-0.0765535	0.966854	-0.611384	0.0220871	-0.536569	0.0513464	-0.516328	0.0702438
SEQ	TRANSCRIPTOR	gene	964096	965139	.	+	.	ID=LACR_1025;Name=LACR_1025;Alias=hrcA;locus_tag=LACR_1025;coverage=0;counts=0;rpkm=0;color=9	LACR_1025	LACR_1025#heat-inducible_transcription_repressor#NC_008527#GI:116510843	2801	3850	2380	4052	1460	4126	3395	3643	1873	4713	1557	1312	1786	2160		0.0235816	0.96732	0.371506	0.667546	-0.18943	0.842516	0.431699	0.182543	0.249656	0.480005	-1.05761	0.000722924
SEQ	TRANSCRIPTOR	gene	965136	965708	.	+	.	ID=LACR_1026;Name=LACR_1026;locus_tag=LACR_1026;coverage=0;counts=0;rpkm=0;color=9	LACR_1026	LACR_1026#heat_shock_protein_GrpE#NC_008527#GI:116510843	4211	4291	3061	4604	1712	4762	4385	4334	2233	5050	2293	1904	2215	2932		0.0450626	0.936679	0.286703	0.816848	-0.342831	0.674576	0.37749	0.271534	0.0430881	0.915486	-0.877062	0.00854097
SEQ	TRANSCRIPTOR	gene	965780	967603	.	+	.	ID=LACR_1027;Name=LACR_1027;Alias=dnaK;locus_tag=LACR_1027;coverage=0;counts=0;rpkm=0;color=9	LACR_1027	LACR_1027#molecular_chaperone_DnaK#NC_008527#GI:116510843	26991	36900	18195	31448	11085	38816	24209	30491	15592	31773	15604	18932	15071	24245		0.0166296	0.979124	0.0447363	0.984531	-0.343366	0.632201	0.106904	0.765718	-0.140751	0.701344	-0.759428	0.0155858
SEQ	TRANSCRIPTOR	gene	967766	969610	.	+	.	ID=LACR_1028;Name=LACR_1028;locus_tag=LACR_1028;coverage=0;counts=0;rpkm=0;color=9	LACR_1028	LACR_1028#hypothetical_protein#NC_008527#GI:116510843	102	159	114	335	159	389	111	140	84	169	142	169	133	146		-0.843972	0.0162386	0.227832	0.871001	0.311341	0.716744	-0.572456	0.0897027	-0.592089	0.0858439	-0.465315	0.206506
SEQ	TRANSCRIPTOR	gene	969780	971543	.	+	.	ID=LACR_1029;Name=LACR_1029;locus_tag=LACR_1029;coverage=0;counts=0;rpkm=0;color=9	LACR_1029	LACR_1029#myosin-cross-reactive_antigen#NC_008527#GI:116510843	605	723	439	769	593	1099	1321	1576	1560	1251	1757	1469	392	532		-0.170749	0.722962	0.0640267	0.979301	0.288165	0.783068	1.25683	0.000130162	1.33405	5.59799e-05	1.22536	0.000301932
SEQ	TRANSCRIPTOR	gene	971610	972749	.	+	.	ID=LACR_1030;Name=LACR_1030;locus_tag=LACR_1030;coverage=0;counts=0;rpkm=0;color=9	LACR_1030	LACR_1030#metal-dependent_amidase/aminoacylase/carboxypeptidase#NC_008527#GI:116510843	109	186	75	193	128	148	61	76	89	116	134	184	129	182		-0.800591	0.0273853	-0.610485	0.342173	-0.661533	0.272777	-1.56773	3.01551e-06	-0.957995	0.00525507	-0.563613	0.12522
SEQ	TRANSCRIPTOR	gene	972871	973572	.	+	.	ID=LACR_1031;Name=LACR_1031;locus_tag=LACR_1031;coverage=0;counts=0;rpkm=0;color=9	LACR_1031	LACR_1031#lactose_transport_regulator#NC_008527#GI:116510843	569	855	211	438	240	641	290	480	474	344	687	837	166	296		0.942841	0.0120162	0.167415	0.930078	0.314079	0.759445	0.36335	0.34482	0.605193	0.10611	1.16322	0.00117378
SEQ	TRANSCRIPTOR	gene	973655	974572	.	+	.	ID=LACR_1032;Name=LACR_1032;locus_tag=LACR_1032;coverage=0;counts=0;rpkm=0;color=9	LACR_1032	LACR_1032#tagatose-6-phosphate_kinase#NC_008527#GI:116510843	925	1056	269	474	368	964	394	519	565	468	1049	1029	243	308		1.14812	0.000939985	0.0969675	0.974413	0.609311	0.347607	0.320699	0.386319	0.617429	0.0815374	1.31853	9.72719e-05
SEQ	TRANSCRIPTOR	gene	974572	976476	.	+	.	ID=LACR_1033;Name=LACR_1033;locus_tag=LACR_1033;coverage=0;counts=0;rpkm=0;color=9	LACR_1033	LACR_1033#fusion_of_IIA,_IIB_and_IIC_component_of_mannitol/fructose-specific_phosphotransferase_system_mannitol/fructose-specific#NC_008527#GI:116510843	2345	2969	868	1549	1142	3281	884	1423	1321	1033	2312	2595	775	1503		0.57585	0.139073	-0.186492	0.906876	0.336689	0.716316	-0.339873	0.364392	-0.165108	0.694591	0.56732	0.136959
SEQ	TRANSCRIPTOR	gene	976561	977118	.	+	.	ID=LACR_1034;Name=LACR_1034;locus_tag=LACR_1034;coverage=0;counts=0;rpkm=0;color=9	LACR_1034	#N/A	20	23	14	22	9	29	197	257	122	310	163	228	91	139		-3.09424	1.1836e-15	-2.98288	2.02763e-13	-3.1983	1.01055e-15	0.601625	0.085781	0.464044	0.210733	0.178958	0.69389
SEQ	TRANSCRIPTOR	gene	977115	977936	.	+	.	ID=LACR_1035;Name=LACR_1035;locus_tag=LACR_1035;coverage=0;counts=0;rpkm=0;color=9	LACR_1035	LACR_1035#transposase#NC_008527#GI:116510843	37	47	28	42	24	54	276	281	193	309	229	241	100	171		-2.35992	1.42231e-13	-2.2393	2.71431e-11	-2.3659	5.53001e-13	0.689836	0.0191493	0.527814	0.088392	0.235353	0.517701
SEQ	TRANSCRIPTOR	gene	977992	978831	.	-	.	ID=LACR_1036;Name=LACR_1036;locus_tag=LACR_1036;coverage=0;counts=0;rpkm=0;color=9	LACR_1036	#N/A	133	274	44	202	62	180	163	306	76	223	112	220	37	137		0.598282	0.329746	0.110141	0.978425	-0.0641566	0.987984	1.13631	0.0274257	0.421777	0.472139	0.438357	0.48517
SEQ	TRANSCRIPTOR	gene	978849	979139	.	-	.	ID=LACR_1037;Name=LACR_1037;locus_tag=LACR_1037;coverage=0;counts=0;rpkm=0;color=9	LACR_1037	#N/A	72	123	45	63	30	50	70	80	39	81	59	44	17	21		0	1	0	1	0	1	0	1	0	1	0	1
SEQ	TRANSCRIPTOR	gene	979417	980742	.	+	.	ID=LACR_1038;Name=LACR_1038;locus_tag=LACR_1038;coverage=0;counts=0;rpkm=0;color=9	LACR_1038	LACR_1038#hypothetical_protein#NC_008527#GI:116510843	24	16	6	2	3	8	13	6	4	3	13	10	4	5		0	1	0	1	0	1	0	1	0	1	0	1
SEQ	TRANSCRIPTOR	gene	981206	981607	.	+	.	ID=LACR_1039;Name=LACR_1039;locus_tag=LACR_1039;coverage=0;counts=0;rpkm=0;color=9	LACR_1039	LACR_1039#hypothetical_protein#NC_008527#GI:116510843	0	3	0	2	0	3	1	0	0	0	1	2	0	1		0	1	0	1	0	1	0	1	0	1	0	1
SEQ	TRANSCRIPTOR	gene	981739	982110	.	+	.	ID=LACR_1040;Name=LACR_1040;locus_tag=LACR_1040;coverage=0;counts=0;rpkm=0;color=9	LACR_1040	LACR_1040#hypothetical_protein#NC_008527#GI:116510843	3	4	0	1	1	1	0	1	0	1	1	6	0	0		0	1	0	1	0	1	0	1	0	1	0	1
SEQ	TRANSCRIPTOR	gene	982167	983057	.	+	.	ID=LACR_1041;Name=LACR_1041;locus_tag=LACR_1041;coverage=0;counts=0;rpkm=0;color=9	LACR_1041	#N/A	101	208	66	189	106	211	109	177	96	186	143	221	86	230		-0.693005	0.0863693	-0.643156	0.385529	-0.502254	0.523107	-0.463315	0.231041	-0.495484	0.210733	-0.31455	0.478126
SEQ	TRANSCRIPTOR	gene	983246	985108	.	+	.	ID=LACR_1042;Name=LACR_1042;locus_tag=LACR_1042;coverage=0;counts=0;rpkm=0;color=9	LACR_1042	LACR_1042#cation_transport_ATPase#NC_008527#GI:116510843	5	15	6	16	6	9	4	15	7	16	6	13	1	1		0	1	0	1	0	1	0	1	0	1	0	1
SEQ	TRANSCRIPTOR	gene	985178	985405	.	+	.	ID=LACR_1043;Name=LACR_1043;locus_tag=LACR_1043;coverage=0;counts=0;rpkm=0;color=9	LACR_1043	LACR_1043#hypothetical_protein#NC_008527#GI:116510843	4	1	4	4	1	5	11	6	4	15	8	11	5	3		0	1	0	1	0	1	0	1	0	1	0	1
SEQ	TRANSCRIPTOR	gene	985420	985959	.	+	.	ID=LACR_1044;Name=LACR_1044;locus_tag=LACR_1044;coverage=0;counts=0;rpkm=0;color=9	LACR_1044	LACR_1044#DNA-binding_ferritin-like_protein_(oxidative_damage_protectant)#NC_008527#GI:116510843	61	66	76	137	112	231	29	50	39	44	45	90	83	103		0	1	0	1	0	1	0	1	0	1	0	1
SEQ	TRANSCRIPTOR	gene	985949	986638	.	+	.	ID=LACR_1045;Name=LACR_1045;locus_tag=LACR_1045;coverage=0;counts=0;rpkm=0;color=9	LACR_1045	LACR_1045#Crp-like_transcriptional_regulator#NC_008527#GI:116510843	335	493	465	989	809	1819	138	177	227	256	347	551	492	795		-1.32793	1.27585e-06	-0.166326	0.899204	0.431449	0.428477	-2.39945	2.0633e-18	-1.72571	1.78252e-10	-1.10423	5.96602e-05
SEQ	TRANSCRIPTOR	gene	986830	988275	.	+	.	ID=LACR_1046;Name=LACR_1046;locus_tag=LACR_1046;coverage=0;counts=0;rpkm=0;color=9	LACR_1046	LACR_1046#cardiolipin_synthetase_2#NC_008527#GI:116510843	981	1075	575	749	530	671	1176	919	900	1172	1211	1067	454	482		0.413956	0.334559	0.212993	0.899204	-0.180895	0.880416	0.762596	0.034225	0.752117	0.0408815	0.664113	0.0861382
SEQ	TRANSCRIPTOR	gene	988340	989227	.	+	.	ID=LACR_1047;Name=LACR_1047;locus_tag=LACR_1047;coverage=0;counts=0;rpkm=0;color=9	LACR_1047	LACR_1047#hypothetical_protein#NC_008527#GI:116510843	940	1424	475	952	447	809	849	922	578	1080	872	1096	373	601		0.583007	0.0273853	0.221752	0.815376	-0.187166	0.811113	0.503075	0.0425685	0.374049	0.15261	0.440324	0.0987222
SEQ	TRANSCRIPTOR	gene	989224	990207	.	+	.	ID=LACR_1048;Name=LACR_1048;locus_tag=LACR_1048;coverage=0;counts=0;rpkm=0;color=9	LACR_1048	LACR_1048#hypothetical_protein#NC_008527#GI:116510843	1323	1743	692	1435	756	1172	1045	1192	802	1141	1356	1480	658	887		0.282241	0.355481	0.0973407	0.953284	-0.22829	0.75172	0.144486	0.620902	-0.0430148	0.893611	0.282594	0.340476
SEQ	TRANSCRIPTOR	gene	990303	991220	.	+	.	ID=LACR_1049;Name=LACR_1049;locus_tag=LACR_1049;coverage=0;counts=0;rpkm=0;color=9	LACR_1049	LACR_1049#hypothetical_protein#NC_008527#GI:116510843	699	1113	472	875	432	752	465	578	334	566	685	786	325	508		0.415077	0.122939	0.377651	0.465047	-0.043317	0.979479	-0.0486451	0.867027	-0.269552	0.317636	0.246406	0.389772
SEQ	TRANSCRIPTOR	gene	991253	991810	.	-	.	ID=LACR_1050;Name=LACR_1050;locus_tag=LACR_1050;coverage=0;counts=0;rpkm=0;color=9	LACR_1050	LACR_1050#transcriptional_regulator#NC_008527#GI:116510843	83	180	33	99	59	178	80	141	63	152	124	164	51	70		0	1	0	1	0	1	0	1	0	1	0	1
SEQ	TRANSCRIPTOR	gene	992099	993007	.	+	.	ID=LACR_1051;Name=LACR_1051;locus_tag=LACR_1051;coverage=0;counts=0;rpkm=0;color=9	LACR_1051	LACR_1051#ABC-type_multidrug_transport_system,_ATPase_component#NC_008527#GI:116510843	521	512	168	259	139	314	495	488	397	712	519	506	109	113		1.51582	8.32977e-07	0.615249	0.282577	0.377684	0.628463	1.73747	5.1025e-09	1.87784	3.45187e-10	1.58964	1.75701e-07
SEQ	TRANSCRIPTOR	gene	993107	994609	.	+	.	ID=LACR_1052;Name=LACR_1052;locus_tag=LACR_1052;coverage=0;counts=0;rpkm=0;color=9	LACR_1052	LACR_1052#putative_exporter_of_polyketide_antibiotics#NC_008527#GI:116510843	673	933	166	346	159	403	560	765	432	725	740	709	125	203		1.60566	2.16879e-10	0.304952	0.7055	0.162244	0.844153	1.63899	3.82739e-11	1.44307	9.17274e-09	1.58282	3.75737e-10
SEQ	TRANSCRIPTOR	gene	994742	995917	.	-	.	ID=LACR_1053;Name=LACR_1053;locus_tag=LACR_1053;coverage=0;counts=0;rpkm=0;color=9	LACR_1053	LACR_1053#transposase#NC_008527#GI:116510843	1509	3146	794	2586	754	2412	2017	3354	1112	2483	1476	2608	536	1766		0.385044	0.45678	0.215831	0.909884	-0.10695	0.975068	0.935785	0.0225764	0.321126	0.491005	0.337348	0.501108
SEQ	TRANSCRIPTOR	gene	996085	996888	.	+	.	ID=LACR_1054;Name=LACR_1054;locus_tag=LACR_1054;coverage=0;counts=0;rpkm=0;color=9	LACR_1054	LACR_1054#formate/nitrate_transporter#NC_008527#GI:116510843	138	167	69	114	103	229	32	44	72	51	136	156	87	90		0	1	0	1	0	1	0	1	0	1	0	1
SEQ	TRANSCRIPTOR	gene	996903	997433	.	-	.	ID=LACR_1055;Name=LACR_1055;locus_tag=LACR_1055;coverage=0;counts=0;rpkm=0;color=9	LACR_1055	LACR_1055#hypothetical_protein#NC_008527#GI:116510843	8264	12229	3633	7641	4538	7942	9221	11652	6267	7965	8356	9420	3501	6661		0.344424	0.235491	-0.164776	0.892535	-0.223665	0.751792	0.694637	0.00456833	0.186535	0.514392	0.264289	0.37019
SEQ	TRANSCRIPTOR	gene	997597	998484	.	-	.	ID=LACR_1056;Name=LACR_1056;locus_tag=LACR_1056;coverage=0;counts=0;rpkm=0;color=9	LACR_1056	LACR_1056#phosphohydrolase#NC_008527#GI:116510843	113	290	52	240	76	284	125	196	86	171	142	221	49	102		0.696286	0.193766	0.49124	0.753872	0.598465	0.576966	0.736113	0.12784	0.397418	0.455507	0.712467	0.170089
SEQ	TRANSCRIPTOR	gene	998640	999737	.	+	.	ID=LACR_1057;Name=LACR_1057;Alias=prfB;locus_tag=LACR_1057;coverage=0;counts=0;rpkm=0;color=9	LACR_1057	LACR_1057#peptide_chain_release_factor_2#NC_008527#GI:116510843	3487	3899	2323	3916	2444	4451	3384	3832	2633	3749	4026	4308	1899	3424		-0.169464	0.628008	-0.0394212	0.984531	-0.16391	0.832451	0.0946092	0.754397	-0.0667549	0.835394	0.0987451	0.779552
SEQ	TRANSCRIPTOR	gene	1000067	1000759	.	+	.	ID=LACR_1058;Name=LACR_1058;locus_tag=LACR_1058;coverage=0;counts=0;rpkm=0;color=9	LACR_1058	LACR_1058#cell_division_ATP-binding_protein_FtsE#NC_008527#GI:116510843	2474	3526	1690	3782	2971	4795	2583	3437	3020	3758	3635	4921	2224	3997		-0.723958	0.00829338	-0.52332	0.251564	-0.191213	0.817829	-0.403661	0.132284	-0.181014	0.545755	-0.101427	0.776609
SEQ	TRANSCRIPTOR	gene	1000752	1001687	.	+	.	ID=LACR_1059;Name=LACR_1059;locus_tag=LACR_1059;coverage=0;counts=0;rpkm=0;color=9	LACR_1059	LACR_1059#cell_division_protein_FtsX#NC_008527#GI:116510843	1903	3011	1280	3012	2608	4456	1914	2601	2520	3419	3200	3751	1995	2763		-0.678226	0.00990403	-0.539223	0.189446	0.00572762	0.997951	-0.473953	0.0603636	-0.041124	0.895392	-0.047165	0.894264
SEQ	TRANSCRIPTOR	gene	1001797	1002774	.	-	.	ID=LACR_1060;Name=LACR_1060;Alias=nrdF;locus_tag=LACR_1060;coverage=0;counts=0;rpkm=0;color=9	LACR_1060	LACR_1060#ribonucleotide-diphosphate_reductase_subunit_beta#NC_008527#GI:116510843	994	1509	1102	1988	959	2157	1195	1321	775	1188	1119	1150	705	924		-0.107865	0.773601	0.588918	0.144503	0.305411	0.626801	0.235509	0.397859	-0.121889	0.695439	-0.116754	0.734905
SEQ	TRANSCRIPTOR	gene	1003059	1005227	.	-	.	ID=LACR_1061;Name=LACR_1061;locus_tag=LACR_1061;coverage=0;counts=0;rpkm=0;color=9	LACR_1061	LACR_1061#ribonucleotide-diphosphate_reductase_subunit_alpha#NC_008527#GI:116510843	2458	3431	2348	4339	1685	3839	3867	3788	2008	4435	2917	2791	1458	1765		0.138622	0.721969	0.699554	0.076755	0.130458	0.89485	0.851895	0.00150143	0.532051	0.0605419	0.220479	0.512274
SEQ	TRANSCRIPTOR	gene	1005364	1005786	.	-	.	ID=LACR_1062;Name=LACR_1062;Alias=nrdI;locus_tag=LACR_1062;coverage=0;counts=0;rpkm=0;color=9	LACR_1062	LACR_1062#ribonucleotide_reductase_stimulatory_protein#NC_008527#GI:116510843	1142	3108	558	1756	401	1323	2010	3010	923	2758	1255	1696	424	672		1.19053	0.0040753	0.642755	0.436204	-0.0226246	0.993508	1.81104	2.58811e-06	1.27416	0.00122143	0.848216	0.0433974
SEQ	TRANSCRIPTOR	gene	1005788	1006006	.	-	.	ID=LACR_1063;Name=LACR_1063;locus_tag=LACR_1063;coverage=0;counts=0;rpkm=0;color=9	LACR_1063	LACR_1063#ribonucleoside-diphosphate_reductase_class_Ib_glutaredoxin_subunit#NC_008527#GI:116510843	607	1040	331	647	228	472	1173	1075	508	1080	635	568	224	270		0.985858	0.000957129	0.620786	0.217456	-0.118538	0.924479	1.79746	1.0871e-10	1.22843	1.49493e-05	0.686313	0.0248427
SEQ	TRANSCRIPTOR	gene	1006180	1006821	.	-	.	ID=LACR_1064;Name=LACR_1064;locus_tag=LACR_1064;coverage=0;counts=0;rpkm=0;color=9	LACR_1064	LACR_1064#putative_glycerol-3-phosphate_acyltransferase_PlsY#NC_008527#GI:116510843	150	279	98	283	171	284	184	232	127	286	203	250	100	180		-0.0871918	0.852212	0.0566102	0.982398	0.175422	0.855145	0.214808	0.533037	0.155423	0.675862	0.134232	0.745605
SEQ	TRANSCRIPTOR	gene	1007100	1009034	.	+	.	ID=LACR_1065;Name=LACR_1065;locus_tag=LACR_1065;coverage=0;counts=0;rpkm=0;color=9	LACR_1065	LACR_1065#DNA_topoisomerase_IV_subunit_B#NC_008527#GI:116510843	1289	1362	1161	1559	1076	1433	1576	1371	1233	2924	1591	1675	1009	992		-0.324181	0.449913	0.13638	0.952616	-0.237145	0.825002	0.13824	0.728554	0.543255	0.13107	0.0650078	0.894264
SEQ	TRANSCRIPTOR	gene	1009291	1009494	.	+	.	ID=LACR_1066;Name=LACR_1066;locus_tag=LACR_1066;coverage=0;counts=0;rpkm=0;color=9	LACR_1066	LACR_1066#amidase#NC_008527#GI:116510843	21	57	13	24	16	41	19	41	15	68	24	46	15	21		0	1	0	1	0	1	0	1	0	1	0	1
SEQ	TRANSCRIPTOR	gene	1009491	1009676	.	+	.	ID=LACR_1067;Name=LACR_1067;locus_tag=LACR_1067;coverage=0;counts=0;rpkm=0;color=9	LACR_1067	LACR_1067#amidase#NC_008527#GI:116510843	38	69	19	37	20	52	40	53	16	82	33	47	14	29		0	1	0	1	0	1	0	1	0	1	0	1
SEQ	TRANSCRIPTOR	gene	1009669	1010502	.	+	.	ID=LACR_1068;Name=LACR_1068;locus_tag=LACR_1068;coverage=0;counts=0;rpkm=0;color=9	LACR_1068	LACR_1068#DNA_polymerase_III,_epsilon_chain#NC_008527#GI:116510843	193	328	95	241	123	288	167	234	111	287	196	226	97	148		0.373288	0.318015	0.0722447	0.978425	0.137555	0.911118	0.327283	0.335208	0.254871	0.479469	0.207083	0.603562
SEQ	TRANSCRIPTOR	gene	1010499	1010948	.	+	.	ID=LACR_1069;Name=LACR_1069;locus_tag=LACR_1069;coverage=0;counts=0;rpkm=0;color=9	LACR_1069	LACR_1069#acetyltransferase#NC_008527#GI:116510843	173	314	64	181	106	232	132	223	98	216	153	225	95	178		0.139123	0.773601	-0.530791	0.463224	-0.261964	0.803372	0.0104864	0.97853	-0.193933	0.62412	-0.0929617	0.841426
SEQ	TRANSCRIPTOR	gene	1011221	1013695	.	+	.	ID=LACR_1070;Name=LACR_1070;locus_tag=LACR_1070;coverage=0;counts=0;rpkm=0;color=9	LACR_1070	LACR_1070#DNA_topoisomerase_IV_subunit_A#NC_008527#GI:116510843	2765	3491	2835	4771	3644	5908	4865	5079	3767	5012	5020	5055	2789	3800		-0.775318	0.0042937	-0.104623	0.952616	-0.0197597	0.993508	0.211509	0.463998	0.0540177	0.871306	0.0241857	0.949828
SEQ	TRANSCRIPTOR	gene	1013721	1014626	.	-	.	ID=LACR_1071;Name=LACR_1071;locus_tag=LACR_1071;coverage=0;counts=0;rpkm=0;color=9	LACR_1071	LACR_1071#Mg2+_and_Co2+_transporter#NC_008527#GI:116510843	185	297	151	274	227	503	144	225	151	216	196	238	144	218		-0.29609	0.367019	-0.0864321	0.966604	0.410559	0.452913	-0.362187	0.208786	-0.340518	0.253519	-0.31877	0.312777
SEQ	TRANSCRIPTOR	gene	1015118	1016205	.	+	.	ID=LACR_1072;Name=LACR_1072;locus_tag=LACR_1072;coverage=0;counts=0;rpkm=0;color=9	LACR_1072	#N/A	148	168	120	172	134	390	84	66	85	74	160	193	93	106		-0.0437035	0.955425	0.251176	0.899204	0.704171	0.3546	-0.795755	0.0573119	-0.648884	0.137136	0.20785	0.69389
SEQ	TRANSCRIPTOR	gene	1016205	1016852	.	+	.	ID=LACR_1073;Name=LACR_1073;locus_tag=LACR_1073;coverage=0;counts=0;rpkm=0;color=9	LACR_1073	LACR_1073#riboflavin_synthase_subunit_alpha#NC_008527#GI:116510843	46	74	36	50	33	148	20	18	31	20	42	64	33	31		0	1	0	1	0	1	0	1	0	1	0	1
SEQ	TRANSCRIPTOR	gene	1016864	1018060	.	+	.	ID=LACR_1074;Name=LACR_1074;locus_tag=LACR_1074;coverage=0;counts=0;rpkm=0;color=9	LACR_1074	LACR_1074#GTP_cyclohydrolase_II#NC_008527#GI:116510843	164	159	115	189	144	408	57	53	85	57	148	181	93	73		0.216297	0.743699	0.490177	0.74098	0.992219	0.188188	-1.04206	0.0285803	-0.560933	0.273344	0.315661	0.585159
SEQ	TRANSCRIPTOR	gene	1018075	1018551	.	+	.	ID=LACR_1075;Name=LACR_1075;Alias=ribH;locus_tag=LACR_1075;coverage=0;counts=0;rpkm=0;color=9	LACR_1075	LACR_1075#6,7-dimethyl-8-ribityllumazine_synthase#NC_008527#GI:116510843	65	69	54	81	86	168	11	23	35	33	46	56	45	48		0	1	0	1	0	1	0	1	0	1	0	1
SEQ	TRANSCRIPTOR	gene	1018733	1019834	.	+	.	ID=LACR_1076;Name=LACR_1076;locus_tag=LACR_1076;coverage=0;counts=0;rpkm=0;color=9	LACR_1076	#N/A	276	433	163	279	156	373	208	260	180	268	263	300	114	227		0.381893	0.224626	0.102445	0.956389	0.0539098	0.97913	0.113062	0.726257	0.06173	0.857889	0.179194	0.604093
SEQ	TRANSCRIPTOR	gene	1019891	1020088	.	-	.	ID=LACR_1077;Name=LACR_1077;locus_tag=LACR_1077;coverage=0;counts=0;rpkm=0;color=9	LACR_1077	LACR_1077#hypothetical_protein#NC_008527#GI:116510843	2	3	0	7	4	9	2	0	0	1	3	1	1	2		0	1	0	1	0	1	0	1	0	1	0	1
SEQ	TRANSCRIPTOR	gene	1020370	1020768	.	-	.	ID=LACR_1078;Name=LACR_1078;locus_tag=LACR_1078;coverage=0;counts=0;rpkm=0;color=9	LACR_1078	LACR_1078#transcriptional_regulator#NC_008527#GI:116510843	5	5	4	6	5	27	5	5	2	7	6	4	4	11		0	1	0	1	0	1	0	1	0	1	0	1
SEQ	TRANSCRIPTOR	gene	1020835	1021188	.	+	.	ID=LACR_1079;Name=LACR_1079;locus_tag=LACR_1079;coverage=0;counts=0;rpkm=0;color=9	LACR_1079	LACR_1079#hypothetical_protein#NC_008527#GI:116510843	100	137	55	90	65	106	50	49	48	104	79	92	42	54		0	1	0	1	0	1	0	1	0	1	0	1
SEQ	TRANSCRIPTOR	gene	1021268	1022443	.	+	.	ID=LACR_1080;Name=LACR_1080;locus_tag=LACR_1080;coverage=0;counts=0;rpkm=0;color=9	LACR_1080	LACR_1080#transposase#NC_008527#GI:116510843	2314	3970	1397	3465	1356	3226	2869	4062	1912	3270	2473	3385	908	2061		0.422129	0.187836	0.383338	0.579066	0.0663401	0.976757	0.896613	0.000993348	0.47625	0.10431	0.452894	0.142076
SEQ	TRANSCRIPTOR	gene	1022825	1023277	.	+	.	ID=LACR_1081;Name=LACR_1081;Alias=lspA;locus_tag=LACR_1081;coverage=0;counts=0;rpkm=0;color=9	LACR_1081	LACR_1081#lipoprotein_signal_peptidase#NC_008527#GI:116510843	521	871	278	694	407	782	459	585	381	786	559	716	368	486		-0.0309779	0.949959	-0.219477	0.830323	-0.117461	0.906102	-0.109278	0.72101	0.0127763	0.970574	-0.0258298	0.946941
SEQ	TRANSCRIPTOR	gene	1023340	1024245	.	+	.	ID=LACR_1082;Name=LACR_1082;locus_tag=LACR_1082;coverage=0;counts=0;rpkm=0;color=9	LACR_1082	LACR_1082#ribosomal_large_subunit_pseudouridine_synthase_D#NC_008527#GI:116510843	1824	2197	1162	2424	1511	2754	1441	1738	1214	2066	1642	2170	1256	2160		-0.423536	0.0953383	-0.258283	0.709892	-0.224718	0.714202	-0.460083	0.0468234	-0.426224	0.0730902	-0.408592	0.0999811
SEQ	TRANSCRIPTOR	gene	1024403	1024846	.	+	.	ID=LACR_1083;Name=LACR_1083;locus_tag=LACR_1083;coverage=0;counts=0;rpkm=0;color=9	LACR_1083	LACR_1083#hypothetical_protein#NC_008527#GI:116510843	63	61	32	41	24	37	48	39	16	101	30	35	18	20		0	1	0	1	0	1	0	1	0	1	0	1
SEQ	TRANSCRIPTOR	gene	1025100	1025657	.	+	.	ID=LACR_1084;Name=LACR_1084;locus_tag=LACR_1084;coverage=0;counts=0;rpkm=0;color=9	LACR_1084	LACR_1084#transposase#NC_008527#GI:116510843	13	21	12	23	12	28	227	262	127	336	162	210	110	125		-3.51765	1.48393e-18	-3.1124	3.36444e-14	-3.17187	2.23729e-15	0.646767	0.0659987	0.487594	0.190533	0.0408928	0.937958
SEQ	TRANSCRIPTOR	gene	1025654	1026475	.	+	.	ID=LACR_1085;Name=LACR_1085;locus_tag=LACR_1085;coverage=0;counts=0;rpkm=0;color=9	LACR_1085	LACR_1085#transposase#NC_008527#GI:116510843	21	36	17	35	19	54	238	269	164	317	212	225	101	191		-3.02884	3.44785e-19	-2.79851	1.48049e-15	-2.57851	1.87366e-14	0.452735	0.152297	0.342472	0.308966	0.0352193	0.937958
SEQ	TRANSCRIPTOR	gene	1026547	1026837	.	+	.	ID=LACR_1086;Name=LACR_1086;locus_tag=LACR_1086;coverage=0;counts=0;rpkm=0;color=9	LACR_1086	#N/A	159	219	64	151	70	123	135	153	121	210	163	166	39	61		1.2272	0.000105575	0.740954	0.152455	0.392506	0.626801	1.15708	0.000173992	1.34106	1.19803e-05	1.14795	0.00028164
SEQ	TRANSCRIPTOR	gene	1026855	1027694	.	+	.	ID=LACR_1087;Name=LACR_1087;locus_tag=LACR_1087;coverage=0;counts=0;rpkm=0;color=9	LACR_1087	LACR_1087#transposase#NC_008527#GI:116510843	500	710	230	509	221	396	543	680	325	652	528	548	162	292		0.739129	0.00363337	0.365976	0.523195	-0.0964291	0.928927	1.07388	4.53725e-06	0.715604	0.00352558	0.693803	0.00572285
SEQ	TRANSCRIPTOR	gene	1027763	1029352	.	+	.	ID=LACR_1088;Name=LACR_1088;locus_tag=LACR_1088;coverage=0;counts=0;rpkm=0;color=9	LACR_1088	LACR_1088#hypothetical_protein#NC_008527#GI:116510843	22	36	17	17	11	39	17	19	13	24	27	21	9	11		0	1	0	1	0	1	0	1	0	1	0	1
SEQ	TRANSCRIPTOR	gene	1029355	1030311	.	+	.	ID=LACR_1089;Name=LACR_1089;locus_tag=LACR_1089;coverage=0;counts=0;rpkm=0;color=9	LACR_1089	LACR_1089#glycosyltransferase#NC_008527#GI:116510843	7	12	4	15	6	7	14	4	11	8	10	13	2	3		0	1	0	1	0	1	0	1	0	1	0	1
SEQ	TRANSCRIPTOR	gene	1030439	1031125	.	+	.	ID=LACR_1090;Name=LACR_1090;locus_tag=LACR_1090;coverage=0;counts=0;rpkm=0;color=9	LACR_1090	LACR_1090#DNA-binding_response_regulator#NC_008527#GI:116510843	405	455	345	491	262	486	553	538	654	1270	610	631	165	187		0.579058	0.076268	0.950452	0.00927692	0.480799	0.409855	1.23218	1.44405e-05	2.00225	1.22306e-12	1.20586	3.60686e-05
SEQ	TRANSCRIPTOR	gene	1031146	1031661	.	+	.	ID=LACR_1091;Name=LACR_1091;locus_tag=LACR_1091;coverage=0;counts=0;rpkm=0;color=9	LACR_1091	LACR_1091#hypothetical_protein#NC_008527#GI:116510843	184	293	137	286	105	283	466	556	612	1761	477	555	93	122		0.422832	0.258182	0.61193	0.292998	0.200615	0.839323	1.85636	5.63045e-10	2.97366	7.2272e-23	1.66604	5.35656e-08
SEQ	TRANSCRIPTOR	gene	1031665	1032990	.	+	.	ID=LACR_1092;Name=LACR_1092;locus_tag=LACR_1092;coverage=0;counts=0;rpkm=0;color=9	LACR_1092	LACR_1092#Signal_transduction_histidine_kinase#NC_008527#GI:116510843	387	562	270	544	247	618	825	939	1163	2818	1075	1073	184	298		0.286678	0.42106	0.425876	0.521647	0.227052	0.802511	1.5093	2.90945e-08	2.60841	2.01228e-21	1.59387	9.42851e-09
SEQ	TRANSCRIPTOR	gene	1033000	1033656	.	+	.	ID=LACR_1093;Name=LACR_1093;locus_tag=LACR_1093;coverage=0;counts=0;rpkm=0;color=9	LACR_1093	LACR_1093#membrane-associated_phospholipid_phosphatase#NC_008527#GI:116510843	159	265	147	284	152	311	319	385	489	900	462	584	96	175		-0.04511	0.922632	0.359576	0.588774	0.209184	0.798868	1.02301	3.66888e-05	1.97933	2.35399e-16	1.38642	2.21797e-08
SEQ	TRANSCRIPTOR	gene	1033838	1035655	.	+	.	ID=LACR_1094;Name=LACR_1094;locus_tag=LACR_1094;coverage=0;counts=0;rpkm=0;color=9	LACR_1094	LACR_1094#glucosamine--fructose-6-phosphate_aminotransferase#NC_008527#GI:116510843	2463	3289	2921	4914	2240	2654	1055	1058	1194	2395	1596	1713	2078	2236		-0.329543	0.354397	0.51209	0.387258	-0.341734	0.630986	-1.4466	3.7551e-07	-0.735088	0.0138802	-1.01187	0.000673422
SEQ	TRANSCRIPTOR	gene	1035804	1036457	.	+	.	ID=LACR_1095;Name=LACR_1095;Alias=radC;locus_tag=LACR_1095;coverage=0;counts=0;rpkm=0;color=9	LACR_1095	LACR_1095#DNA_repair_protein_RadC#NC_008527#GI:116510843	3	5	14	20	4	9	3	0	3	3	1	5	7	6		0	1	0	1	0	1	0	1	0	1	0	1
SEQ	TRANSCRIPTOR	gene	1036757	1037881	.	-	.	ID=LACR_1096;Name=LACR_1096;locus_tag=LACR_1096;coverage=0;counts=0;rpkm=0;color=9	LACR_1096	LACR_1096#integrase#NC_008527#GI:116510843	1006	1273	398	827	525	969	830	902	582	1063	859	1061	434	571		0.476472	0.0829715	-0.0814057	0.965322	-0.0155566	0.993508	0.396164	0.124111	0.291696	0.286002	0.330867	0.242605
SEQ	TRANSCRIPTOR	gene	1038005	1038838	.	-	.	ID=LACR_1097;Name=LACR_1097;locus_tag=LACR_1097;coverage=0;counts=0;rpkm=0;color=9	LACR_1097	LACR_1097#hypothetical_protein#NC_008527#GI:116510843	1053	1471	556	1003	631	969	762	758	565	1132	871	973	495	602		0.473513	0.112557	0.160934	0.899204	-0.0165804	0.993508	0.0752729	0.813357	0.182361	0.559843	0.139221	0.694288
SEQ	TRANSCRIPTOR	gene	1038857	1039423	.	-	.	ID=LACR_1098;Name=LACR_1098;locus_tag=LACR_1098;coverage=0;counts=0;rpkm=0;color=9	LACR_1098	LACR_1098#hypothetical_protein#NC_008527#GI:116510843	559	711	296	498	337	550	495	466	354	720	537	575	277	320		0.365758	0.256904	0.0745035	0.975735	-0.00923738	0.997951	0.289442	0.330964	0.393129	0.182748	0.284004	0.38471
SEQ	TRANSCRIPTOR	gene	1039452	1039799	.	-	.	ID=LACR_1099;Name=LACR_1099;locus_tag=LACR_1099;coverage=0;counts=0;rpkm=0;color=9	LACR_1099	LACR_1099#XRE_family_transcriptional_regulator#NC_008527#GI:116510843	501	492	270	396	327	452	506	423	421	590	614	451	236	333		0.138297	0.777351	-0.0486136	0.984531	-0.0639292	0.97913	0.346288	0.334659	0.465325	0.192455	0.338561	0.389934
SEQ	TRANSCRIPTOR	gene	1040090	1040320	.	+	.	ID=LACR_1100;Name=LACR_1100;locus_tag=LACR_1100;coverage=0;counts=0;rpkm=0;color=9	LACR_1100	LACR_1100#hypothetical_protein#NC_008527#GI:116510843	55	30	53	33	34	32	30	13	14	24	30	22	41	44		0	1	0	1	0	1	0	1	0	1	0	1
SEQ	TRANSCRIPTOR	gene	1040335	1041057	.	+	.	ID=LACR_1101;Name=LACR_1101;locus_tag=LACR_1101;coverage=0;counts=0;rpkm=0;color=9	LACR_1101	LACR_1101#Phage_anti-repressor_protein#NC_008527#GI:116510843	116	82	69	72	49	64	52	38	26	80	71	53	69	73		0	1	0	1	0	1	0	1	0	1	0	1
SEQ	TRANSCRIPTOR	gene	1041070	1041405	.	+	.	ID=LACR_1102;Name=LACR_1102;locus_tag=LACR_1102;coverage=0;counts=0;rpkm=0;color=9	LACR_1102	LACR_1102#hypothetical_protein#NC_008527#GI:116510843	90	46	54	64	38	42	56	20	28	63	49	43	77	72		0	1	0	1	0	1	0	1	0	1	0	1
SEQ	TRANSCRIPTOR	gene	1041402	1041530	.	+	.	ID=LACR_1103;Name=LACR_1103;locus_tag=LACR_1103;coverage=0;counts=0;rpkm=0;color=9	LACR_1103	LACR_1103#hypothetical_protein#NC_008527#GI:116510843	69	25	43	37	33	25	46	15	24	30	41	32	58	51		0	1	0	1	0	1	0	1	0	1	0	1
SEQ	TRANSCRIPTOR	gene	1041543	1041737	.	+	.	ID=LACR_1104;Name=LACR_1104;locus_tag=LACR_1104;coverage=0;counts=0;rpkm=0;color=9	LACR_1104	LACR_1104#hypothetical_protein#NC_008527#GI:116510843	19	10	13	10	14	11	3	7	4	13	15	16	10	11		0	1	0	1	0	1	0	1	0	1	0	1
SEQ	TRANSCRIPTOR	gene	1041734	1042009	.	-	.	ID=LACR_1105;Name=LACR_1105;locus_tag=LACR_1105;coverage=0;counts=0;rpkm=0;color=9	LACR_1105	LACR_1105#hypothetical_protein#NC_008527#GI:116510843	1326	1991	580	1289	782	1080	1001	1409	692	1396	982	1119	535	970		0.46256	0.121224	-0.0230437	0.993192	-0.171291	0.832451	0.319604	0.26148	0.0834883	0.799553	-0.0701458	0.85147
SEQ	TRANSCRIPTOR	gene	1042115	1042363	.	+	.	ID=LACR_1106;Name=LACR_1106;locus_tag=LACR_1106;coverage=0;counts=0;rpkm=0;color=9	LACR_1106	LACR_1106#hypothetical_protein#NC_008527#GI:116510843	17	16	16	13	13	25	21	9	9	13	25	14	27	21		0	1	0	1	0	1	0	1	0	1	0	1
SEQ	TRANSCRIPTOR	gene	1042466	1042855	.	+	.	ID=LACR_1107;Name=LACR_1107;locus_tag=LACR_1107;coverage=0;counts=0;rpkm=0;color=9	LACR_1107	LACR_1107#hypothetical_protein#NC_008527#GI:116510843	35	28	29	31	11	22	23	10	10	19	21	21	21	23		0	1	0	1	0	1	0	1	0	1	0	1
SEQ	TRANSCRIPTOR	gene	1042866	1043474	.	+	.	ID=LACR_1108;Name=LACR_1108;locus_tag=LACR_1108;coverage=0;counts=0;rpkm=0;color=9	LACR_1108	LACR_1108#hypothetical_protein#NC_008527#GI:116510843	72	34	49	38	34	26	25	18	29	47	32	29	37	42		0	1	0	1	0	1	0	1	0	1	0	1
SEQ	TRANSCRIPTOR	gene	1043474	1043824	.	+	.	ID=LACR_1109;Name=LACR_1109;locus_tag=LACR_1109;coverage=0;counts=0;rpkm=0;color=9	LACR_1109	LACR_1109#RecG-like_helicase#NC_008527#GI:116510843	35	25	28	17	19	24	13	13	15	29	16	12	22	24		0	1	0	1	0	1	0	1	0	1	0	1
SEQ	TRANSCRIPTOR	gene	1043958	1044767	.	+	.	ID=LACR_1110;Name=LACR_1110;locus_tag=LACR_1110;coverage=0;counts=0;rpkm=0;color=9	LACR_1110	LACR_1110#hypothetical_protein#NC_008527#GI:116510843	45	18	14	19	13	15	23	12	16	28	16	16	25	21		0	1	0	1	0	1	0	1	0	1	0	1
SEQ	TRANSCRIPTOR	gene	1044748	1044969	.	+	.	ID=LACR_1111;Name=LACR_1111;locus_tag=LACR_1111;coverage=0;counts=0;rpkm=0;color=9	LACR_1111	LACR_1111#hypothetical_protein#NC_008527#GI:116510843	14	5	9	6	5	9	5	4	5	7	6	9	6	8		0	1	0	1	0	1	0	1	0	1	0	1
SEQ	TRANSCRIPTOR	gene	1044959	1045348	.	+	.	ID=LACR_1112;Name=LACR_1112;locus_tag=LACR_1112;coverage=0;counts=0;rpkm=0;color=9	LACR_1112	LACR_1112#Holliday_junction_resolvase#NC_008527#GI:116510843	12	7	15	15	2	7	6	5	7	5	9	5	7	11		0	1	0	1	0	1	0	1	0	1	0	1
SEQ	TRANSCRIPTOR	gene	1045352	1045591	.	+	.	ID=LACR_1113;Name=LACR_1113;locus_tag=LACR_1113;coverage=0;counts=0;rpkm=0;color=9	LACR_1113	LACR_1113#hypothetical_protein#NC_008527#GI:116510843	13	5	13	3	4	6	7	7	4	3	8	5	9	7		0	1	0	1	0	1	0	1	0	1	0	1
SEQ	TRANSCRIPTOR	gene	1045702	1045986	.	+	.	ID=LACR_1114;Name=LACR_1114;locus_tag=LACR_1114;coverage=0;counts=0;rpkm=0;color=9	LACR_1114	LACR_1114#hypothetical_protein#NC_008527#GI:116510843	26	16	20	12	8	6	4	6	7	20	15	12	9	14		0	1	0	1	0	1	0	1	0	1	0	1
SEQ	TRANSCRIPTOR	gene	1046008	1046187	.	+	.	ID=LACR_1115;Name=LACR_1115;locus_tag=LACR_1115;coverage=0;counts=0;rpkm=0;color=9	LACR_1115	LACR_1115#hypothetical_protein#NC_008527#GI:116510843	15	9	7	10	2	2	1	2	1	6	5	1	9	6		0	1	0	1	0	1	0	1	0	1	0	1
SEQ	TRANSCRIPTOR	gene	1046177	1046749	.	+	.	ID=LACR_1116;Name=LACR_1116;locus_tag=LACR_1116;coverage=0;counts=0;rpkm=0;color=9	LACR_1116	LACR_1116#hypothetical_protein#NC_008527#GI:116510843	16	8	12	21	11	7	4	4	4	7	10	6	2	5		0	1	0	1	0	1	0	1	0	1	0	1
SEQ	TRANSCRIPTOR	gene	1046764	1047096	.	+	.	ID=LACR_1117;Name=LACR_1117;locus_tag=LACR_1117;coverage=0;counts=0;rpkm=0;color=9	LACR_1117	LACR_1117#hypothetical_protein#NC_008527#GI:116510843	17	10	8	20	10	9	5	5	5	10	8	11	3	5		0	1	0	1	0	1	0	1	0	1	0	1
SEQ	TRANSCRIPTOR	gene	1047120	1047479	.	+	.	ID=LACR_1118;Name=LACR_1118;locus_tag=LACR_1118;coverage=0;counts=0;rpkm=0;color=9	LACR_1118	LACR_1118#hypothetical_protein#NC_008527#GI:116510843	19	11	16	13	4	10	8	5	4	19	22	9	7	12		0	1	0	1	0	1	0	1	0	1	0	1
SEQ	TRANSCRIPTOR	gene	1047472	1048137	.	+	.	ID=LACR_1119;Name=LACR_1119;locus_tag=LACR_1119;coverage=0;counts=0;rpkm=0;color=9	LACR_1119	LACR_1119#hypothetical_protein#NC_008527#GI:116510843	24	16	20	21	11	17	19	11	6	27	16	12	12	14		0	1	0	1	0	1	0	1	0	1	0	1
SEQ	TRANSCRIPTOR	gene	1048134	1048298	.	+	.	ID=LACR_1120;Name=LACR_1120;locus_tag=LACR_1120;coverage=0;counts=0;rpkm=0;color=9	LACR_1120	LACR_1120#hypothetical_protein#NC_008527#GI:116510843	5	3	12	8	6	3	5	4	6	7	4	3	4	1		0	1	0	1	0	1	0	1	0	1	0	1
SEQ	TRANSCRIPTOR	gene	1048295	1048423	.	+	.	ID=LACR_1121;Name=LACR_1121;locus_tag=LACR_1121;coverage=0;counts=0;rpkm=0;color=9	LACR_1121	LACR_1121#hypothetical_protein#NC_008527#GI:116510843	5	5	5	4	2	7	6	2	4	5	1	1	2	3		0	1	0	1	0	1	0	1	0	1	0	1
SEQ	TRANSCRIPTOR	gene	1048439	1048894	.	+	.	ID=LACR_1122;Name=LACR_1122;locus_tag=LACR_1122;coverage=0;counts=0;rpkm=0;color=9	LACR_1122	LACR_1122#deoxyuridine_5'-triphosphate_nucleotidohydrolase#NC_008527#GI:116510843	12	3	15	8	9	7	6	3	3	7	5	9	3	2		0	1	0	1	0	1	0	1	0	1	0	1
SEQ	TRANSCRIPTOR	gene	1048913	1049098	.	+	.	ID=LACR_1123;Name=LACR_1123;locus_tag=LACR_1123;coverage=0;counts=0;rpkm=0;color=9	LACR_1123	LACR_1123#hypothetical_protein#NC_008527#GI:116510843	18	2	20	14	5	11	6	1	3	14	8	9	6	7		0	1	0	1	0	1	0	1	0	1	0	1
SEQ	TRANSCRIPTOR	gene	1049095	1049238	.	+	.	ID=LACR_1124;Name=LACR_1124;locus_tag=LACR_1124;coverage=0;counts=0;rpkm=0;color=9	LACR_1124	LACR_1124#hypothetical_protein#NC_008527#GI:116510843	20	4	10	18	10	11	6	2	4	13	8	4	3	10		0	1	0	1	0	1	0	1	0	1	0	1
SEQ	TRANSCRIPTOR	gene	1049246	1049431	.	+	.	ID=LACR_1125;Name=LACR_1125;locus_tag=LACR_1125;coverage=0;counts=0;rpkm=0;color=9	LACR_1125	LACR_1125#hypothetical_protein#NC_008527#GI:116510843	17	6	4	10	8	5	3	4	4	8	2	5	8	4		0	1	0	1	0	1	0	1	0	1	0	1
SEQ	TRANSCRIPTOR	gene	1049428	1049646	.	+	.	ID=LACR_1126;Name=LACR_1126;locus_tag=LACR_1126;coverage=0;counts=0;rpkm=0;color=9	LACR_1126	LACR_1126#hypothetical_protein#NC_008527#GI:116510843	20	6	8	13	7	7	6	5	8	12	6	11	8	3		0	1	0	1	0	1	0	1	0	1	0	1
SEQ	TRANSCRIPTOR	gene	1049639	1049821	.	+	.	ID=LACR_1127;Name=LACR_1127;locus_tag=LACR_1127;coverage=0;counts=0;rpkm=0;color=9	LACR_1127	LACR_1127#hypothetical_protein#NC_008527#GI:116510843	18	10	12	16	6	9	10	7	3	8	8	11	15	9		0	1	0	1	0	1	0	1	0	1	0	1
SEQ	TRANSCRIPTOR	gene	1049818	1049955	.	+	.	ID=LACR_1128;Name=LACR_1128;locus_tag=LACR_1128;coverage=0;counts=0;rpkm=0;color=9	LACR_1128	LACR_1128#hypothetical_protein#NC_008527#GI:116510843	7	5	2	13	4	7	5	2	1	8	2	5	3	7		0	1	0	1	0	1	0	1	0	1	0	1
SEQ	TRANSCRIPTOR	gene	1050078	1050221	.	+	.	ID=LACR_1129;Name=LACR_1129;locus_tag=LACR_1129;coverage=0;counts=0;rpkm=0;color=9	LACR_1129	LACR_1129#hypothetical_protein#NC_008527#GI:116510843	9	3	10	11	1	9	4	2	6	9	5	7	5	11		0	1	0	1	0	1	0	1	0	1	0	1
SEQ	TRANSCRIPTOR	gene	1050298	1050720	.	+	.	ID=LACR_1130;Name=LACR_1130;locus_tag=LACR_1130;coverage=0;counts=0;rpkm=0;color=9	LACR_1130	LACR_1130#hypothetical_protein#NC_008527#GI:116510843	36	28	22	18	18	21	14	11	17	24	12	22	19	14		0	1	0	1	0	1	0	1	0	1	0	1
SEQ	TRANSCRIPTOR	gene	1051168	1051635	.	+	.	ID=LACR_1132;Name=LACR_1132;locus_tag=LACR_1132;coverage=0;counts=0;rpkm=0;color=9	LACR_1132	LACR_1132#Phage_terminase,_small_subunit#NC_008527#GI:116510843	38	36	24	18	19	39	26	12	7	29	9	20	21	31		0	1	0	1	0	1	0	1	0	1	0	1
SEQ	TRANSCRIPTOR	gene	1051628	1053016	.	+	.	ID=LACR_1133;Name=LACR_1133;locus_tag=LACR_1133;coverage=0;counts=0;rpkm=0;color=9	LACR_1133	LACR_1133#Phage_terminase,_large_subunit#NC_008527#GI:116510843	97	80	63	72	58	105	65	47	29	76	54	86	34	117		0	1	0	1	0	1	0	1	0	1	0	1
SEQ	TRANSCRIPTOR	gene	1053017	1054378	.	+	.	ID=LACR_1134;Name=LACR_1134;locus_tag=LACR_1134;coverage=0;counts=0;rpkm=0;color=9	LACR_1134	LACR_1134#Phage_portal_protein,_SPP1_Gp6-like#NC_008527#GI:116510843	119	79	61	56	67	100	40	40	24	63	43	56	29	72		0	1	0	1	0	1	0	1	0	1	0	1
SEQ	TRANSCRIPTOR	gene	1054382	1055425	.	+	.	ID=LACR_1135;Name=LACR_1135;locus_tag=LACR_1135;coverage=0;counts=0;rpkm=0;color=9	LACR_1135	LACR_1135#Phage_Mu_protein_F_like_protein#NC_008527#GI:116510843	119	71	66	61	77	104	55	40	40	66	52	57	42	83		0	1	0	1	0	1	0	1	0	1	0	1
SEQ	TRANSCRIPTOR	gene	1055540	1056202	.	+	.	ID=LACR_1136;Name=LACR_1136;locus_tag=LACR_1136;coverage=0;counts=0;rpkm=0;color=9	LACR_1136	LACR_1136#hypothetical_protein#NC_008527#GI:116510843	178	80	131	106	155	139	79	69	51	109	89	94	78	134		-0.271415	0.732307	0.0522536	0.993192	0.0737895	0.983993	-0.854126	0.143474	-0.808567	0.179625	-0.767536	0.227084
SEQ	TRANSCRIPTOR	gene	1056204	1057022	.	+	.	ID=LACR_1137;Name=LACR_1137;locus_tag=LACR_1137;coverage=0;counts=0;rpkm=0;color=9	LACR_1137	LACR_1137#hypothetical_protein#NC_008527#GI:116510843	197	89	109	144	155	141	110	86	64	139	93	113	70	154		-0.169112	0.830608	-0.0134395	0.997894	0.0339984	0.993508	-0.487388	0.389537	-0.513799	0.379282	-0.649299	0.277272
SEQ	TRANSCRIPTOR	gene	1057022	1057222	.	+	.	ID=LACR_1138;Name=LACR_1138;locus_tag=LACR_1138;coverage=0;counts=0;rpkm=0;color=9	LACR_1138	LACR_1138#hypothetical_protein#NC_008527#GI:116510843	70	26	25	43	42	36	35	30	9	43	17	35	22	41		0	1	0	1	0	1	0	1	0	1	0	1
SEQ	TRANSCRIPTOR	gene	1057206	1057538	.	+	.	ID=LACR_1139;Name=LACR_1139;locus_tag=LACR_1139;coverage=0;counts=0;rpkm=0;color=9	LACR_1139	LACR_1139#hypothetical_protein#NC_008527#GI:116510843	59	29	29	32	26	26	22	20	14	47	26	22	12	32		0	1	0	1	0	1	0	1	0	1	0	1
SEQ	TRANSCRIPTOR	gene	1057535	1057846	.	+	.	ID=LACR_1140;Name=LACR_1140;locus_tag=LACR_1140;coverage=0;counts=0;rpkm=0;color=9	LACR_1140	LACR_1140#hypothetical_protein#NC_008527#GI:116510843	56	18	26	22	26	17	22	15	9	30	23	20	8	24		0	1	0	1	0	1	0	1	0	1	0	1
SEQ	TRANSCRIPTOR	gene	1057843	1058169	.	+	.	ID=LACR_1141;Name=LACR_1141;locus_tag=LACR_1141;coverage=0;counts=0;rpkm=0;color=9	LACR_1141	LACR_1141#hypothetical_protein#NC_008527#GI:116510843	48	28	45	41	33	41	29	36	25	65	28	24	20	37		0	1	0	1	0	1	0	1	0	1	0	1
SEQ	TRANSCRIPTOR	gene	1058166	1058561	.	+	.	ID=LACR_1142;Name=LACR_1142;locus_tag=LACR_1142;coverage=0;counts=0;rpkm=0;color=9	LACR_1142	LACR_1142#hypothetical_protein#NC_008527#GI:116510843	39	16	39	32	28	46	18	21	11	57	21	19	17	35		0	1	0	1	0	1	0	1	0	1	0	1
SEQ	TRANSCRIPTOR	gene	1058572	1059081	.	+	.	ID=LACR_1143;Name=LACR_1143;locus_tag=LACR_1143;coverage=0;counts=0;rpkm=0;color=9	LACR_1143	LACR_1143#hypothetical_protein#NC_008527#GI:116510843	83	34	37	44	35	49	33	27	20	60	33	42	27	41		0	1	0	1	0	1	0	1	0	1	0	1
SEQ	TRANSCRIPTOR	gene	1059197	1059547	.	+	.	ID=LACR_1144;Name=LACR_1144;locus_tag=LACR_1144;coverage=0;counts=0;rpkm=0;color=9	LACR_1144	LACR_1144#hypothetical_protein#NC_008527#GI:116510843	40	11	22	11	22	19	9	6	8	27	19	18	8	14		0	1	0	1	0	1	0	1	0	1	0	1
SEQ	TRANSCRIPTOR	gene	1059631	1059900	.	+	.	ID=LACR_1145;Name=LACR_1145;locus_tag=LACR_1145;coverage=0;counts=0;rpkm=0;color=9	LACR_1145	LACR_1145#hypothetical_protein#NC_008527#GI:116510843	16	7	7	7	7	10	3	4	2	8	5	5	0	8		0	1	0	1	0	1	0	1	0	1	0	1
SEQ	TRANSCRIPTOR	gene	1059916	1062540	.	+	.	ID=LACR_1146;Name=LACR_1146;locus_tag=LACR_1146;coverage=0;counts=0;rpkm=0;color=9	LACR_1146	LACR_1146#minor_tail_protein_gp26-like_protein#NC_008527#GI:116510843	171	87	137	85	72	84	85	53	48	133	84	80	36	71		0.720339	0.317092	1.01886	0.414523	0.104941	0.980457	0.0689399	0.925156	0.332232	0.645443	0.0824107	0.927236
SEQ	TRANSCRIPTOR	gene	1062550	1063311	.	+	.	ID=LACR_1147;Name=LACR_1147;locus_tag=LACR_1147;coverage=0;counts=0;rpkm=0;color=9	LACR_1147	LACR_1147#hypothetical_protein#NC_008527#GI:116510843	42	23	44	28	11	27	25	15	9	37	19	20	10	17		0	1	0	1	0	1	0	1	0	1	0	1
SEQ	TRANSCRIPTOR	gene	1063311	1066250	.	+	.	ID=LACR_1148;Name=LACR_1148;locus_tag=LACR_1148;coverage=0;counts=0;rpkm=0;color=9	LACR_1148	LACR_1148#phage-associated_peptidase#NC_008527#GI:116510843	132	74	109	69	59	58	72	47	31	116	72	57	48	42		0	1	0	1	0	1	0	1	0	1	0	1
SEQ	TRANSCRIPTOR	gene	1066268	1068712	.	+	.	ID=LACR_1149;Name=LACR_1149;locus_tag=LACR_1149;coverage=0;counts=0;rpkm=0;color=9	LACR_1149	LACR_1149#hypothetical_protein#NC_008527#GI:116510843	152	68	108	87	77	65	79	63	48	137	87	83	42	74		0.370437	0.645078	0.64209	0.73631	-0.0988605	0.982764	-0.0362692	0.957479	0.228584	0.752793	0.00296648	0.996663
SEQ	TRANSCRIPTOR	gene	1068834	1068995	.	+	.	ID=LACR_1150;Name=LACR_1150;locus_tag=LACR_1150;coverage=0;counts=0;rpkm=0;color=9	LACR_1150	LACR_1150#hypothetical_protein#NC_008527#GI:116510843	11	4	12	5	6	4	8	5	2	13	7	7	5	1		0	1	0	1	0	1	0	1	0	1	0	1
SEQ	TRANSCRIPTOR	gene	1069110	1069412	.	+	.	ID=LACR_1151;Name=LACR_1151;locus_tag=LACR_1151;coverage=0;counts=0;rpkm=0;color=9	LACR_1151	LACR_1151#hypothetical_protein#NC_008527#GI:116510843	12	11	9	11	11	8	6	3	7	12	10	4	3	8		0	1	0	1	0	1	0	1	0	1	0	1
SEQ	TRANSCRIPTOR	gene	1069402	1069626	.	+	.	ID=LACR_1152;Name=LACR_1152;locus_tag=LACR_1152;coverage=0;counts=0;rpkm=0;color=9	LACR_1152	LACR_1152#hypothetical_protein#NC_008527#GI:116510843	12	3	10	6	7	7	3	4	2	9	8	8	3	10		0	1	0	1	0	1	0	1	0	1	0	1
SEQ	TRANSCRIPTOR	gene	1069623	1070912	.	+	.	ID=LACR_1153;Name=LACR_1153;locus_tag=LACR_1153;coverage=0;counts=0;rpkm=0;color=9	LACR_1153	LACR_1153#Lyzozyme_M1_(1,4-beta-N-acetylmuramidase)#NC_008527#GI:116510843	74	36	57	54	47	41	48	31	29	67	46	29	26	40		0	1	0	1	0	1	0	1	0	1	0	1
SEQ	TRANSCRIPTOR	gene	1071111	1071410	.	+	.	ID=LACR_1154;Name=LACR_1154;locus_tag=LACR_1154;coverage=0;counts=0;rpkm=0;color=9	LACR_1154	LACR_1154#hypothetical_protein#NC_008527#GI:116510843	573	856	347	799	459	539	495	537	441	756	565	600	489	678		-0.424481	0.179652	-0.409184	0.519557	-0.712135	0.0779433	-0.559061	0.0455178	-0.364596	0.220591	-0.59027	0.0433974
SEQ	TRANSCRIPTOR	gene	1071424	1072335	.	+	.	ID=LACR_1155;Name=LACR_1155;locus_tag=LACR_1155;coverage=0;counts=0;rpkm=0;color=9	LACR_1155	LACR_1155#phage-associated_protein#NC_008527#GI:116510843	1202	1892	862	1746	942	1076	935	1155	909	1647	1238	1253	1021	1298		-0.321285	0.347297	-0.19858	0.87451	-0.691489	0.117909	-0.554701	0.0540954	-0.284775	0.368969	-0.496052	0.10837
SEQ	TRANSCRIPTOR	gene	1072691	1073341	.	-	.	ID=LACR_1156;Name=LACR_1156;locus_tag=LACR_1156;coverage=0;counts=0;rpkm=0;color=9	LACR_1156	LACR_1156#redox-sensing_transcriptional_repressor_Rex#NC_008527#GI:116510843	1705	3249	994	2575	764	1803	1126	1743	906	1963	1266	2081	613	1237		0.731809	0.0230686	0.592334	0.263437	-0.102504	0.944648	0.282962	0.386319	0.247902	0.469655	0.300716	0.397533
SEQ	TRANSCRIPTOR	gene	1073564	1073956	.	+	.	ID=LACR_1157;Name=LACR_1157;locus_tag=LACR_1157;coverage=0;counts=0;rpkm=0;color=9	LACR_1157	LACR_1157#arsenate_reductase#NC_008527#GI:116510843	16	32	1	6	3	6	5	5	7	13	10	8	0	5		0	1	0	1	0	1	0	1	0	1	0	1
SEQ	TRANSCRIPTOR	gene	1074129	1076036	.	+	.	ID=LACR_1158;Name=LACR_1158;locus_tag=LACR_1158;coverage=0;counts=0;rpkm=0;color=9	LACR_1158	LACR_1158#ABC_transporter_ATPase#NC_008527#GI:116510843	842	964	639	1021	643	1022	775	748	578	1092	863	913	523	672		-0.101382	0.806208	0.165524	0.899204	-0.0817212	0.964602	-0.035183	0.915869	0.0535213	0.880383	-0.0275174	0.946941
SEQ	TRANSCRIPTOR	gene	1076457	1077086	.	+	.	ID=LACR_1159;Name=LACR_1159;Alias=pyrE;locus_tag=LACR_1159;coverage=0;counts=0;rpkm=0;color=9	LACR_1159	LACR_1159#orotate_phosphoribosyltransferase#NC_008527#GI:116510843	2297	3555	1354	2000	446	1364	11647	12302	5749	17780	7220	7898	760	1128		0.920625	0.00937275	0.563349	0.414523	-0.732345	0.188488	3.29552	6.52311e-23	3.1496	3.36733e-21	2.4219	2.62809e-13
SEQ	TRANSCRIPTOR	gene	1077239	1078510	.	+	.	ID=LACR_1160;Name=LACR_1160;Alias=pyrC;locus_tag=LACR_1160;coverage=0;counts=0;rpkm=0;color=9	LACR_1160	LACR_1160#dihydroorotase#NC_008527#GI:116510843	6678	10739	3621	5778	1400	4881	29464	31192	15301	43105	20211	22044	2234	3574		0.880004	0.0141537	0.421755	0.646561	-0.573459	0.371727	3.02664	1.72754e-19	2.86608	9.82925e-18	2.2955	6.49562e-12
SEQ	TRANSCRIPTOR	gene	1078917	1079834	.	+	.	ID=LACR_1161;Name=LACR_1161;locus_tag=LACR_1161;coverage=0;counts=0;rpkm=0;color=9	LACR_1161	LACR_1161#TPR_repeat-containing_protein#NC_008527#GI:116510843	434	503	28	56	25	115	2055	1593	299	3211	318	228	14	47		3.35738	1.55555e-06	0.216394	0.967279	0.566454	0.789692	5.64723	1.18154e-14	5.31336	2.16502e-13	2.69806	9.59058e-05
SEQ	TRANSCRIPTOR	gene	1080025	1080864	.	-	.	ID=LACR_1162;Name=LACR_1162;locus_tag=LACR_1162;coverage=0;counts=0;rpkm=0;color=9	LACR_1162	LACR_1162#transposase#NC_008527#GI:116510843	62	108	35	96	51	112	53	91	44	85	69	99	31	95		0	1	0	1	0	1	0	1	0	1	0	1
SEQ	TRANSCRIPTOR	gene	1081283	1082458	.	-	.	ID=LACR_1163;Name=LACR_1163;locus_tag=LACR_1163;coverage=0;counts=0;rpkm=0;color=9	LACR_1163	LACR_1163#transposase#NC_008527#GI:116510843	423	699	224	529	255	569	448	597	339	560	446	552	168	350		0.44256	0.122939	0.208208	0.833389	0.108295	0.919968	0.67208	0.00818589	0.455503	0.0913788	0.405603	0.155412
SEQ	TRANSCRIPTOR	gene	1082573	1083169	.	+	.	ID=LACR_1164;Name=LACR_1164;locus_tag=LACR_1164;coverage=0;counts=0;rpkm=0;color=9	LACR_1164	LACR_1164#hypothetical_protein#NC_008527#GI:116510843	13	12	7	11	8	18	2	2	8	17	11	5	8	12		0	1	0	1	0	1	0	1	0	1	0	1
SEQ	TRANSCRIPTOR	gene	1083166	1083345	.	+	.	ID=LACR_1165;Name=LACR_1165;locus_tag=LACR_1165;coverage=0;counts=0;rpkm=0;color=9	LACR_1165	LACR_1165#hypothetical_protein#NC_008527#GI:116510843	5	5	5	4	7	11	5	3	4	11	5	10	3	5		0	1	0	1	0	1	0	1	0	1	0	1
SEQ	TRANSCRIPTOR	gene	1083382	1083642	.	+	.	ID=LACR_1166;Name=LACR_1166;locus_tag=LACR_1166;coverage=0;counts=0;rpkm=0;color=9	LACR_1166	#N/A	31	49	17	26	12	41	13	26	14	33	27	27	14	22		0	1	0	1	0	1	0	1	0	1	0	1
SEQ	TRANSCRIPTOR	gene	1083639	1084493	.	+	.	ID=LACR_1167;Name=LACR_1167;locus_tag=LACR_1167;coverage=0;counts=0;rpkm=0;color=9	LACR_1167	LACR_1167#transposase#NC_008527#GI:116510843	108	139	51	100	57	139	71	79	59	98	80	103	53	75		0	1	0	1	0	1	0	1	0	1	0	1
SEQ	TRANSCRIPTOR	gene	1084597	1084998	.	+	.	ID=LACR_1168;Name=LACR_1168;locus_tag=LACR_1168;coverage=0;counts=0;rpkm=0;color=9	LACR_1168	LACR_1168#hypothetical_protein#NC_008527#GI:116510843	38	41	9	26	14	48	14	18	11	26	26	19	13	23		0	1	0	1	0	1	0	1	0	1	0	1
SEQ	TRANSCRIPTOR	gene	1085156	1085272	.	-	.	ID=LACR_1169;Name=LACR_1169;locus_tag=LACR_1169;coverage=0;counts=0;rpkm=0;color=9	LACR_1169	LACR_1169#hypothetical_protein#NC_008527#GI:116510843	2	6	5	6	3	15	3	3	2	4	2	7	0	3		0	1	0	1	0	1	0	1	0	1	0	1
SEQ	TRANSCRIPTOR	gene	1085529	1087958	.	+	.	ID=LACR_1170;Name=LACR_1170;locus_tag=LACR_1170;coverage=0;counts=0;rpkm=0;color=9	LACR_1170	LACR_1170#hypothetical_protein#NC_008527#GI:116510843	50	52	39	55	38	57	24	27	33	82	37	30	24	26		0	1	0	1	0	1	0	1	0	1	0	1
SEQ	TRANSCRIPTOR	gene	1088223	1088891	.	+	.	ID=LACR_1171;Name=LACR_1171;locus_tag=LACR_1171;coverage=0;counts=0;rpkm=0;color=9	LACR_1171	LACR_1171#DNA_replication_protein_DnaD#NC_008527#GI:116510843	369	428	200	320	184	352	216	260	190	399	287	304	142	156		0.703629	0.0216076	0.473023	0.436204	0.232546	0.798541	0.259621	0.413671	0.523734	0.0809528	0.372608	0.256769
SEQ	TRANSCRIPTOR	gene	1088913	1089569	.	+	.	ID=LACR_1172;Name=LACR_1172;locus_tag=LACR_1172;coverage=0;counts=0;rpkm=0;color=9	LACR_1172	LACR_1172#endonuclease_III_/_DNA-(apurinic_or_apyrimidinic_site)_lyase#NC_008527#GI:116510843	505	472	279	364	224	380	256	276	254	455	354	395	159	199		0.772993	0.0186685	0.57943	0.30289	0.178575	0.855145	0.177433	0.620872	0.565117	0.0796049	0.462087	0.181246
SEQ	TRANSCRIPTOR	gene	1089562	1090251	.	+	.	ID=LACR_1173;Name=LACR_1173;locus_tag=LACR_1173;coverage=0;counts=0;rpkm=0;color=9	LACR_1173	LACR_1173#SAM-dependent_methyltransferase#NC_008527#GI:116510843	200	298	108	166	64	200	99	98	92	219	176	202	80	88		0.825427	0.0322378	0.383949	0.753872	-0.0423996	0.987984	-0.173173	0.686312	0.413871	0.299152	0.552036	0.167682
SEQ	TRANSCRIPTOR	gene	1090248	1091021	.	+	.	ID=LACR_1174;Name=LACR_1174;locus_tag=LACR_1174;coverage=0;counts=0;rpkm=0;color=9	LACR_1174	LACR_1174#hypothetical_protein#NC_008527#GI:116510843	268	244	180	198	117	223	139	105	156	222	181	198	118	99		0.510328	0.295417	0.519935	0.639454	-0.006512	0.997951	-0.257867	0.586847	0.362209	0.436555	0.147215	0.800483
SEQ	TRANSCRIPTOR	gene	1091056	1091421	.	-	.	ID=LACR_1175;Name=LACR_1175;locus_tag=LACR_1175;coverage=0;counts=0;rpkm=0;color=9	LACR_1175	LACR_1175#hypothetical_protein#NC_008527#GI:116510843	2743	4943	1147	3633	1423	3031	2892	4726	1720	2933	2691	3392	858	1856		0.829495	0.00860577	0.426493	0.547039	0.170958	0.855145	1.14554	7.3431e-05	0.444075	0.162037	0.634344	0.0448541
SEQ	TRANSCRIPTOR	gene	1091560	1092375	.	-	.	ID=LACR_1176;Name=LACR_1176;locus_tag=LACR_1176;coverage=0;counts=0;rpkm=0;color=9	LACR_1176	LACR_1176#HAD_superfamily_hydrolase#NC_008527#GI:116510843	1344	1660	598	1181	598	1154	1113	1302	756	1282	1148	1431	515	862		0.458924	0.0914102	0.0495708	0.978425	-0.213909	0.771478	0.45169	0.0703139	0.19413	0.490201	0.337022	0.225938
SEQ	TRANSCRIPTOR	gene	1092428	1093771	.	-	.	ID=LACR_1177;Name=LACR_1177;locus_tag=LACR_1177;coverage=0;counts=0;rpkm=0;color=9	LACR_1177	LACR_1177#HD_superfamily_phosphohydrolase#NC_008527#GI:116510843	1231	1744	521	1135	575	1090	1366	1406	835	1553	1393	1370	443	769		0.61807	0.0236376	0.112825	0.940161	-0.0943283	0.930982	0.848971	0.000600011	0.59635	0.0210714	0.638425	0.0154566
SEQ	TRANSCRIPTOR	gene	1093944	1094342	.	+	.	ID=LACR_1178;Name=LACR_1178;locus_tag=LACR_1178;coverage=0;counts=0;rpkm=0;color=9	LACR_1178	LACR_1178#hypothetical_protein#NC_008527#GI:116510843	124	220	63	214	99	230	100	134	91	224	116	160	66	133		0.104664	0.847804	0.07411	0.978425	0.151681	0.919968	-0.112352	0.793813	0.257883	0.534512	-0.0794066	0.880455
SEQ	TRANSCRIPTOR	gene	1094335	1095510	.	+	.	ID=LACR_1179;Name=LACR_1179;locus_tag=LACR_1179;coverage=0;counts=0;rpkm=0;color=9	LACR_1179	LACR_1179#hypothetical_protein#NC_008527#GI:116510843	495	721	311	776	393	886	330	495	344	691	479	596	299	475		-0.0417671	0.927655	0.11008	0.943997	0.124561	0.893938	-0.29071	0.297812	0.0127901	0.970574	-0.101814	0.776609
SEQ	TRANSCRIPTOR	gene	1095680	1095994	.	+	.	ID=LACR_1180;Name=LACR_1180;Alias=rplU;locus_tag=LACR_1180;coverage=0;counts=0;rpkm=0;color=9	LACR_1180	LACR_1180#50S_ribosomal_protein_L21#NC_008527#GI:116510843	16505	17086	23633	34294	25300	25980	12369	16448	12102	19299	12232	14102	19167	37790		-1.38004	2.20433e-05	-0.191392	0.899204	-0.547244	0.373136	-1.32471	2.43816e-05	-1.1936	0.000177251	-1.6509	2.39556e-07
SEQ	TRANSCRIPTOR	gene	1095997	1096332	.	+	.	ID=LACR_1181;Name=LACR_1181;locus_tag=LACR_1181;coverage=0;counts=0;rpkm=0;color=9	LACR_1181	LACR_1181#hypothetical_protein#NC_008527#GI:116510843	13989	21554	15693	30308	20455	22319	11564	14169	10459	16739	12329	13068	15164	31710		-1.05701	0.000370857	-0.306108	0.753872	-0.532333	0.330851	-1.19214	2.43816e-05	-1.11158	0.000100883	-1.40858	9.83502e-07
SEQ	TRANSCRIPTOR	gene	1096334	1096618	.	+	.	ID=LACR_1182;Name=LACR_1182;Alias=rpmA;locus_tag=LACR_1182;coverage=0;counts=0;rpkm=0;color=9	LACR_1182	LACR_1182#50S_ribosomal_protein_L27#NC_008527#GI:116510843	12870	35582	11879	45839	15241	30234	10822	17502	9111	26311	11234	18817	12998	36035		-0.700233	0.149595	-0.161068	0.954816	-0.600651	0.519172	-1.09767	0.0102593	-0.854607	0.0543301	-1.21475	0.00617461
SEQ	TRANSCRIPTOR	gene	1096985	1098406	.	+	.	ID=LACR_1183;Name=LACR_1183;locus_tag=LACR_1183;coverage=0;counts=0;rpkm=0;color=9	LACR_1183	LACR_1183#manganese_transporter_NRAMP#NC_008527#GI:116510843	667	847	627	1103	555	1582	487	780	454	530	620	775	482	927		-0.545146	0.101605	0.0249887	0.993192	-0.0182431	0.993508	-0.512481	0.0960186	-0.804777	0.00788834	-0.56179	0.0832113
SEQ	TRANSCRIPTOR	gene	1098489	1099448	.	+	.	ID=LACR_1184;Name=LACR_1184;locus_tag=LACR_1184;coverage=0;counts=0;rpkm=0;color=9	LACR_1184	LACR_1184#phosphate_starvation-inducible_protein_PhoH,_ATPase#NC_008527#GI:116510843	694	914	393	711	437	848	787	800	592	1090	817	854	320	442		0.375472	0.194715	0.207044	0.833389	0.163794	0.83121	0.681458	0.00598952	0.729289	0.00369913	0.546086	0.0403957
SEQ	TRANSCRIPTOR	gene	1099518	1100012	.	+	.	ID=LACR_1185;Name=LACR_1185;locus_tag=LACR_1185;coverage=0;counts=0;rpkm=0;color=9	LACR_1185	LACR_1185#ADP-ribose_pyrophosphatase#NC_008527#GI:116510843	269	430	129	260	121	255	242	258	188	466	272	334	127	115		0.753893	0.0282396	0.279538	0.819204	-0.0210683	0.993508	0.613531	0.0598359	0.923449	0.00378095	0.676623	0.0458072
SEQ	TRANSCRIPTOR	gene	1100103	1100591	.	+	.	ID=LACR_1186;Name=LACR_1186;locus_tag=LACR_1186;coverage=0;counts=0;rpkm=0;color=9	LACR_1186	LACR_1186#putative_metalloprotease#NC_008527#GI:116510843	383	639	192	404	204	444	375	424	298	718	446	491	198	218		0.538021	0.0849036	0.126812	0.939773	-0.00210044	0.997951	0.527105	0.0675476	0.803014	0.00448956	0.551845	0.0688588
SEQ	TRANSCRIPTOR	gene	1100575	1101030	.	+	.	ID=LACR_1187;Name=LACR_1187;locus_tag=LACR_1187;coverage=0;counts=0;rpkm=0;color=9	LACR_1187	LACR_1187#diacylglycerol_kinase#NC_008527#GI:116510843	280	492	127	304	162	346	261	322	181	526	308	363	126	173		0.634844	0.0587133	0.139916	0.939773	0.157577	0.879313	0.573652	0.0675476	0.761	0.0143754	0.57366	0.0851611
SEQ	TRANSCRIPTOR	gene	1101047	1101625	.	+	.	ID=LACR_1188;Name=LACR_1188;locus_tag=LACR_1188;coverage=0;counts=0;rpkm=0;color=9	LACR_1188	LACR_1188#hypothetical_protein#NC_008527#GI:116510843	293	390	162	268	202	380	243	306	221	385	367	379	174	201		0.140062	0.705327	-0.136338	0.922294	0.0290545	0.987984	0.137182	0.654669	0.268038	0.363612	0.384368	0.192568
SEQ	TRANSCRIPTOR	gene	1101683	1102333	.	-	.	ID=LACR_1189;Name=LACR_1189;locus_tag=LACR_1189;coverage=0;counts=0;rpkm=0;color=9	LACR_1189	LACR_1189#amidophosphoribosyltransferase#NC_008527#GI:116510843	0	0	0	0	1	4	0	0	0	0	1	0	0	3		0	1	0	1	0	1	0	1	0	1	0	1
SEQ	TRANSCRIPTOR	gene	1102333	1103627	.	-	.	ID=LACR_1190;Name=LACR_1190;locus_tag=LACR_1190;coverage=0;counts=0;rpkm=0;color=9	LACR_1190	#N/A	2	2	0	0	0	3	1	1	0	4	0	1	0	0		0	1	0	1	0	1	0	1	0	1	0	1
SEQ	TRANSCRIPTOR	gene	1103684	1104319	.	+	.	ID=LACR_1191;Name=LACR_1191;locus_tag=LACR_1191;coverage=0;counts=0;rpkm=0;color=9	LACR_1191	LACR_1191#hypothetical_protein#NC_008527#GI:116510843	118	151	72	137	105	212	94	131	120	174	130	164	69	84		0.104329	0.82761	0.0978207	0.970407	0.445489	0.505785	0.150471	0.684751	0.556325	0.0894677	0.336933	0.361954
SEQ	TRANSCRIPTOR	gene	1104361	1104861	.	+	.	ID=LACR_1192;Name=LACR_1192;locus_tag=LACR_1192;coverage=0;counts=0;rpkm=0;color=9	LACR_1192	#N/A	41	70	16	46	57	122	37	59	54	71	50	99	28	45		0	1	0	1	0	1	0	1	0	1	0	1
SEQ	TRANSCRIPTOR	gene	1104927	1105946	.	+	.	ID=LACR_1193;Name=LACR_1193;locus_tag=LACR_1193;coverage=0;counts=0;rpkm=0;color=9	LACR_1193	LACR_1193#hypothetical_protein#NC_008527#GI:116510843	208	290	155	330	245	503	172	190	145	195	202	235	133	241		-0.25951	0.42106	0.0469391	0.982755	0.435304	0.373136	-0.394744	0.148455	-0.467528	0.0913788	-0.331685	0.267774
SEQ	TRANSCRIPTOR	gene	1106055	1106822	.	+	.	ID=LACR_1194;Name=LACR_1194;locus_tag=LACR_1194;coverage=0;counts=0;rpkm=0;color=9	LACR_1194	LACR_1194#5'-nucleotidase/2',3'-cyclic_phosphodiesterase_related_esterase#NC_008527#GI:116510843	119	243	59	169	65	258	164	191	111	290	89	128	67	97		0.400436	0.430516	0.0605418	0.984531	0.272608	0.82787	0.734872	0.0767003	0.83123	0.0475453	-0.190141	0.731962
SEQ	TRANSCRIPTOR	gene	1107059	1107706	.	+	.	ID=LACR_1195;Name=LACR_1195;locus_tag=LACR_1195;coverage=0;counts=0;rpkm=0;color=9	LACR_1195	LACR_1195#hypothetical_protein#NC_008527#GI:116510843	180	205	130	215	158	257	103	115	121	211	145	151	135	74		0.0735311	0.917952	0.292967	0.866114	0.312998	0.80812	-0.444535	0.318225	0.142283	0.779188	-0.206459	0.704139
SEQ	TRANSCRIPTOR	gene	1107706	1108659	.	+	.	ID=LACR_1196;Name=LACR_1196;Alias=glyQ;locus_tag=LACR_1196;coverage=0;counts=0;rpkm=0;color=9	LACR_1196	LACR_1196#glycyl-tRNA_synthetase_subunit_alpha#NC_008527#GI:116510843	884	817	718	994	749	1049	667	547	663	964	974	709	716	518		-0.297074	0.580111	0.11193	0.974413	-0.0776008	0.97913	-0.485987	0.259505	-0.0742464	0.885768	-0.220492	0.677376
SEQ	TRANSCRIPTOR	gene	1108659	1110680	.	+	.	ID=LACR_1197;Name=LACR_1197;Alias=glyS;locus_tag=LACR_1197;coverage=0;counts=0;rpkm=0;color=9	LACR_1197	LACR_1197#glycyl-tRNA_synthetase_subunit_beta#NC_008527#GI:116510843	1673	2370	1260	2423	1558	2570	1219	1304	1158	1747	1533	1846	1277	1414		-0.158959	0.642864	0.0758349	0.970878	0.0257691	0.987984	-0.509068	0.0457321	-0.304364	0.268319	-0.301567	0.302212
SEQ	TRANSCRIPTOR	gene	1110788	1111030	.	+	.	ID=LACR_1198;Name=LACR_1198;locus_tag=LACR_1198;coverage=0;counts=0;rpkm=0;color=9	LACR_1198	LACR_1198#hypothetical_protein#NC_008527#GI:116510843	382	607	305	581	333	552	256	351	233	393	333	465	286	373		-0.144544	0.668638	0.0794064	0.965322	-0.140967	0.855145	-0.522472	0.0370132	-0.479403	0.0621429	-0.332373	0.235223
SEQ	TRANSCRIPTOR	gene	1111434	1112645	.	+	.	ID=LACR_1199;Name=LACR_1199;locus_tag=LACR_1199;coverage=0;counts=0;rpkm=0;color=9	LACR_1199	LACR_1199#chloride_channel_protein_EriC#NC_008527#GI:116510843	148	202	163	240	188	272	81	90	86	142	151	173	116	177		-0.435089	0.212075	0.188247	0.899204	0.13152	0.908715	-1.14588	0.000158372	-0.741506	0.0175678	-0.431608	0.205723
SEQ	TRANSCRIPTOR	gene	1112660	1113253	.	-	.	ID=LACR_1200;Name=LACR_1200;Alias=nadD;locus_tag=LACR_1200;coverage=0;counts=0;rpkm=0;color=9	LACR_1200	LACR_1200#nicotinic_acid_mononucleotide_adenylyltransferase#NC_008527#GI:116510843	340	517	203	550	231	518	1119	1102	465	2549	355	467	175	364		0.00983711	0.992264	0.121684	0.974413	-0.0858495	0.97913	1.72784	3.92713e-05	1.9692	3.26852e-06	0.0694954	0.910653
SEQ	TRANSCRIPTOR	gene	1113405	1113590	.	-	.	ID=LACR_1201;Name=LACR_1201;locus_tag=LACR_1201;coverage=0;counts=0;rpkm=0;color=9	LACR_1201	LACR_1201#hypothetical_protein#NC_008527#GI:116510843	97	78	41	65	66	87	1884	2354	1693	6267	700	762	56	100		-0.452863	0.365753	-0.83167	0.274281	-0.51396	0.600377	4.40523	7.58293e-28	5.18062	6.31784e-36	2.67235	9.45946e-12
SEQ	TRANSCRIPTOR	gene	1113836	1115308	.	+	.	ID=LACR_1202;Name=LACR_1202;locus_tag=LACR_1202;coverage=0;counts=0;rpkm=0;color=9	LACR_1202	LACR_1202#nicotinate_phosphoribosyltransferase#NC_008527#GI:116510843	2793	3172	1479	2427	1138	1898	2318	2388	1605	3175	2675	2811	1131	1330		0.566987	0.0500896	0.337981	0.638707	-0.281761	0.675765	0.531289	0.0485653	0.505152	0.0670949	0.543118	0.0556226
SEQ	TRANSCRIPTOR	gene	1115308	1115793	.	+	.	ID=LACR_1203;Name=LACR_1203;locus_tag=LACR_1203;coverage=0;counts=0;rpkm=0;color=9	LACR_1203	LACR_1203#acetyltransferase#NC_008527#GI:116510843	926	1311	488	989	442	735	820	776	604	1050	910	1086	444	534		0.462273	0.111775	0.219937	0.830323	-0.312392	0.628463	0.313523	0.26134	0.333569	0.240731	0.414452	0.152793
SEQ	TRANSCRIPTOR	gene	1115850	1116674	.	+	.	ID=LACR_1204;Name=LACR_1204;Alias=nadE;locus_tag=LACR_1204;coverage=0;counts=0;rpkm=0;color=9	LACR_1204	LACR_1204#NAD_synthetase#NC_008527#GI:116510843	2565	2873	1469	2803	1438	2176	1978	2231	1693	2610	2566	2611	1205	1725		0.214105	0.502229	0.208979	0.830323	-0.230233	0.737334	0.142763	0.618735	0.175918	0.539895	0.240181	0.417109
SEQ	TRANSCRIPTOR	gene	1116876	1117577	.	+	.	ID=LACR_1205;Name=LACR_1205;locus_tag=LACR_1205;coverage=0;counts=0;rpkm=0;color=9	LACR_1205	LACR_1205#peptide_ABC_transporter_ATPase#NC_008527#GI:116510843	139	162	22	23	23	54	44	39	63	57	84	139	14	26		0	1	0	1	0	1	0	1	0	1	0	1
SEQ	TRANSCRIPTOR	gene	1117581	1120187	.	+	.	ID=LACR_1206;Name=LACR_1206;locus_tag=LACR_1206;coverage=0;counts=0;rpkm=0;color=9	LACR_1206	LACR_1206#peptide_ABC_transporter_permease#NC_008527#GI:116510843	380	510	55	85	77	202	92	126	115	138	236	255	65	97		1.76496	9.19691e-09	-0.506347	0.519557	0.158023	0.892823	0.0449812	0.90983	0.306221	0.40887	1.02266	0.00150707
SEQ	TRANSCRIPTOR	gene	1120261	1121049	.	-	.	ID=LACR_1207;Name=LACR_1207;locus_tag=LACR_1207;coverage=0;counts=0;rpkm=0;color=9	LACR_1207	LACR_1207#cobyric_acid_synthase#NC_008527#GI:116510843	826	1544	654	1506	786	1677	664	957	603	1142	975	1250	605	1023		-0.171061	0.638927	0.0537363	0.978425	0.0165854	0.993508	-0.377534	0.178353	-0.288239	0.329801	-0.117268	0.745605
SEQ	TRANSCRIPTOR	gene	1121050	1122399	.	-	.	ID=LACR_1208;Name=LACR_1208;locus_tag=LACR_1208;coverage=0;counts=0;rpkm=0;color=9	LACR_1208	LACR_1208#UDP-N-acetylmuramyl_tripeptide_synthase#NC_008527#GI:116510843	1206	2224	824	2334	1066	2538	1040	1575	936	1836	1392	1925	847	1539		-0.177006	0.643234	0.0136319	0.993692	0.00243408	0.997951	-0.231669	0.457597	-0.167366	0.612692	-0.085678	0.828492
SEQ	TRANSCRIPTOR	gene	1122498	1123163	.	+	.	ID=LACR_1209;Name=LACR_1209;locus_tag=LACR_1209;coverage=0;counts=0;rpkm=0;color=9	LACR_1209	LACR_1209#Alpha-acetolactate_decarboxylase#NC_008527#GI:116510843	46541	68569	37245	78403	26408	40399	46940	64758	36993	44823	49603	55523	19684	44902		0.194275	0.618684	0.553141	0.282577	-0.413829	0.492824	0.467753	0.113794	0.0782417	0.825116	0.188335	0.603665
SEQ	TRANSCRIPTOR	gene	1123436	1125259	.	+	.	ID=LACR_1210;Name=LACR_1210;locus_tag=LACR_1210;coverage=0;counts=0;rpkm=0;color=9	LACR_1210	LACR_1210#GTP-binding_protein_LepA#NC_008527#GI:116510843	2947	4760	1894	4149	2262	4232	3240	4330	2565	4081	3615	4510	1786	3300		-0.0829718	0.82318	-0.0803108	0.965322	-0.186796	0.810338	0.221255	0.408846	0.0412876	0.893771	0.123139	0.704139
SEQ	TRANSCRIPTOR	gene	1125326	1125961	.	+	.	ID=LACR_1211;Name=LACR_1211;locus_tag=LACR_1211;coverage=0;counts=0;rpkm=0;color=9	LACR_1211	LACR_1211#nucleoside-diphosphate-sugar_epimerase#NC_008527#GI:116510843	1603	1871	643	1053	600	1183	1664	1903	953	1952	1136	1213	414	578		1.12183	1.92131e-05	0.471752	0.354583	0.253231	0.717994	1.46231	5.5299e-09	1.11953	1.14027e-05	0.656807	0.0162808
SEQ	TRANSCRIPTOR	gene	1126108	1127019	.	+	.	ID=LACR_1212;Name=LACR_1212;locus_tag=LACR_1212;coverage=0;counts=0;rpkm=0;color=9	LACR_1212	#N/A	1274	1800	412	847	1016	1781	555	658	581	972	981	1076	733	933		0.160151	0.63714	-0.77456	0.014483	0.164995	0.829556	-0.858696	0.000431635	-0.511671	0.0472026	-0.298536	0.302416
SEQ	TRANSCRIPTOR	gene	1127056	1127316	.	+	.	ID=LACR_1213;Name=LACR_1213;locus_tag=LACR_1213;coverage=0;counts=0;rpkm=0;color=9	LACR_1213	LACR_1213#transposase#NC_008527#GI:116510843	137	278	36	117	85	242	63	101	68	85	105	127	79	134		0.241893	0.628887	-0.882613	0.146683	-0.0112681	0.997951	-0.752714	0.0505267	-0.804441	0.0408815	-0.442206	0.309592
SEQ	TRANSCRIPTOR	gene	1127313	1128167	.	+	.	ID=LACR_1214;Name=LACR_1214;locus_tag=LACR_1214;coverage=0;counts=0;rpkm=0;color=9	LACR_1214	LACR_1214#transposase#NC_008527#GI:116510843	165	298	76	146	127	227	93	120	66	151	132	146	94	131		0.309475	0.409631	-0.35948	0.702393	0.0830824	0.973973	-0.467224	0.152527	-0.484331	0.14839	-0.28083	0.452724
SEQ	TRANSCRIPTOR	gene	1128225	1129613	.	+	.	ID=LACR_1215;Name=LACR_1215;locus_tag=LACR_1215;coverage=0;counts=0;rpkm=0;color=9	LACR_1215	LACR_1215#Type_I_restriction-modification_system_methyltransferase_subunit#NC_008527#GI:116510843	1790	2158	752	1380	1509	2702	755	765	945	1043	1599	1446	1108	1619		-0.150007	0.696827	-0.677745	0.0980998	0.0606945	0.978908	-1.21251	5.62398e-06	-0.772935	0.00537567	-0.41245	0.181327
SEQ	TRANSCRIPTOR	gene	1129808	1132318	.	+	.	ID=LACR_1216;Name=LACR_1216;locus_tag=LACR_1216;coverage=0;counts=0;rpkm=0;color=9	LACR_1216	LACR_1216#DNA_gyrase_subunit_A#NC_008527#GI:116510843	9097	9372	5185	8324	5278	7536	9263	9498	7773	12170	10176	10880	5038	6752		-0.0308383	0.954633	-0.105969	0.952616	-0.40981	0.472409	0.286497	0.333807	0.36641	0.215128	0.242189	0.468491
SEQ	TRANSCRIPTOR	gene	1132400	1133485	.	+	.	ID=LACR_1217;Name=LACR_1217;locus_tag=LACR_1217;coverage=0;counts=0;rpkm=0;color=9	LACR_1217	LACR_1217#membrane-associated_lipoprotein_for_thiamine_biosynthesis#NC_008527#GI:116510843	418	420	340	482	323	444	844	636	526	1212	596	534	304	305		-0.258495	0.590952	0.115641	0.965396	-0.233934	0.83121	0.876387	0.0140114	1.01297	0.00489695	0.264546	0.55542
SEQ	TRANSCRIPTOR	gene	1133608	1134360	.	+	.	ID=LACR_1218;Name=LACR_1218;locus_tag=LACR_1218;coverage=0;counts=0;rpkm=0;color=9	LACR_1218	LACR_1218#sortase_(surface_protein_transpeptidase)#NC_008527#GI:116510843	325	527	149	307	154	327	485	598	294	754	403	400	140	225		0.518838	0.0901734	-0.0149491	0.993692	-0.186283	0.829556	1.19975	5.26021e-06	1.07832	5.59812e-05	0.574112	0.0505864
SEQ	TRANSCRIPTOR	gene	1134579	1137332	.	+	.	ID=LACR_1219;Name=LACR_1219;locus_tag=LACR_1219;coverage=0;counts=0;rpkm=0;color=9	LACR_1219	LACR_1219#hypothetical_protein#NC_008527#GI:116510843	686	1237	441	922	468	1087	743	850	411	1064	678	997	320	593		0.378807	0.272437	0.259474	0.817333	0.183666	0.839323	0.460467	0.128354	0.266326	0.422346	0.31328	0.364609
SEQ	TRANSCRIPTOR	gene	1137319	1137948	.	+	.	ID=LACR_1220;Name=LACR_1220;locus_tag=LACR_1220;coverage=0;counts=0;rpkm=0;color=9	LACR_1220	LACR_1220#hypothetical_protein#NC_008527#GI:116510843	114	198	67	140	86	180	124	108	77	154	107	152	63	89		0	1	0	1	0	1	0	1	0	1	0	1
[truncated: 1,428 more rows]

## Sheet: reads
Supplementary data. Number of reads and alignment rate of the RNA seq analysis.
Sample	Reads	Alignment rate
LL_sk_1_ss	3371484	0.9363
LL_sk_2_ss	6044315	0.9338
[truncated: 10 more rows]
