# Supplementary material for: Transcriptome Analysis of a Spray Drying-Resistant Subpopulation Reveals a Zinc-Dependent Mechanism for Robustness in L. lactis SK11
Source: Front Microbiol. 2018 Oct 15;9:2418. doi: 10.3389/fmicb.2018.02418 (PMC6196286; doi:10.3389/fmicb.2018.02418)
Supplement: Supplementary file 2 [file Table_2.xlsx]

## Sheet: Sheet1
Supplementary data2. Single-nucleotide polymorphisms (SNPs) and small deletions in the chromosomes of the robust derivatives as compared with the original strain SK11.
A3	A3	A5	A5	B1	B1	B2	B2	B7	B7
		67192	A→G							LACR_0070	transposase
								185379	Δ1 bp	LACR_0201	hypothetical protein
				593507	A→G					LACR_0649	membrane protease family stomatin/prohibitin‑like protein
				1176998	C→A			1176998	C→A	LACR_1265	xanthine phosphoribosyltransferase
1355229	A→C	1355229	A→C							LACR_1437	transposase
				1384086	Δ1 bp			1384086	Δ1 bp	LACR_1460	intergenic (5‑bromo‑4‑chloroindolyl phosphate hydrolysis protein/NAD(P)H‑dependent glycerol‑3‑phosphate dehydrogenase)
				1629022	A→C					LACR_1723	transposase
				1632413	Δ302 bp			1632413	Δ302 bp	LACR_1726	subtilisin‑like serine protease
						1738059	C→A			LACR_1844	Signal transduction histidine kinase
								1738525	G→T	LACR_1844	Signal transduction histidine kinase
				1738969	A→C					LACR_1845	DNA‑binding response regulator
				1762846	G→C	1762846	G→T	1762846	G→C	LACR_1865	mannose‑specific PTS system component IID
